# Supplementary material for: MethylSPWNet and MethylCapsNet: Biologically Motivated Organization of DNAm Neural Networks, Inspired by Capsule Networks
Source: NPJ Syst Biol Appl. 2021 Aug 20;7:33. doi: 10.1038/s41540-021-00193-7 (PMC8379254; doi:10.1038/s41540-021-00193-7)
Supplement: Supplementary file 2 — Supplementary Data 1 [file 41540_2021_193_MOESM2_ESM.xlsx]

## Sheet: e-Bayes
gene	logFC	AveExpr	t	P.Value	adj.P.Val	B
TACC3	-1.71135	0.393874	-23.0235	1.25524e-51	1.29804e-47	106.817
LGI2	-1.75913	0.367752	-20.5578	6.41393e-46	3.31632e-42	93.6422
RASGRF2	-1.94032	0.463673	-19.974	1.61279e-44	5.5593e-41	90.4104
FGFBP2	-1.62157	0.374022	-19.7519	5.56101e-44	1.43766e-40	89.1699
NPY5R	-1.80859	0.547925	-19.4195	3.5859e-43	7.05603e-40	87.3021
MYH16	2.08757	-0.622942	19.396	4.09401e-43	7.05603e-40	87.1694
P4HA2	-1.63917	0.371107	-19.3269	6.04445e-43	8.92938e-40	86.7789
PPP2R2B	-1.82158	0.477176	-19.288	7.5285e-43	9.73153e-40	86.5589
C4orf19	-1.71169	0.406802	-19.1494	1.64781e-42	1.89333e-39	85.7739
SOD3	-1.81646	0.446687	-18.7945	1.23881e-41	1.28106e-38	83.7525
SYNPO	-1.68408	0.345499	-18.1032	6.58279e-40	6.18843e-37	79.7719
TRAM1L1	-1.79069	0.341586	-18.0276	1.01957e-39	8.78612e-37	79.3335
PCDHGC4	-1.61546	0.363775	-17.9672	1.44732e-39	1.09124e-36	78.9825
PCDHGA1	-1.62061	0.352001	-17.9637	1.47736e-39	1.09124e-36	78.962
ADRA2C	-1.70937	0.317961	-17.9348	1.74697e-39	1.20436e-36	78.794
UNC5A	-1.97039	0.373325	-17.7868	4.13218e-39	2.67068e-36	77.9315
GFPT2	-1.67175	0.286029	-17.5648	1.51004e-38	9.1855e-36	76.6333
PCDHGA4	-1.72468	0.350274	-17.4161	3.60867e-38	2.07318e-35	75.7605
LOC285501	-1.74288	0.42179	-17.3213	6.29846e-38	3.42802e-35	75.2026
TRIML1	-1.69519	0.362491	-17.3045	6.95209e-38	3.59458e-35	75.1037
ANKH	-1.54283	0.327217	-17.2496	9.60474e-38	4.72965e-35	74.7799
KIT	-1.69157	0.400169	-17.151	1.71649e-37	8.06827e-35	74.1984
PF4	-1.69784	0.360406	-17.0097	3.95462e-37	1.77803e-34	73.3624
NPFFR2	-1.73808	0.405099	-16.8706	9.00637e-37	3.88062e-34	72.538
NAA11	-1.76117	0.389766	-16.6594	3.15859e-36	1.30652e-33	71.2813
KIAA1211	-1.82366	0.418641	-16.6273	3.82323e-36	1.52061e-33	71.09
FAT4	-1.51456	0.333764	-16.5711	5.34159e-36	2.04583e-33	70.7551
LRRC14B	-1.62874	0.311135	-16.5249	7.03565e-36	2.59842e-33	70.4792
PCDHGA3	-1.72037	0.438889	-16.3993	1.49002e-35	5.31321e-33	69.7277
PCDHB13	-1.79384	0.467349	-16.3485	2.01782e-35	6.95542e-33	69.4241
PCDHGB3	-1.55634	0.267679	-16.2392	3.88381e-35	1.29556e-32	68.7684
LOC285548	-1.85397	0.493658	-16.1821	5.46899e-35	1.76734e-32	68.4256
NPY1R	-1.62393	0.309512	-16.1492	6.66219e-35	2.08769e-32	68.228
PCDHGB6	-1.51284	0.229694	-16.0328	1.34065e-34	4.00715e-32	67.5278
PCDHB7	-1.65156	0.259564	-16.0309	1.35625e-34	4.00715e-32	67.5162
H2AFY	-1.70121	0.387878	-15.9893	1.74201e-34	5.00392e-32	67.2656
COL23A1	-1.68205	0.365998	-15.9336	2.43615e-34	6.80871e-32	66.9297
IL17B	-1.6304	0.304798	-15.8623	3.7443e-34	1.01894e-31	66.4994
CDX1	-1.62198	0.222147	-15.8364	4.37597e-34	1.16031e-31	66.3433
PCDHGA12	-1.56614	0.308542	-15.7106	9.35546e-34	2.41862e-31	65.5825
ENPEP	-1.66741	0.296885	-15.5664	2.23918e-33	5.64764e-31	64.7088
C5orf52	-1.6208	0.290313	-15.3642	7.63528e-33	1.87992e-30	63.4808
ATP10B	-1.44536	0.242167	-14.9666	8.60798e-32	2.07012e-29	61.056
SLC25A2	-1.63336	0.340376	-14.9072	1.23733e-31	2.908e-29	60.6928
TICAM2	-1.62856	0.270366	-14.8729	1.52618e-31	3.50716e-29	60.4828
GABRG1	-1.50234	0.271768	-14.8386	1.8828e-31	4.23261e-29	60.2727
PDCD6	-1.42815	0.159817	-14.8237	2.06155e-31	4.53584e-29	60.1819
MATR3	-1.45017	0.105994	-14.763	2.98953e-31	6.44056e-29	59.8099
GNAO1	-1.51006	0.494837	-14.6764	5.08389e-31	1.07291e-28	59.2786
STC2	-1.60006	0.321235	-14.6234	7.03586e-31	1.43046e-28	58.9534
PCDHGC5	-1.6985	0.390817	-14.623	7.05477e-31	1.43046e-28	58.9507
ZNF474	-1.65961	0.309476	-14.5487	1.11266e-30	2.21269e-28	58.4948
PROP1	1.57862	-0.28203	14.4889	1.60674e-30	3.13496e-28	58.1271
PCDHA5	-1.63061	0.341227	-14.4507	2.03195e-30	3.89119e-28	57.8922
PHF15	-1.45508	0.242917	-14.329	4.29569e-30	8.07667e-28	57.1431
NKD2	-1.58259	0.142955	-14.2999	5.13989e-30	9.49136e-28	56.9636
MAB21L2	-1.5278	0.296273	-14.2762	5.94524e-30	1.07859e-27	56.818
MIR1974	-1.57517	0.240505	-14.2515	6.92217e-30	1.23418e-27	56.6657
FGF2	1.80444	-0.535786	14.1783	1.08726e-29	1.90565e-27	56.214
MRAP	1.36593	-0.586626	14.1287	1.47586e-29	2.54364e-27	55.9083
ANK2	-1.60407	0.285668	-14.1142	1.61436e-29	2.73674e-27	55.8186
PCDHGA9	-1.49709	0.227121	-14.101	1.75113e-29	2.92072e-27	55.7372
THSD7A	1.99678	-1.19309	14.0445	2.48195e-29	4.07394e-27	55.3883
RUFY1	-1.45286	0.160899	-13.9212	5.31696e-29	8.59104e-27	54.6262
SDHA	-1.44545	0.111719	-13.8882	6.51679e-29	1.03677e-26	54.4226
C4orf42	-1.6052	0.321679	-13.8605	7.73722e-29	1.21228e-26	54.2509
TXK	-1.44498	0.249997	-13.8388	8.84768e-29	1.35264e-26	54.1168
ZNF311	-1.6535	0.489678	-13.8379	8.89463e-29	1.35264e-26	54.1115
KLB	-1.55317	0.3671	-13.7206	1.83901e-28	2.75611e-26	53.385
LOC100130872-SPON2	-1.60079	0.361789	-13.6325	3.17391e-28	4.68877e-26	52.8392
CCK	-1.29873	0.586166	-13.5991	3.90169e-28	5.68273e-26	52.6327
PDIA6	-2.14547	0.998785	-13.5912	4.09768e-28	5.88529e-26	52.5837
TADA2B	1.35607	-0.209891	13.483	8.01609e-28	1.13554e-25	51.9126
PPARGC1B	-1.67549	0.320054	-13.469	8.74442e-28	1.22197e-25	51.8257
SLIT3	-1.47252	0.223533	-13.402	1.32495e-27	1.82684e-25	51.4101
TYROBP	-1.77321	0.47599	-13.3851	1.47146e-27	2.00215e-25	51.3052
ZDHHC18	1.76344	-1.01009	13.3677	1.63966e-27	2.20205e-25	51.197
PDE1A	1.42762	-0.740997	13.3569	1.75358e-27	2.32484e-25	51.1299
ARAP3	-1.80531	0.460436	-13.2169	4.18244e-27	5.47476e-25	50.2607
CAPSL	-1.53676	0.251728	-13.1596	5.97246e-27	7.72015e-25	49.9045
TDGF1	-1.61004	0.593038	-13.1512	6.29295e-27	8.034e-25	49.8523
TMEM150C	-1.54273	0.33328	-13.0604	1.10673e-26	1.39569e-24	49.2879
EFNA1	1.74819	-0.378383	13.0412	1.24685e-26	1.55346e-24	49.1687
PCDHGB7	-1.61184	0.288988	-13.0213	1.41106e-26	1.73712e-24	49.045
ABLIM2	-1.87757	1.03932	-12.9922	1.6908e-26	2.05701e-24	48.8642
LOC127841	1.51238	-0.695774	12.9762	1.86779e-26	2.24591e-24	48.7647
DOCK2	-1.75682	0.447073	-12.9412	2.32297e-26	2.76113e-24	48.5467
F2RL1	1.79381	-0.706581	12.9115	2.79399e-26	3.28325e-24	48.3621
DIS3L2	-1.64731	0.775576	-12.8604	3.83985e-26	4.46157e-24	48.0443
PCDHGA8	-1.63723	0.345419	-12.742	8.02259e-26	9.21795e-24	47.3079
MTNR1A	-1.41288	0.191353	-12.6857	1.13936e-25	1.29474e-23	46.9573
PCDHGA10	-1.52408	0.390646	-12.6315	1.59666e-25	1.79468e-23	46.62
PRAC	1.18476	-0.520799	12.5808	2.18927e-25	2.43433e-23	46.3046
TAP2	1.34369	-0.498106	12.4723	4.30443e-25	4.73533e-23	45.629
TMEM155	-1.57758	0.453766	-12.3295	1.04807e-24	1.14085e-22	44.7399
C4orf32	-1.36345	0.245226	-12.3217	1.10062e-24	1.18558e-22	44.691
PTGIS	1.75005	-0.410928	12.3085	1.19452e-24	1.27346e-22	44.6092
ADAMTS16	-1.1495	0.210963	-12.2274	1.98e-24	2.08931e-22	44.1044
CYP27A1	-1.61989	0.281945	-12.1643	2.93432e-24	3.06503e-22	43.7114
TLK1	1.50874	-0.391469	12.1357	3.50601e-24	3.62556e-22	43.5336
KIF13A	2.07383	-0.986087	12.1252	3.74479e-24	3.82771e-22	43.4678
SRA1	-1.51578	0.175943	-12.1239	3.77552e-24	3.82771e-22	43.4596
ARMS2	-1.47094	0.516024	-12.0409	6.3312e-24	6.3564e-22	42.9433
PCDH7	-1.32865	0.202069	-11.9717	9.74284e-24	9.66735e-22	42.5128
ZAR1	-1.44877	0.233116	-11.9705	9.81599e-24	9.66735e-22	42.5053
MYL5	1.5274	-0.790888	11.9539	1.08876e-23	1.06018e-21	42.4018
PGLS	-1.67942	0.209761	-11.9527	1.09699e-23	1.06018e-21	42.3943
GPS1	1.22904	-0.641812	11.9134	1.40069e-23	1.34116e-21	42.1502
PCDHGB1	1.55159	-0.453209	11.9039	1.48688e-23	1.41063e-21	42.0906
MIR486	1.5167	-0.830502	11.8842	1.68107e-23	1.58035e-21	41.968
HIST1H3G	-1.83395	0.825599	-11.8032	2.78252e-23	2.59225e-21	41.4648
PHKB	-1.55565	0.332061	-11.7416	4.08516e-23	3.77184e-21	41.0813
BAT2	-1.29279	0.287207	-11.7308	4.36958e-23	3.99875e-21	41.0141
C10orf116	1.71	-1.07978	11.7276	4.4564e-23	4.04242e-21	40.9945
MAP1D	1.1948	-0.591785	11.7249	4.53345e-23	4.07655e-21	40.9774
CRB1	-1.96221	0.243944	-11.7195	4.68726e-23	4.17853e-21	40.9441
IRS1	2.03954	-0.846975	11.7093	4.99307e-23	4.41311e-21	40.881
DSE	-1.44803	0.374269	-11.6918	5.57116e-23	4.88232e-21	40.7716
MSX2	-1.44945	0.140703	-11.6671	6.49726e-23	5.64607e-21	40.618
LOC646982	-1.6716	0.502171	-11.6522	7.12749e-23	6.14212e-21	40.5256
MAOA	-1.22853	0.614007	-11.6071	9.43318e-23	8.06186e-21	40.2458
ISL1	-1.46483	0.274436	-11.5519	1.33007e-22	1.1274e-20	39.9028
PRSS50	-1.25674	0.373239	-11.5041	1.79084e-22	1.50561e-20	39.6059
LETM1	-1.27112	0.233099	-11.4978	1.86242e-22	1.55317e-20	39.5668
GUCY2E	1.38806	-0.853938	11.4696	2.22036e-22	1.83686e-20	39.3913
GCK	1.6297	-0.611573	11.4645	2.29132e-22	1.88052e-20	39.3599
ARSI	-1.37322	0.338257	-11.4244	2.94073e-22	2.38365e-20	39.1108
FANK1	-1.45048	0.462869	-11.4238	2.95046e-22	2.38365e-20	39.1075
EGFLAM	-1.36343	0.227181	-11.3876	3.69612e-22	2.96291e-20	38.8826
NCOA2	1.34416	-0.439291	11.38	3.87554e-22	3.08284e-20	38.8353
GFM1	-0.960717	0.618529	-11.3778	3.92923e-22	3.1017e-20	38.8216
RALB	1.32879	-0.598375	11.2873	6.89373e-22	5.40061e-20	38.2605
RSPH10B2	1.83422	-0.477232	11.2557	8.38652e-22	6.52068e-20	38.0649
C4orf49	-1.34727	0.347687	-11.2115	1.10364e-21	8.51696e-20	37.7909
C3orf59	1.67229	-0.498411	11.18	1.34194e-21	1.02793e-19	37.5959
LASS3	-1.64307	0.771391	-11.1611	1.50972e-21	1.14794e-19	37.4783
MYOM2	-1.87897	1.10027	-11.1594	1.52496e-21	1.15107e-19	37.4683
C14orf39	1.78121	-0.674664	11.1311	1.81782e-21	1.36218e-19	37.293
C17orf46	-1.8402	0.576618	-11.1064	2.11974e-21	1.57699e-19	37.1397
APOA2	1.20953	-0.723228	11.0678	2.69205e-21	1.98847e-19	36.9012
PON3	1.51263	-0.543904	11.0509	2.98988e-21	2.19279e-19	36.7966
ATP2A2	-1.26031	0.0609647	-11.0472	3.06042e-21	2.22872e-19	36.7733
HIPK2	1.66446	-0.726141	11.0226	3.56368e-21	2.57707e-19	36.6214
INPP4A	1.94373	-0.764191	11.0029	4.02769e-21	2.89239e-19	36.4993
HTR1A	1.58161	-0.345854	10.9842	4.52232e-21	3.22519e-19	36.3838
RAB11FIP4	-1.09567	0.547583	-10.9438	5.80897e-21	4.11442e-19	36.134
PTPRR	1.7888	-1.12579	10.9305	6.30546e-21	4.4357e-19	36.0522
ELL	-1.35817	0.397613	-10.9001	7.61075e-21	5.31775e-19	35.8645
MIR199A1	-1.33032	0.294173	-10.8883	8.19152e-21	5.68514e-19	35.7912
KLF3	-1.45996	0.396993	-10.7983	1.42927e-20	9.85337e-19	35.236
ZBTB46	1.40118	-0.512244	10.7955	1.45426e-20	9.95929e-19	35.2187
TBC1D9	1.47158	-0.445817	10.786	1.54245e-20	1.04937e-18	35.16
FAM190A	-1.32836	0.328283	-10.7796	1.60409e-20	1.08417e-18	35.1209
KIAA0040	0.60601	-0.511924	10.7747	1.65412e-20	1.11073e-18	35.0903
MAST4	-1.14644	0.126734	-10.7427	2.01603e-20	1.34502e-18	34.893
MARCKSL1	1.64578	-0.765132	10.7157	2.38241e-20	1.57582e-18	34.7265
TFR2	1.80127	-0.667683	10.715	2.39246e-20	1.57582e-18	34.7223
PFKFB2	1.39958	-0.424544	10.7118	2.43988e-20	1.58796e-18	34.7027
BCAM	-1.10282	0.450724	-10.7117	2.4416e-20	1.58796e-18	34.702
C8orf47	-1.38018	0.594032	-10.7093	2.47747e-20	1.60122e-18	34.6874
CAMK2B	-1.48845	0.546759	-10.7004	2.61835e-20	1.68176e-18	34.6323
RELN	1.63384	-0.323341	10.6904	2.78425e-20	1.77728e-18	34.571
SOHLH2	-1.9551	0.406058	-10.6794	2.98065e-20	1.89098e-18	34.5031
SEL1L3	-1.54654	0.5229	-10.6657	3.24382e-20	2.04539e-18	34.4187
TRIL	1.56669	-0.640626	10.6209	4.27831e-20	2.68133e-18	34.1427
TNNI3K	1.72117	-0.55869	10.6109	4.55035e-20	2.83465e-18	34.0812
MESTIT1	-1.19538	0.3249	-10.6	4.86582e-20	3.01302e-18	34.0144
KCND2	1.75792	-0.831603	10.5278	7.59708e-20	4.67627e-18	33.5702
RNF212	-1.52731	0.34511	-10.5062	8.6756e-20	5.30854e-18	33.4379
KCNG3	-1.19301	0.532422	-10.4748	1.05292e-19	6.40485e-18	33.2449
PARM1	-1.4335	0.338343	-10.374	1.9578e-19	1.18395e-17	32.6267
CCL17	1.16385	-0.260182	10.3593	2.1442e-19	1.28914e-17	32.536
SLC25A34	1.52626	-0.383926	10.3549	2.20216e-19	1.31633e-17	32.5094
C7orf10	-1.2989	0.296962	-10.3463	2.32223e-19	1.38013e-17	32.4565
MYO9B	1.56565	-0.630205	10.3348	2.49145e-19	1.47223e-17	32.3864
SPNS2	1.515	-0.764111	10.3339	2.50641e-19	1.47266e-17	32.3805
BACH2	-1.27322	0.458192	-10.3314	2.5443e-19	1.48648e-17	32.3655
PART1	-1.44365	0.459047	-10.3294	2.57601e-19	1.49654e-17	32.3532
MIR1-1	-1.38729	0.145293	-10.303	3.03052e-19	1.75076e-17	32.1912
SLC5A3	1.32075	-0.634365	10.2593	3.96231e-19	2.27635e-17	31.9241
KLF12	1.47936	-0.787428	10.2569	4.02307e-19	2.29848e-17	31.9089
RELL1	-1.17311	-0.0101371	-10.25	4.1953e-19	2.38371e-17	31.8671
CSMD3	1.24254	-0.657253	10.2379	4.51997e-19	2.55415e-17	31.7929
PDZRN3	1.67486	-0.878742	10.2268	4.83812e-19	2.70568e-17	31.7251
FOXO1	1.44947	-0.517392	10.2267	4.84045e-19	2.70568e-17	31.7246
TBL3	1.17564	-0.00499268	10.1332	8.58915e-19	4.77529e-17	31.1532
IDUA	1.72436	-0.173912	10.129	8.81277e-19	4.87342e-17	31.1276
BAHD1	-1.45576	0.677997	-10.1268	8.93402e-19	4.91419e-17	31.114
COL19A1	1.30389	-0.727382	10.11	9.90305e-19	5.41838e-17	31.0114
AHCYL2	-1.50774	0.598869	-10.0994	1.05632e-18	5.74917e-17	30.9471
BTBD11	1.71012	-0.612806	10.0887	1.12806e-18	6.09236e-17	30.8817
HSD17B7	1.61713	-0.5207	10.0882	1.13116e-18	6.09236e-17	30.8789
TAPT1	-1.39784	0.513096	-10.0828	1.16919e-18	6.26457e-17	30.846
ADRA1B	-1.48426	0.134747	-10.0728	1.24321e-18	6.62683e-17	30.7848
COX6C	1.48199	-0.798031	10.0278	1.63725e-18	8.68245e-17	30.5106
LARP4B	-1.13683	0.30767	-10.0017	1.91982e-18	1.0129e-16	30.352
CPZ	1.48523	-0.540797	9.98633	2.10952e-18	1.10734e-16	30.2582
RAB37	-1.26379	0.453792	-9.96576	2.39199e-18	1.24927e-16	30.133
SLC23A1	1.51802	-0.798906	9.96477	2.40648e-18	1.25052e-16	30.127
SERPINB6	1.42944	-0.852193	9.95773	2.51224e-18	1.29896e-16	30.0842
GLT8D2	-1.24821	0.317124	-9.95077	2.62129e-18	1.34859e-16	30.0418
RBM47	1.79683	-0.988298	9.947	2.68239e-18	1.3732e-16	30.0189
B4GALT7	-1.36958	0.197366	-9.94128	2.77762e-18	1.41495e-16	29.9841
CRADD	1.95526	-1.08103	9.93353	2.91225e-18	1.47625e-16	29.937
RAMP1	1.6158	-0.459201	9.92628	3.04387e-18	1.53545e-16	29.893
CHRNB4	1.68643	-0.238515	9.91745	3.2124e-18	1.6126e-16	29.8393
MIR411	-1.26521	0.253611	-9.89987	3.57612e-18	1.7865e-16	29.7325
GMPPA	1.47823	-0.73491	9.89595	3.66261e-18	1.82092e-16	29.7087
KIAA0922	-1.0185	0.107832	-9.8896	3.80741e-18	1.87669e-16	29.6701
ESM1	-1.4422	0.136171	-9.88944	3.81108e-18	1.87669e-16	29.6691
HIST2H2BA	-1.53011	0.572224	-9.8733	4.20512e-18	2.06091e-16	29.5712
VIM	-1.27179	0.0806322	-9.86743	4.35843e-18	2.12597e-16	29.5355
TCF7L1	-1.26366	0.171915	-9.7952	6.76699e-18	3.28532e-16	29.0975
MDK	-1.38229	0.14612	-9.78715	7.10676e-18	3.43416e-16	29.0487
HLA-DMB	1.33958	-0.612942	9.7856	7.17379e-18	3.44426e-16	29.0393
INTS6	1.12748	-0.5047	9.78514	7.19428e-18	3.44426e-16	29.0365
TMEM154	-1.1689	0.0930396	-9.7755	7.62874e-18	3.63372e-16	28.9781
LOXL1	1.51627	-0.145113	9.77482	7.66029e-18	3.63372e-16	28.974
DNM1	-1.52475	0.594242	-9.76383	8.18983e-18	3.86717e-16	28.9075
SPRR4	1.53692	-0.687059	9.73951	9.49488e-18	4.46303e-16	28.7603
GAP43	1.37127	-0.596756	9.73581	9.71107e-18	4.54399e-16	28.7378
NSD1	1.48042	-0.730991	9.72537	1.03475e-17	4.81999e-16	28.6746
C10orf79	-1.27601	0.296427	-9.71788	1.0829e-17	5.02164e-16	28.6294
PLEKHG1	1.40514	-0.269357	9.71421	1.10735e-17	5.11208e-16	28.6071
C15orf28	-1.4453	0.0514585	-9.7125	1.11887e-17	5.14232e-16	28.5968
GALP	1.53799	-0.281994	9.67207	1.43028e-17	6.54448e-16	28.3524
GRHL3	-1.27975	0.264181	-9.65163	1.61912e-17	7.3759e-16	28.229
PROM1	-1.3028	0.40757	-9.65066	1.62861e-17	7.38662e-16	28.2232
C3orf74	-1.23372	0.476214	-9.63694	1.76995e-17	7.99261e-16	28.1403
LOC220930	-1.72386	0.809678	-9.60793	2.11034e-17	9.42339e-16	27.9653
CLNK	1.40251	-0.356162	9.60735	2.11776e-17	9.42339e-16	27.9618
IFIT3	1.62209	-0.280564	9.60628	2.13162e-17	9.42339e-16	27.9553
IL1B	1.82852	-0.730045	9.60604	2.13461e-17	9.42339e-16	27.9539
DENND4B	-1.04983	0.0891948	-9.60584	2.13727e-17	9.42339e-16	27.9526
HOXA13	1.47882	-0.320958	9.60551	2.14147e-17	9.42339e-16	27.9507
PTPRK	1.64806	-0.747509	9.60092	2.20194e-17	9.64842e-16	27.923
SLA	1.58436	-0.441568	9.59525	2.27892e-17	9.94358e-16	27.8888
ESPNP	1.31379	-0.82359	9.5839	2.44106e-17	1.06063e-15	27.8204
MYADML	1.42406	-0.692239	9.56398	2.75406e-17	1.19162e-15	27.7003
LY6G6E	-1.5124	0.228456	-9.54136	3.15811e-17	1.36075e-15	27.5641
ETS2	1.45577	-0.289122	9.51176	3.7774e-17	1.62083e-15	27.3859
PLEKHA5	1.71872	-0.582292	9.51021	3.81302e-17	1.62936e-15	27.3765
DEM1	1.27835	-0.317039	9.48969	4.31638e-17	1.83686e-15	27.2532
SMARCA1	1.23658	-0.521686	9.47936	4.59439e-17	1.94716e-15	27.1911
MIR451	1.73033	-0.626517	9.4721	4.80026e-17	2.0261e-15	27.1474
SOX17	1.40907	-0.140701	9.4626	5.0838e-17	2.13706e-15	27.0903
NMB	1.62687	-0.283945	9.45859	5.20856e-17	2.18064e-15	27.0662
RAB20	0.974907	-0.556724	9.45781	5.2331e-17	2.18208e-15	27.0615
KIAA1462	-1.26862	0.0390263	-9.43944	5.84675e-17	2.42816e-15	26.9512
SNORD115-33	1.60137	0.00877974	9.42027	6.56359e-17	2.71496e-15	26.8362
LDLRAD1	-1.56521	0.619147	-9.4169	6.69842e-17	2.75969e-15	26.8159
SRM	1.54655	-0.30401	9.40939	7.00892e-17	2.87616e-15	26.7709
COL14A1	1.19291	-0.24351	9.37897	8.41947e-17	3.44133e-15	26.5885
KRT23	-1.76847	0.73562	-9.3779	8.47377e-17	3.44989e-15	26.5821
SMAD9	-1.58292	0.815093	-9.35828	9.53692e-17	3.8675e-15	26.4645
CASZ1	1.25761	-0.26472	9.34393	1.03979e-16	4.20016e-15	26.3785
MEIS1	-1.77667	0.677926	-9.31904	1.20778e-16	4.8598e-15	26.2295
TAL1	-1.36855	0.333698	-9.31354	1.24844e-16	5.00392e-15	26.1966
NEGR1	-0.684893	0.440479	-9.30852	1.28671e-16	5.1374e-15	26.1666
DRD5	1.42273	-0.887647	9.29538	1.39248e-16	5.53832e-15	26.088
FAM134B	1.44775	-1.04698	9.2906	1.43304e-16	5.67782e-15	26.0594
HHIP	-1.18519	-0.00281982	-9.28821	1.45386e-16	5.7383e-15	26.0451
VPS13B	1.46491	0.0746504	9.28282	1.50166e-16	5.90443e-15	26.0129
ABO	1.40549	-0.497259	9.2679	1.64249e-16	6.43369e-15	25.9238
CES1	-1.27436	0.398949	-9.2482	1.84884e-16	7.21468e-15	25.8061
NUP210L	1.43775	-0.80048	9.23776	1.96844e-16	7.64351e-15	25.7437
RHBDL2	1.37568	-0.594809	9.23733	1.97352e-16	7.64351e-15	25.7412
C22orf46	-1.29444	0.172712	-9.21878	2.20583e-16	8.51139e-15	25.6305
LOC619207	-1.0878	0.511813	-9.20513	2.39404e-16	9.20328e-15	25.5491
SEBOX	1.11404	-0.381957	9.19862	2.4893e-16	9.53402e-15	25.5103
ASS1	1.64915	-0.592341	9.19201	2.59002e-16	9.88318e-15	25.4709
CSRP2BP	1.22641	-0.779264	9.18956	2.62835e-16	9.99258e-15	25.4562
CD14	1.80423	-0.800437	9.17899	2.80023e-16	1.0607e-14	25.3933
PLD1	1.05749	-0.587128	9.17735	2.82782e-16	1.06724e-14	25.3835
AVIL	1.3896	-0.549123	9.1696	2.96228e-16	1.11392e-14	25.3373
RBPMS2	1.3491	-0.851723	9.16872	2.97785e-16	1.11456e-14	25.3321
PHF1	1.45001	-0.56003	9.16829	2.98552e-16	1.11456e-14	25.3296
HSPA1A	1.62291	-0.393092	9.16762	2.99761e-16	1.11505e-14	25.3255
FAM43A	1.32961	-0.400056	9.16586	3.02925e-16	1.12278e-14	25.3151
MAL	1.40499	-0.710023	9.16463	3.05173e-16	1.12707e-14	25.3077
RFX1	1.23881	-0.337735	9.16185	3.10292e-16	1.1419e-14	25.2912
MSC	-1.60944	0.743482	-9.15846	3.16661e-16	1.1612e-14	25.271
SAGE1	1.49096	-0.605582	9.15481	3.23652e-16	1.18265e-14	25.2493
SFXN5	-1.32722	0.509231	-9.14663	3.39906e-16	1.23767e-14	25.2006
DLX2	-1.52293	0.485118	-9.14278	3.4783e-16	1.26207e-14	25.1777
PITPNM1	-0.98183	0.470216	-9.14022	3.53206e-16	1.2771e-14	25.1624
MAP2K7	1.54623	-0.716735	9.12881	3.78159e-16	1.36256e-14	25.0945
NKPD1	-1.49376	0.0399604	-9.12504	3.86794e-16	1.38883e-14	25.0721
PRSS3	-1.24265	0.297532	-9.10969	4.2398e-16	1.51709e-14	24.9808
SDHAP3	-1.27061	0.118351	-9.1081	4.28034e-16	1.52631e-14	24.9714
ZNF556	-1.17904	0.442472	-9.0948	4.63453e-16	1.64693e-14	24.8923
NKX2-1	1.44235	-0.632156	9.08619	4.87913e-16	1.72292e-14	24.8412
BTBD3	1.45547	-0.545773	9.08611	4.88168e-16	1.72292e-14	24.8407
PSMB7	1.74015	-0.753848	9.06574	5.51322e-16	1.93909e-14	24.7198
MARCO	1.35675	-0.877605	9.06518	5.5317e-16	1.93909e-14	24.7164
SYNCRIP	-1.0868	0.117265	-9.0591	5.73617e-16	2.00398e-14	24.6803
C22orf45	1.69189	-0.809272	9.05817	5.76819e-16	2.00838e-14	24.6748
GTPBP5	-1.13448	0.00734529	-9.05385	5.91871e-16	2.05387e-14	24.6492
DAZAP1	1.02733	0.0207425	9.04037	6.41455e-16	2.21849e-14	24.5692
MRI1	1.4169	-0.294916	9.03214	6.73742e-16	2.32239e-14	24.5204
FASTK	1.8223	-0.867252	9.03021	6.81576e-16	2.34159e-14	24.5089
DLEU7	-1.65665	0.983311	-9.02819	6.89799e-16	2.36199e-14	24.497
EIF4G1	1.2833	-0.670447	9.02242	7.13959e-16	2.43665e-14	24.4628
PROCR	1.4379	-0.147602	9.02059	7.2182e-16	2.45538e-14	24.4519
PRR22	1.51297	-0.423255	9.01268	7.56665e-16	2.56547e-14	24.4051
LTB4R2	-0.881755	0.394844	-9.0121	7.59296e-16	2.56597e-14	24.4016
RNASE2	1.44048	-0.712631	9.01003	7.68731e-16	2.5894e-14	24.3893
TMEM200B	1.34344	-0.672475	8.99219	8.54925e-16	2.87038e-14	24.2837
KIF19	1.03873	-0.147865	8.98971	8.67673e-16	2.90376e-14	24.269
EPCAM	-1.7926	0.980351	-8.98915	8.70558e-16	2.90401e-14	24.2657
SRL	1.55532	-0.63015	8.98633	8.85298e-16	2.94141e-14	24.249
IL17RD	1.20418	-0.0622502	8.98593	8.87459e-16	2.94141e-14	24.2466
LOC283867	-1.39692	0.536475	-8.95473	1.06858e-15	3.53041e-14	24.062
C17orf107	-1.14367	0.106243	-8.94138	1.15695e-15	3.81021e-14	23.9831
AP1B1	-1.17915	-0.0283495	-8.93583	1.19573e-15	3.9254e-14	23.9503
SCARF2	-1.5269	0.385059	-8.92523	1.27351e-15	4.16753e-14	23.8877
GNL1	1.32398	-0.251526	8.90939	1.39923e-15	4.56449e-14	23.7941
CLCA4	-1.13089	0.131563	-8.90856	1.40615e-15	4.57264e-14	23.7892
ADAM29	-1.14312	0.209426	-8.90185	1.46339e-15	4.74385e-14	23.7496
NPBWR2	1.43734	-0.599603	8.89981	1.48121e-15	4.78662e-14	23.7375
IQGAP1	1.15558	-0.697672	8.89814	1.49596e-15	4.81923e-14	23.7277
CHD5	1.00799	-0.244274	8.89143	1.55682e-15	4.99971e-14	23.6881
C19orf76	-1.11689	0.451194	-8.8857	1.61065e-15	5.15657e-14	23.6543
C16orf54	0.797677	-0.454837	8.88017	1.6645e-15	5.30426e-14	23.6216
PRKD2	1.47962	-0.614249	8.87991	1.66704e-15	5.30426e-14	23.6201
SPHK1	-1.44007	0.710731	-8.87762	1.6898e-15	5.3602e-14	23.6066
ABCA13	1.32058	-0.559255	8.87498	1.71655e-15	5.42839e-14	23.591
ZBTB17	1.19004	-0.906546	8.86328	1.83998e-15	5.801e-14	23.522
ALPP	-1.04296	0.683679	-8.8599	1.87719e-15	5.90032e-14	23.5021
ATP6V0E2	0.891106	-0.663401	8.85708	1.90886e-15	5.98167e-14	23.4855
HOXA11AS	1.39786	-0.533547	8.85505	1.93201e-15	6.03594e-14	23.4735
CLDN10	1.5116	-0.432297	8.84996	1.99119e-15	6.20206e-14	23.4436
POLR1A	1.34427	-0.74531	8.84193	2.08825e-15	6.48485e-14	23.3963
CDH23	-1.59348	0.957164	-8.83716	2.14814e-15	6.65088e-14	23.3682
SNORD33	1.4216	-0.506852	8.8352	2.17333e-15	6.70879e-14	23.3566
GJB5	1.0433	-0.423806	8.83098	2.22837e-15	6.85819e-14	23.3318
RPS15	1.51282	-0.622269	8.82844	2.26219e-15	6.94165e-14	23.3168
PARP15	1.39812	-0.376367	8.82397	2.32288e-15	7.09416e-14	23.2905
SILV	1.31909	-0.789141	8.82368	2.32685e-15	7.09416e-14	23.2888
KCP	-1.78741	0.635943	-8.82327	2.33248e-15	7.09416e-14	23.2864
MTHFD1L	-1.56479	0.801866	-8.81416	2.46178e-15	7.45079e-14	23.2328
CHL1	1.62394	-0.621733	8.814	2.46414e-15	7.45079e-14	23.2319
AFF1	-1.00882	-0.0542042	-8.8042	2.61137e-15	7.87293e-14	23.1742
OTUB1	1.61026	-0.886065	8.78797	2.87467e-15	8.64157e-14	23.0788
PRDM14	1.34385	-0.521362	8.77984	3.01634e-15	9.04115e-14	23.031
NELL2	1.24947	-0.911119	8.77681	3.07091e-15	9.17812e-14	23.0132
TFAP2D	1.19349	-0.619613	8.77509	3.10227e-15	9.24513e-14	23.0031
NR1I3	1.72354	-0.741465	8.77203	3.15902e-15	9.3872e-14	22.9851
KCNN1	-1.13897	0.398241	-8.75771	3.43807e-15	1.01871e-13	22.901
S100A4	1.28561	-0.12928	8.74232	3.76545e-15	1.11253e-13	22.8107
HOXB1	-1.35434	0.303472	-8.73626	3.90268e-15	1.14979e-13	22.7751
DNAH8	1.57995	-0.156666	8.72638	4.1372e-15	1.21542e-13	22.7172
DNAH1	1.61084	-0.425052	8.71079	4.5361e-15	1.32883e-13	22.6257
CELSR2	1.36535	-0.49206	8.70224	4.77071e-15	1.39361e-13	22.5757
LOC651250	1.16367	-0.368384	8.69196	5.06889e-15	1.47655e-13	22.5155
MET	1.52871	-0.407372	8.69045	5.11443e-15	1.48563e-13	22.5066
TMEM115	1.47412	-0.803717	8.68841	5.17616e-15	1.49935e-13	22.4947
CHRNA9	-0.973854	0.105304	-8.67852	5.48713e-15	1.58498e-13	22.4367
CPA6	1.48203	-0.414749	8.67653	5.55186e-15	1.59921e-13	22.4251
CTBP1	1.57912	-0.502196	8.66914	5.79885e-15	1.66572e-13	22.3818
PCDH24	-1.22448	0.585725	-8.66162	6.0615e-15	1.73634e-13	22.3379
GPN1	1.30389	-0.581882	8.64825	6.5582e-15	1.87344e-13	22.2597
COL4A4	1.37897	-0.965579	8.64513	6.67982e-15	1.90292e-13	22.2414
RTBDN	-1.19851	0.283435	-8.61191	8.12155e-15	2.30728e-13	22.0474
MSI1	0.960841	-0.539303	8.60694	8.36272e-15	2.36929e-13	22.0183
UPP1	-1.07953	0.358782	-8.60088	8.66597e-15	2.44849e-13	21.9829
STX1B	-1.60118	0.82204	-8.59833	8.79668e-15	2.47865e-13	21.9681
MS4A10	-0.977804	0.163128	-8.59609	8.91323e-15	2.50467e-13	21.955
SPEN	1.5044	-0.786481	8.59061	9.20516e-15	2.57969e-13	21.923
TMEM176A	-1.1889	0.35073	-8.58761	9.36845e-15	2.61836e-13	21.9056
ACPT	1.24122	-0.365528	8.58385	9.57811e-15	2.66974e-13	21.8836
SLC26A9	1.47642	-0.513763	8.57886	9.86295e-15	2.74174e-13	21.8545
LOC389493	-1.11362	-0.177295	-8.57178	1.02814e-14	2.85041e-13	21.8132
BAG5	-1.89477	1.11207	-8.56164	1.0912e-14	3.01714e-13	21.7542
RBPMS	-1.25122	0.75861	-8.54798	1.18227e-14	3.26022e-13	21.6746
ACADS	-1.17409	0.247317	-8.54517	1.20187e-14	3.30547e-13	21.6583
C8orf46	1.56835	-0.484837	8.53683	1.26218e-14	3.46212e-13	21.6097
TMEM217	1.47207	-0.538893	8.52954	1.31722e-14	3.60354e-13	21.5673
C15orf51	1.11251	-0.329968	8.52746	1.33345e-14	3.63831e-13	21.5551
DUSP22	-1.30322	0.681215	-8.51126	1.46621e-14	3.99002e-13	21.4609
AQP1	1.5016	-0.630556	8.50215	1.54656e-14	4.19763e-13	21.408
IPCEF1	-1.12322	0.151328	-8.48972	1.66321e-14	4.50243e-13	21.3358
EPHX2	-1.09121	0.115205	-8.48677	1.69221e-14	4.56895e-13	21.3186
MSH4	0.999107	-0.219066	8.47952	1.76556e-14	4.75459e-13	21.2765
ENO3	1.11327	-0.0777289	8.47437	1.81954e-14	4.88724e-13	21.2466
APLNR	-1.33605	0.219509	-8.47349	1.82894e-14	4.89975e-13	21.2415
GFRA4	1.41235	-0.338309	8.47089	1.8569e-14	4.96182e-13	21.2265
PRKCG	1.255	-0.193385	8.46617	1.9089e-14	5.08762e-13	21.1991
RGS6	1.04626	-0.537571	8.45869	1.9942e-14	5.3013e-13	21.1557
LOC100131691	1.3838	-0.689639	8.45545	2.03242e-14	5.38904e-13	21.1368
PLEKHA2	1.05852	-0.268102	8.45295	2.06226e-14	5.45418e-13	21.1224
SLC38A11	0.948076	-0.368151	8.45162	2.07836e-14	5.48272e-13	21.1147
BAI1	1.0193	-0.536352	8.44214	2.19678e-14	5.78039e-13	21.0597
ELMOD3	1.1443	-0.070523	8.43027	2.35438e-14	6.17936e-13	20.9909
ADPGK	1.4865	-0.46052	8.42701	2.39967e-14	6.28226e-13	20.972
PCNXL2	-1.50097	0.752324	-8.41708	2.54287e-14	6.64035e-13	20.9145
MFSD7	1.30617	-0.397008	8.40919	2.66261e-14	6.93554e-13	20.8688
YWHAZ	-1.40015	0.624359	-8.39971	2.81406e-14	7.31162e-13	20.8139
SLC27A6	-1.16926	0.0695346	-8.38326	3.09716e-14	8.02701e-13	20.7188
LTF	1.30396	-0.748672	8.38283	3.105e-14	8.02721e-13	20.7163
MIR1236	-1.22259	0.367027	-8.38093	3.13949e-14	8.09612e-13	20.7054
AGMAT	1.30894	-0.359006	8.37762	3.20077e-14	8.23363e-13	20.6862
DYNC1I1	1.00219	-0.402373	8.37358	3.27698e-14	8.40413e-13	20.6628
LOC402778	1.4679	-0.331884	8.37325	3.28331e-14	8.40413e-13	20.6609
PCNT	1.19268	-0.46618	8.37056	3.33505e-14	8.5155e-13	20.6454
LCNL1	1.12204	-0.238975	8.35986	3.54939e-14	9.04046e-13	20.5836
FAM49A	1.33963	-0.376395	8.35853	3.57703e-14	9.08847e-13	20.5759
ALDH4A1	-0.995711	-0.118822	-8.3539	3.67479e-14	9.31398e-13	20.5492
KLK6	1.47176	-0.4884	8.33148	4.18673e-14	1.05856e-12	20.4198
TSSK6	1.44017	-0.417316	8.32891	4.24988e-14	1.0719e-12	20.4049
LOC153684	-1.10592	0.508741	-8.32777	4.27809e-14	1.07639e-12	20.3983
RUNX1T1	1.25435	-0.43773	8.32731	4.28944e-14	1.07663e-12	20.3957
CHRM4	-1.13039	0.620099	-8.31624	4.5747e-14	1.14545e-12	20.3319
RAB11FIP5	1.50593	-0.373217	8.31051	4.72959e-14	1.18137e-12	20.2988
C8orf73	0.739834	-0.431093	8.3096	4.75446e-14	1.18472e-12	20.2936
RANBP1	1.21738	-0.487681	8.30911	4.76812e-14	1.18527e-12	20.2908
MTHFSD	1.64889	-0.388325	8.30586	4.85881e-14	1.20287e-12	20.2721
LONP1	1.64967	-0.532146	8.30558	4.86686e-14	1.20287e-12	20.2704
LIPA	1.25411	-0.623744	8.30533	4.87384e-14	1.20287e-12	20.269
HLA-A	1.27261	-0.740416	8.29442	5.19271e-14	1.27852e-12	20.2062
RNF5P1	-1.53142	0.539941	-8.29191	5.2689e-14	1.2942e-12	20.1917
KCNMB2	1.17713	-0.504335	8.28688	5.42519e-14	1.32943e-12	20.1627
GRIN3A	1.64084	-0.813105	8.28264	5.56032e-14	1.35932e-12	20.1383
MFI2	1.27416	-0.16883	8.28183	5.58638e-14	1.36247e-12	20.1337
C15orf2	-1.12417	0.160394	-8.28014	5.64132e-14	1.37263e-12	20.124
PARP10	1.74522	-0.828856	8.26307	6.22852e-14	1.51195e-12	20.0258
OPALIN	1.31504	-0.301797	8.26256	6.24718e-14	1.51293e-12	20.0228
PHLDB2	1.38445	-0.381562	8.25714	6.44656e-14	1.55757e-12	19.9916
OR2C3	1.42276	-0.369633	8.25045	6.70139e-14	1.61536e-12	19.9532
LILRB1	1.29153	-0.281382	8.25001	6.71849e-14	1.61572e-12	19.9507
DCAF15	-0.728186	-0.0135076	-8.24793	6.8e-14	1.63153e-12	19.9387
BNIPL	-1.08057	0.285505	-8.23588	7.29158e-14	1.74542e-12	19.8695
BGN	1.60337	-0.387482	8.23235	7.44207e-14	1.77733e-12	19.8492
MYO3A	-1.05303	0.00501603	-8.23166	7.47182e-14	1.78032e-12	19.8453
MFSD10	1.34217	-0.573661	8.22756	7.65144e-14	1.81893e-12	19.8217
C20orf71	1.35002	-0.645324	8.2162	8.17108e-14	1.93801e-12	19.7565
SIGLEC1	-1.14112	0.188749	-8.18259	9.92402e-14	2.34838e-12	19.5638
ESRRA	-1.4787	0.55373	-8.17932	1.01133e-13	2.38772e-12	19.5451
CASKIN1	-1.57358	0.734464	-8.17808	1.01856e-13	2.3993e-12	19.538
NRBP2	1.17878	-0.149773	8.17083	1.06215e-13	2.4963e-12	19.4965
ANO4	-1.4237	0.456533	-8.16872	1.07514e-13	2.52108e-12	19.4844
RNF13	0.647383	-0.713725	8.16693	1.08632e-13	2.54155e-12	19.4742
FGF21	1.20164	-0.331418	8.15216	1.18301e-13	2.76152e-12	19.3896
LRRC23	1.18853	-0.139509	8.14686	1.21974e-13	2.84083e-12	19.3593
C10orf41	1.54983	-0.73804	8.14048	1.26546e-13	2.94071e-12	19.3228
PROC	1.45637	-0.423379	8.13951	1.27257e-13	2.94818e-12	19.3173
NTN5	-1.06491	0.374033	-8.13926	1.27438e-13	2.94818e-12	19.3159
LRRTM4	-1.01374	0.140513	-8.12996	1.34455e-13	3.10356e-12	19.2627
SYK	0.968448	-0.713688	8.12344	1.39606e-13	3.21529e-12	19.2254
SMYD2	1.0544	-0.396512	8.12121	1.41412e-13	3.24966e-12	19.2127
SMAD6	1.10883	-0.460954	8.11515	1.46436e-13	3.35763e-12	19.1781
ZDHHC12	-1.24813	0.559513	-8.11426	1.47187e-13	3.36738e-12	19.173
RPL22	-1.3047	0.531503	-8.11126	1.49748e-13	3.41843e-12	19.1559
MUC7	-1.11073	0.317625	-8.1071	1.53386e-13	3.49376e-12	19.1321
PSMF1	1.29811	-0.448661	8.10486	1.55378e-13	3.53134e-12	19.1193
PLA2G2A	-1.14922	0.465656	-8.10191	1.58031e-13	3.57635e-12	19.1026
CLIC1	1.21381	-0.165649	8.10189	1.5805e-13	3.57635e-12	19.1024
GPR6	1.33744	-0.537563	8.08865	1.70569e-13	3.85121e-12	19.0269
GFI1B	1.56199	-0.558424	8.08104	1.782e-13	4.01018e-12	18.9835
C1orf92	-1.07327	0.308125	-8.08086	1.78385e-13	4.01018e-12	18.9825
ZNF541	1.69873	-1.08968	8.07226	1.87427e-13	4.2043e-12	18.9335
WNT1	1.33051	-0.13724	8.06187	1.98962e-13	4.45338e-12	18.8743
C21orf33	1.38764	-0.396128	8.06028	2.00781e-13	4.48439e-12	18.8652
KRT25	-1.41942	0.526156	-8.05795	2.03489e-13	4.53509e-12	18.852
IER3	1.51721	-0.254597	8.04401	2.20445e-13	4.90241e-12	18.7726
RICH2	1.14095	-0.205371	8.04341	2.21216e-13	4.90776e-12	18.7692
CRHBP	-1.47846	0.380728	-8.04308	2.21635e-13	4.90776e-12	18.7673
C6orf129	-1.43211	0.704559	-8.04076	2.24596e-13	4.96272e-12	18.7541
FAH	-1.01229	0.409478	-8.03664	2.29973e-13	5.07068e-12	18.7307
YIF1B	-1.22539	0.334389	-8.03471	2.32532e-13	5.11619e-12	18.7197
CCDC67	-1.11988	0.295296	-8.02903	2.40244e-13	5.27465e-12	18.6874
ADAD1	-1.13541	0.189073	-8.02352	2.47959e-13	5.43252e-12	18.6561
PHGR1	1.06956	-0.241428	8.01486	2.60572e-13	5.69678e-12	18.6069
ENPP6	1.44966	-0.900041	7.9994	2.84721e-13	6.20547e-12	18.5191
TSR2	1.14169	0.0303046	7.9992	2.8504e-13	6.20547e-12	18.518
C1orf64	-1.42761	0.536422	-7.99827	2.8657e-13	6.22567e-12	18.5127
LOC100130522	1.10584	-0.382476	7.99417	2.93377e-13	6.36019e-12	18.4894
TMEM176B	0.987868	-0.531961	7.98797	3.03979e-13	6.57626e-12	18.4542
NKX2-5	-0.983353	-0.0183162	-7.98688	3.05887e-13	6.60372e-12	18.448
PUM1	1.18375	-0.106774	7.9614	3.53887e-13	7.62148e-12	18.3036
SETD3	1.19951	-0.642316	7.9611	3.54505e-13	7.62148e-12	18.3019
SERPINF2	1.08804	-0.462869	7.95343	3.70387e-13	7.94641e-12	18.2584
TEAD1	1.5956	-0.787558	7.94736	3.83475e-13	8.21017e-12	18.224
CRYAA	1.59153	-0.944373	7.94512	3.884e-13	8.28944e-12	18.2114
SNORA59A	1.27306	-0.568103	7.94495	3.8878e-13	8.28944e-12	18.2104
GAL3ST2	-1.10591	0.0548241	-7.93805	4.04421e-13	8.60519e-12	18.1713
SART1	-1.31337	0.729198	-7.93253	4.17378e-13	8.86263e-12	18.1401
HIST1H2BI	-1.18014	0.30267	-7.92258	4.41778e-13	9.36154e-12	18.0838
F11	-1.34553	0.473506	-7.91817	4.5303e-13	9.57104e-12	18.0589
MGMT	-1.54741	0.802521	-7.91798	4.53516e-13	9.57104e-12	18.0578
SNTG1	-1.53849	0.785747	-7.91235	4.68323e-13	9.86341e-12	18.026
LYRM4	1.29649	-0.193168	7.91082	4.72434e-13	9.92977e-12	18.0174
UBTD1	-1.06542	0.579422	-7.90295	4.94127e-13	1.03646e-11	17.9729
C2orf78	1.44347	-0.53717	7.90169	4.9769e-13	1.04183e-11	17.9658
SORBS2	1.22999	-0.280553	7.90052	5.01004e-13	1.04664e-11	17.9592
PRKCQ	1.47869	-0.675333	7.90011	5.02167e-13	1.04696e-11	17.9569
LMO1	1.50009	-0.692794	7.88767	5.39071e-13	1.12164e-11	17.8867
TM6SF1	-1.02606	0.362966	-7.88374	5.51278e-13	1.14473e-11	17.8645
HDAC1	-1.39711	0.600767	-7.87892	5.66631e-13	1.17425e-11	17.8373
SGMS2	1.24989	-0.723394	7.87553	5.77664e-13	1.19472e-11	17.8182
CCDC57	1.40148	-0.333103	7.87516	5.78876e-13	1.19484e-11	17.8161
SPATA13	1.35258	-0.770901	7.86563	6.11155e-13	1.25896e-11	17.7623
IL6ST	1.31371	-0.0981676	7.85978	6.31863e-13	1.29903e-11	17.7293
PCDHB10	-1.32748	0.310787	-7.85669	6.43061e-13	1.31942e-11	17.7119
GPR37	1.22495	-0.411752	7.85382	6.5365e-13	1.33849e-11	17.6958
CRHR2	1.28384	-0.0435098	7.84314	6.94556e-13	1.41945e-11	17.6356
FAM71F1	1.45	-0.397317	7.84004	7.06929e-13	1.44188e-11	17.6182
SPAG16	1.48403	-0.603168	7.83744	7.17456e-13	1.46048e-11	17.6035
TP63	1.37464	-0.797982	7.83087	7.44727e-13	1.51301e-11	17.5666
LIMS1	1.18367	-0.625071	7.8299	7.4883e-13	1.51836e-11	17.5611
ORMDL3	1.23218	-0.332325	7.82597	7.65754e-13	1.54964e-11	17.539
BICC1	1.16236	-0.631496	7.82187	7.83779e-13	1.58302e-11	17.516
MYO7B	-1.11734	0.307519	-7.80419	8.66516e-13	1.74671e-11	17.4166
ZNF7	1.35489	-0.485308	7.8004	8.85369e-13	1.78125e-11	17.3953
LDB3	-1.13178	0.517802	-7.79237	9.26616e-13	1.86061e-11	17.3502
ZNF438	1.38836	-0.439683	7.78929	9.42934e-13	1.88971e-11	17.3329
FLJ36000	-1.0397	0.460802	-7.78349	9.7445e-13	1.94709e-11	17.3003
WFDC9	0.986836	-0.515838	7.78333	9.75332e-13	1.94709e-11	17.2995
S1PR2	1.43065	-0.337076	7.78032	9.92123e-13	1.97674e-11	17.2826
WDR52	-1.16112	0.493378	-7.77999	9.94008e-13	1.97674e-11	17.2807
TET2	0.826296	-0.688899	7.77833	1.0034e-12	1.9916e-11	17.2714
FCER1G	1.05152	-0.469078	7.77677	1.0123e-12	2.00337e-11	17.2626
SRPK2	1.49561	-0.496527	7.77661	1.01321e-12	2.00337e-11	17.2617
KLK10	-0.987934	0.486315	-7.7722	1.03886e-12	2.05016e-11	17.237
ZNF605	1.07817	-0.470909	7.76664	1.07205e-12	2.11163e-11	17.2058
SCD5	-1.16153	0.361596	-7.76288	1.09515e-12	2.15303e-11	17.1847
PRRT1	-1.12623	0.329456	-7.76096	1.10713e-12	2.17246e-11	17.174
NID2	1.50266	-0.827431	7.7578	1.1271e-12	2.20746e-11	17.1563
ACE	1.29252	-0.12102	7.75157	1.16753e-12	2.28232e-11	17.1214
SYDE1	1.1332	-0.533416	7.75094	1.17169e-12	2.28613e-11	17.1178
IL9	1.42384	0.00116936	7.74797	1.19153e-12	2.32045e-11	17.1012
C1orf170	-1.65888	0.889196	-7.7434	1.22276e-12	2.3768e-11	17.0756
LOR	-1.68936	0.848544	-7.74263	1.22807e-12	2.38265e-11	17.0713
FLJ12825	-0.92872	0.43042	-7.73874	1.25539e-12	2.43108e-11	17.0495
EIF2C2	1.03559	-0.377326	7.73578	1.27656e-12	2.46746e-11	17.033
TBC1D17	1.47121	-0.486701	7.72438	1.36154e-12	2.62681e-11	16.9692
COL9A1	1.14154	-0.262156	7.7202	1.39408e-12	2.68457e-11	16.9458
TBCE	-0.923808	0.635601	-7.71377	1.44561e-12	2.77864e-11	16.9099
CCR3	1.45258	-0.252028	7.712	1.46018e-12	2.80144e-11	16.8999
AFF2	-1.40295	0.498559	-7.70795	1.49395e-12	2.86091e-11	16.8773
PIGR	1.16827	-0.36074	7.70494	1.51954e-12	2.90454e-11	16.8605
NHSL1	-0.857918	0.446987	-7.69791	1.581e-12	3.01644e-11	16.8213
SCAMP3	1.45996	-0.566472	7.69475	1.60947e-12	3.0651e-11	16.8036
PITX1	-1.44358	0.450775	-7.69207	1.63396e-12	3.10602e-11	16.7887
ALB	-1.14824	-0.105963	-7.68928	1.65993e-12	3.14959e-11	16.773
IPO5	1.19212	-0.513752	7.68652	1.68591e-12	3.19304e-11	16.7577
CROCCL1	1.46071	-0.279356	7.68532	1.69736e-12	3.20885e-11	16.751
SMC1A	1.54472	-0.810857	7.68373	1.71265e-12	3.23184e-11	16.7421
TCFL5	-1.08998	0.269627	-7.67693	1.77955e-12	3.35196e-11	16.7042
AIFM1	-1.25487	0.618124	-7.67575	1.79149e-12	3.36833e-11	16.6975
LETMD1	1.30596	-0.588635	7.67437	1.80545e-12	3.38841e-11	16.6899
B3GNT7	0.60528	-0.42341	7.66822	1.86908e-12	3.50148e-11	16.6556
DBN1	0.960003	-0.478858	7.65727	1.98796e-12	3.71745e-11	16.5946
AGGF1	-1.2973	0.372852	-7.65644	1.99726e-12	3.72809e-11	16.5899
DCLRE1C	-1.13394	0.339269	-7.65408	2.02397e-12	3.77115e-11	16.5768
ASXL2	1.63934	-0.725831	7.64673	2.10943e-12	3.92331e-11	16.5359
MSL3L2	-1.51876	0.63403	-7.64167	2.17036e-12	4.02939e-11	16.5077
CYP11B1	1.46527	-0.329561	7.64019	2.18849e-12	4.05576e-11	16.4995
BARHL2	1.61233	-0.64139	7.63459	2.2586e-12	4.1782e-11	16.4683
LOC400931	0.9554	-0.198441	7.6314	2.29942e-12	4.24612e-11	16.4505
DAAM2	1.26511	-0.110873	7.629	2.33063e-12	4.29609e-11	16.4372
C1orf101	1.30243	-0.358643	7.62774	2.34725e-12	4.31902e-11	16.4302
CACNA1A	1.36083	-0.426519	7.62425	2.3937e-12	4.39667e-11	16.4108
KRT7	1.26662	-0.521539	7.61884	2.46759e-12	4.52177e-11	16.3807
UBE2K	1.39829	-0.206918	7.61863	2.47056e-12	4.52177e-11	16.3795
SEMA6A	0.83239	-0.472672	7.61763	2.48444e-12	4.53916e-11	16.3739
ZAK	1.44321	-0.392833	7.6092	2.60486e-12	4.74928e-11	16.3271
FLJ37453	1.23817	-0.203852	7.6089	2.60924e-12	4.74928e-11	16.3255
C11orf49	0.747241	-0.257856	7.60863	2.61323e-12	4.74928e-11	16.3239
CYP11A1	-1.23369	0.303462	-7.605	2.667e-12	4.8385e-11	16.3038
KSR2	1.0885	-0.673061	7.59502	2.82069e-12	5.10129e-11	16.2484
HN1L	1.07733	-0.545624	7.59496	2.82172e-12	5.10129e-11	16.248
NPC2	1.26125	-0.347142	7.58672	2.95505e-12	5.33301e-11	16.2023
GPR137B	-1.18924	0.658595	-7.57506	3.15477e-12	5.68353e-11	16.1376
SEPN1	1.84272	-0.517643	7.57463	3.16235e-12	5.68729e-11	16.1352
TYRO3	1.42426	-0.531695	7.57358	3.18096e-12	5.71082e-11	16.1294
CHRND	1.42305	-0.680847	7.57261	3.19842e-12	5.73221e-11	16.124
GK2	1.12871	-0.416239	7.57013	3.24307e-12	5.80217e-11	16.1103
C8orf86	1.06295	-0.432004	7.56981	3.24901e-12	5.80276e-11	16.1085
C5orf38	0.576276	-0.412306	7.56709	3.29873e-12	5.88141e-11	16.0935
FAM90A1	1.16065	-0.318908	7.56597	3.31965e-12	5.90853e-11	16.0872
CNTD1	1.15097	-0.612482	7.5594	3.44401e-12	6.11933e-11	16.0508
BLNK	1.23855	-0.480546	7.55102	3.60941e-12	6.40221e-11	16.0044
GPIHBP1	1.27638	-0.280593	7.54774	3.67624e-12	6.50959e-11	15.9863
KIF5C	1.30861	-0.332658	7.54595	3.7133e-12	6.56396e-11	15.9764
GSTP1	1.28329	-0.483508	7.53126	4.03129e-12	7.11392e-11	15.8951
ASAP2	1.02037	-0.245003	7.52824	4.09995e-12	7.22276e-11	15.8784
LASS2	1.16086	-0.821059	7.52635	4.14351e-12	7.28709e-11	15.8679
FAM109A	1.20569	-0.252965	7.52394	4.1995e-12	7.36445e-11	15.8546
SIRPB1	1.25349	-0.320061	7.52385	4.20175e-12	7.36445e-11	15.8541
FAM101B	-1.3395	0.978233	-7.51815	4.33767e-12	7.58982e-11	15.8226
APOLD1	1.11134	-0.268661	7.50058	4.78467e-12	8.35781e-11	15.7256
SPRED2	-1.07965	0.0497185	-7.49968	4.80889e-12	8.38596e-11	15.7206
DLK2	1.16131	-0.737095	7.4981	4.85147e-12	8.44597e-11	15.7119
MIR200B	-1.05179	0.086437	-7.47771	5.43555e-12	9.4469e-11	15.5995
SLC34A1	1.25023	-0.436829	7.47069	5.6525e-12	9.80746e-11	15.5608
LY75	1.17816	-0.214149	7.46584	5.80749e-12	1.00595e-10	15.534
CLCNKA	0.396934	-0.413044	7.4626	5.91318e-12	1.02255e-10	15.5162
SCN11A	1.1333	-0.256715	7.45957	6.0137e-12	1.03819e-10	15.4995
MIR382	-0.914757	-0.01632	-7.45885	6.03785e-12	1.04062e-10	15.4956
PIWIL2	1.28361	-0.769111	7.45447	6.18692e-12	1.06454e-10	15.4715
FABP1	1.03088	-0.325504	7.44878	6.38571e-12	1.09692e-10	15.4402
CACNB4	1.19874	-0.516945	7.44347	6.57746e-12	1.12799e-10	15.4109
SMCR7L	1.37684	-0.20035	7.44088	6.67276e-12	1.14222e-10	15.3967
IL12RB2	1.33105	-0.568535	7.44062	6.68257e-12	1.14222e-10	15.3953
SIPA1L1	-1.49752	0.797732	-7.4373	6.80678e-12	1.16153e-10	15.377
PCDHGA6	-0.950767	0.00881765	-7.43173	7.02118e-12	1.19544e-10	15.3464
C21orf34	1.32532	-0.508574	7.43154	7.02858e-12	1.19544e-10	15.3453
CACNG4	-1.44809	0.443702	-7.42676	7.21783e-12	1.22561e-10	15.3191
HAL	-1.15218	0.341581	-7.41583	7.66947e-12	1.30016e-10	15.2591
ANKRD33B	-1.23152	0.120424	-7.41488	7.70993e-12	1.30488e-10	15.2539
MAFB	1.28336	-0.607301	7.41345	7.77148e-12	1.31315e-10	15.246
NOS3	1.46818	-0.788117	7.406	8.09941e-12	1.36633e-10	15.2051
GPR78	1.16191	-0.246528	7.40343	8.2162e-12	1.38377e-10	15.191
NDRG2	1.05797	-0.335713	7.40244	8.26118e-12	1.38909e-10	15.1856
CDC42EP2	1.09669	-0.258374	7.39314	8.69867e-12	1.46028e-10	15.1346
C20orf123	1.23994	-0.921559	7.38801	8.94953e-12	1.49995e-10	15.1065
PITPNA	-1.04488	0.64159	-7.38302	9.2005e-12	1.53952e-10	15.0791
FGD5	0.762669	-0.443367	7.38241	9.23198e-12	1.54214e-10	15.0758
RRAD	0.966756	-0.476189	7.38213	9.24597e-12	1.54214e-10	15.0743
CLEC4M	-1.13309	0.309221	-7.37603	9.56381e-12	1.59258e-10	15.0409
HLA-DMA	1.25201	-0.344484	7.37456	9.64192e-12	1.60301e-10	15.0328
CRISP2	1.15681	-0.826845	7.37324	9.71311e-12	1.61225e-10	15.0255
FGFR2	1.08761	-0.57842	7.37163	9.80007e-12	1.62408e-10	15.0167
NEU1	1.10726	-0.187645	7.36669	1.00716e-11	1.66641e-10	14.9897
DMGDH	-1.13484	0.0516554	-7.36478	1.01786e-11	1.68142e-10	14.9793
ANTXR1	1.23911	-0.596917	7.36328	1.02638e-11	1.69278e-10	14.971
TSSC4	1.33208	-0.607855	7.35851	1.05383e-11	1.7353e-10	14.9449
CPM	1.49406	-0.849551	7.3561	1.06798e-11	1.75581e-10	14.9318
NEUROD1	-1.29962	0.515642	-7.35395	1.08078e-11	1.77403e-10	14.92
ASPHD1	-1.035	0.154914	-7.35305	1.08616e-11	1.78002e-10	14.9151
FBLN1	1.33188	-0.442333	7.35204	1.09223e-11	1.78714e-10	14.9096
GPR123	1.28605	-0.404358	7.34963	1.10693e-11	1.80833e-10	14.8964
SH2B2	1.04448	-0.153824	7.34465	1.13782e-11	1.85586e-10	14.8692
PPP1R2P1	-1.68191	0.232439	-7.34248	1.15153e-11	1.87527e-10	14.8573
SRRM2	-0.779451	0.244852	-7.33446	1.20376e-11	1.95725e-10	14.8135
MYBPHL	1.00936	-0.711182	7.33309	1.21286e-11	1.96895e-10	14.806
PPM1H	1.3394	-0.47452	7.33085	1.22796e-11	1.99033e-10	14.7938
NIPAL3	-1.0162	-0.0882267	-7.33025	1.23207e-11	1.99387e-10	14.7905
C21orf63	-1.38066	0.6266	-7.32848	1.24418e-11	2.01032e-10	14.7808
PITX2	-1.32661	1.06008	-7.32664	1.2569e-11	2.0262e-10	14.7708
ELMO1	1.06655	-0.441495	7.32649	1.25793e-11	2.0262e-10	14.77
PPDPF	1.25079	-0.571616	7.32553	1.26461e-11	2.0338e-10	14.7647
DCAF8L2	1.12548	-0.389943	7.32403	1.27512e-11	2.04752e-10	14.7566
DNAJB6	1.30081	-0.350649	7.32319	1.28102e-11	2.05381e-10	14.752
C1orf127	1.44408	-0.586806	7.32098	1.29676e-11	2.07581e-10	14.7399
C10orf55	-1.31966	0.411433	-7.31869	1.31327e-11	2.09899e-10	14.7274
PSORS1C3	1.05495	0.0424399	7.31817	1.31707e-11	2.10183e-10	14.7246
C1orf83	1.17623	-0.367304	7.31726	1.3237e-11	2.10915e-10	14.7196
PHYH	1.25936	-0.732694	7.31423	1.34603e-11	2.14142e-10	14.7031
POU2F3	1.49365	-0.719324	7.31009	1.37713e-11	2.18754e-10	14.6805
LLGL1	1.29126	-0.795831	7.30884	1.38668e-11	2.19805e-10	14.6737
PHACTR1	1.10603	-0.433625	7.30867	1.388e-11	2.19805e-10	14.6727
C1orf107	1.10702	-0.303109	7.30145	1.44438e-11	2.28191e-10	14.6334
FANCB	-1.08704	0.477765	-7.30132	1.44536e-11	2.28191e-10	14.6327
PTPRE	1.13336	-0.324216	7.29992	1.45659e-11	2.29612e-10	14.6251
ULBP3	-0.897655	0.395338	-7.29766	1.47486e-11	2.32139e-10	14.6128
SNORD99	1.28111	-0.463148	7.29378	1.50678e-11	2.36803e-10	14.5916
IQCG	1.3802	-0.407454	7.28655	1.56802e-11	2.46052e-10	14.5522
ANKRD34C	0.731626	-0.325131	7.28421	1.58835e-11	2.48568e-10	14.5395
GABRD	1.13937	-0.228392	7.28415	1.58885e-11	2.48568e-10	14.5392
FAM78B	1.39292	0.254961	7.28242	1.60406e-11	2.50567e-10	14.5298
COL6A1	1.07954	-0.445578	7.27507	1.67035e-11	2.60529e-10	14.4898
SNHG12	1.14557	-0.306596	7.27196	1.6992e-11	2.64629e-10	14.4729
CDT1	1.13925	-0.255985	7.27046	1.71332e-11	2.66427e-10	14.4647
SMPDL3B	1.23977	-0.501163	7.26766	1.73992e-11	2.70159e-10	14.4495
TAPBPL	1.07944	-0.175993	7.2671	1.74521e-11	2.70574e-10	14.4465
ST6GALNAC3	1.14835	-0.284567	7.26473	1.76818e-11	2.73724e-10	14.4335
HTR5A	-0.760938	0.141674	-7.26442	1.77118e-11	2.73778e-10	14.4319
PRRX1	1.5107	-0.600688	7.26398	1.77549e-11	2.74035e-10	14.4295
MED27	1.14841	0.0473815	7.26009	1.81392e-11	2.7955e-10	14.4083
SRGN	1.20706	-0.0667838	7.25662	1.84888e-11	2.84512e-10	14.3895
ANKRD45	-1.23262	0.42893	-7.25539	1.86134e-11	2.86004e-10	14.3828
KLHL32	0.977539	-0.503252	7.25471	1.86836e-11	2.86658e-10	14.3791
MIR379	1.17277	-0.294055	7.25169	1.89963e-11	2.91024e-10	14.3627
LUZP2	1.177	-0.457411	7.24682	1.95114e-11	2.98472e-10	14.3363
TSHZ2	1.10054	-0.259573	7.24107	2.01384e-11	3.07609e-10	14.305
MIP	0.982139	-0.333287	7.23448	2.08805e-11	3.18474e-10	14.2693
LYPD6B	-1.11302	0.258502	-7.227	2.17562e-11	3.31342e-10	14.2287
RRAS2	1.70596	-0.80064	7.22167	2.24013e-11	3.40664e-10	14.1998
TUBA4A	1.38387	-0.639305	7.21212	2.36063e-11	3.58463e-10	14.1481
RASGRP3	-0.894149	0.152088	-7.21073	2.37867e-11	3.60672e-10	14.1406
PLCH2	1.23522	-0.704319	7.19936	2.53169e-11	3.83311e-10	14.079
MAP4K2	-1.09923	0.198447	-7.18932	2.67486e-11	4.04397e-10	14.0246
FAM162B	1.01973	-0.527857	7.18592	2.72513e-11	4.10876e-10	14.0063
CDC25B	0.924264	-0.0606896	7.18588	2.72567e-11	4.10876e-10	14.0061
GRM7	0.98149	-0.362135	7.18474	2.74277e-11	4.12853e-10	13.9999
C16orf13	1.36123	-0.501837	7.18322	2.76563e-11	4.15689e-10	13.9917
MAPRE3	0.931469	-0.698654	7.18288	2.77081e-11	4.15863e-10	13.9898
MTMR11	1.31754	0.155122	7.18194	2.78516e-11	4.17411e-10	13.9847
EPHB1	1.13887	-0.590178	7.18087	2.80144e-11	4.19242e-10	13.979
GALK2	1.30217	-0.366625	7.17273	2.92904e-11	4.37705e-10	13.935
PTGFRN	1.14664	-0.410127	7.17202	2.94046e-11	4.38778e-10	13.9312
C5AR1	-0.835941	0.396016	-7.17141	2.9503e-11	4.39611e-10	13.9279
FRMD1	-1.03361	0.275577	-7.1695	2.98138e-11	4.43603e-10	13.9175
LOC494141	-1.16873	0.459249	-7.16507	3.05443e-11	4.5382e-10	13.8936
LRRC15	0.6326	-0.71872	7.16217	3.10324e-11	4.60411e-10	13.8779
BCL2L11	-0.778599	0.117741	-7.15729	3.18705e-11	4.72168e-10	13.8516
DBC1	1.03575	-0.305726	7.15669	3.19754e-11	4.72456e-10	13.8484
C6orf221	1.16934	-0.519811	7.15666	3.19814e-11	4.72456e-10	13.8482
CILP2	-1.00865	0.4756	-7.15163	3.28724e-11	4.84927e-10	13.8211
PALMD	1.18106	-0.454854	7.14733	3.36528e-11	4.95731e-10	13.7979
ZFHX4	-1.71846	1.09671	-7.14618	3.38651e-11	4.98149e-10	13.7917
APOL6	0.620342	-0.618169	7.14057	3.49195e-11	5.12929e-10	13.7614
XPNPEP1	1.31865	-0.433448	7.13841	3.53337e-11	5.18278e-10	13.7498
SLC38A10	1.48294	-0.698857	7.13548	3.59019e-11	5.25866e-10	13.734
CRYBA2	-1.18256	0.668281	-7.13127	3.67368e-11	5.37335e-10	13.7113
MIR548G	1.39379	-0.196446	7.13025	3.69418e-11	5.39569e-10	13.7058
NKAIN1	1.12621	-0.396613	7.12802	3.73936e-11	5.45398e-10	13.6938
HERC2P2	-1.92161	1.26682	-7.12715	3.75718e-11	5.47225e-10	13.6891
GYLTL1B	-1.00649	0.531897	-7.12558	3.78949e-11	5.51154e-10	13.6807
SNORD18B	-1.17177	0.11253	-7.11881	3.93193e-11	5.71069e-10	13.6443
PID1	-1.08786	0.181368	-7.11752	3.95963e-11	5.74285e-10	13.6373
TRIML2	-1.33873	0.378191	-7.11552	4.00319e-11	5.79789e-10	13.6265
TGOLN2	-1.30313	0.39486	-7.11497	4.01525e-11	5.80723e-10	13.6236
CLEC16A	1.30138	-0.367092	7.11432	4.0294e-11	5.81956e-10	13.6201
C8orf55	1.01149	-0.139863	7.11206	4.07942e-11	5.88359e-10	13.6079
NBPF15	1.42734	-0.946067	7.10917	4.14404e-11	5.96846e-10	13.5924
INHBE	1.54736	-0.745274	7.10481	4.24364e-11	6.1034e-10	13.5689
ART3	-1.14321	0.386273	-7.10447	4.25164e-11	6.10642e-10	13.5671
CADM3	1.22335	-0.355301	7.10387	4.26547e-11	6.11779e-10	13.5639
TRAK1	-1.30867	0.621297	-7.10352	4.27367e-11	6.12105e-10	13.562
AGPAT2	1.21062	-0.379034	7.09786	4.40744e-11	6.30392e-10	13.5315
MYLK	-0.891879	0.435727	-7.09577	4.45778e-11	6.36712e-10	13.5203
AKR7A2	1.15933	-0.33164	7.09548	4.46484e-11	6.3684e-10	13.5188
PABPC3	1.3006	-0.285986	7.09271	4.53269e-11	6.45627e-10	13.5039
C6orf25	1.30998	-0.289439	7.08914	4.62154e-11	6.57377e-10	13.4847
CFDP1	1.41206	-0.534727	7.08827	4.64352e-11	6.59597e-10	13.48
RUFY4	1.20043	-0.491373	7.08531	4.7188e-11	6.6937e-10	13.4642
NINJ2	1.32485	-0.716481	7.07715	4.93297e-11	6.98792e-10	13.4204
MST1	-1.18656	0.142403	-7.07054	5.11344e-11	7.23366e-10	13.3849
MOG	1.39951	-0.410798	7.06683	5.21738e-11	7.37061e-10	13.365
KIAA1529	1.31227	-0.561334	7.05924	5.43692e-11	7.67028e-10	13.3243
TNFRSF6B	-1.81112	1.19818	-7.05757	5.48648e-11	7.72966e-10	13.3154
IRAK1	1.21028	-0.290825	7.05434	5.5836e-11	7.85579e-10	13.2981
MCCD1	1.04582	-0.572599	7.05323	5.61736e-11	7.89254e-10	13.2921
INADL	1.42838	-0.380788	7.05079	5.6921e-11	7.9867e-10	13.2791
DPYSL5	-1.18108	0.274593	-7.04899	5.74819e-11	8.05447e-10	13.2694
RGPD4	0.965359	-0.489691	7.04665	5.82166e-11	8.14638e-10	13.2569
PTPN21	1.46766	-0.556966	7.04527	5.86522e-11	8.19625e-10	13.2495
ZNF167	0.814682	-0.236629	7.04469	5.88377e-11	8.20053e-10	13.2464
MIR206	1.08868	-0.0178645	7.04468	5.88414e-11	8.20053e-10	13.2463
LOC729234	-1.17143	0.186467	-7.04251	5.95372e-11	8.28633e-10	13.2347
TBXAS1	-1.01121	0.473056	-7.04149	5.98687e-11	8.32126e-10	13.2292
CDR2L	1.22755	-0.343279	7.04082	6.00867e-11	8.34036e-10	13.2257
P2RX1	1.26084	-1.04806	7.03912	6.06439e-11	8.40642e-10	13.2166
DPP4	0.750152	-0.106279	7.03675	6.14268e-11	8.50354e-10	13.2039
C5orf20	1.20098	-0.273882	7.03172	6.3125e-11	8.72695e-10	13.177
C7orf40	1.10728	-0.57213	7.02897	6.40718e-11	8.84602e-10	13.1623
SDK2	-1.02888	0.204275	-7.02793	6.44334e-11	8.88407e-10	13.1567
SGCD	1.36566	-0.700572	7.02015	6.72071e-11	9.25417e-10	13.1151
UTS2R	-0.936229	0.17651	-7.01919	6.75574e-11	9.29003e-10	13.11
PGC	1.11592	-0.731962	7.01434	6.93569e-11	9.52483e-10	13.0841
NDUFA3	0.856471	-0.405318	7.01149	7.0435e-11	9.66006e-10	13.0689
SLC25A42	0.811126	-0.133288	7.00936	7.12513e-11	9.75907e-10	13.0575
NTRK3	1.06068	-0.49242	7.00788	7.18229e-11	9.82435e-10	13.0496
SNORD116-18	-1.34233	0.63251	-7.00458	7.31164e-11	9.98807e-10	13.032
GPSM1	-0.949393	-0.0558957	-7.0024	7.3983e-11	1.00931e-09	13.0204
FLRT1	0.878397	-0.564761	6.99917	7.52881e-11	1.02576e-09	13.0031
APLP2	1.26649	-0.829363	6.99742	7.60043e-11	1.03416e-09	12.9938
CCDC140	-1.09925	0.307623	-6.99608	7.65555e-11	1.03897e-09	12.9866
PAR4	1.01357	-0.569036	6.99608	7.65588e-11	1.03897e-09	12.9866
GCNT4	-1.64194	1.04062	-6.99206	7.82395e-11	1.06039e-09	12.9652
BOP1	-1.11382	0.285828	-6.98982	7.91906e-11	1.07187e-09	12.9532
PPEF2	-1.13699	0.245744	-6.98113	8.29962e-11	1.12191e-09	12.9069
ITGAL	-0.931425	0.408068	-6.978	8.44139e-11	1.13959e-09	12.8902
CRYGN	-1.51014	0.70143	-6.97707	8.48368e-11	1.14237e-09	12.8853
RAB19	-1.04263	0.14266	-6.97706	8.48407e-11	1.14237e-09	12.8853
MIR124-2	1.13344	-0.445166	6.97368	8.64037e-11	1.1619e-09	12.8672
R3HDM2	0.96668	-0.168423	6.97336	8.6553e-11	1.1624e-09	12.8655
VPS13D	1.06675	-0.635772	6.96798	8.91047e-11	1.19511e-09	12.8369
SRRM4	0.989603	-0.343703	6.96632	8.99048e-11	1.20428e-09	12.8281
AQP5	0.652566	-0.514864	6.96589	9.0116e-11	1.20555e-09	12.8257
NR2C2AP	0.846192	-0.131262	6.96413	9.09753e-11	1.21547e-09	12.8164
TNFAIP8L2	0.996025	-0.28772	6.96364	9.12143e-11	1.21709e-09	12.8138
ATG16L1	0.734721	0.0771763	6.96091	9.25681e-11	1.23356e-09	12.7993
ADD1	1.52705	-0.534833	6.95898	9.35349e-11	1.24485e-09	12.789
MAP6	-1.04388	-0.0227506	-6.95851	9.37747e-11	1.24643e-09	12.7865
CPN1	1.50826	-0.591925	6.95624	9.49298e-11	1.26017e-09	12.7744
COL18A1	1.19197	-0.411816	6.9541	9.60328e-11	1.27317e-09	12.763
C6orf223	1.19152	-0.42595	6.94899	9.87112e-11	1.30701e-09	12.7359
LMAN1L	-1.28873	0.641306	-6.94589	1.00378e-10	1.32737e-09	12.7194
MAFF	1.20546	-0.787979	6.94476	1.00989e-10	1.33298e-09	12.7134
LRPAP1	-1.08581	0.408662	-6.94463	1.0106e-10	1.33298e-09	12.7127
SLC38A3	1.0511	-0.15754	6.94269	1.02121e-10	1.34527e-09	12.7024
GPC4	0.817139	-0.17898	6.94233	1.0232e-10	1.34618e-09	12.7005
HLCS	1.25826	-0.0826509	6.93824	1.046e-10	1.37323e-09	12.6787
MLLT4	1.17126	-0.165929	6.93816	1.04642e-10	1.37323e-09	12.6783
FGF17	1.20275	-0.832214	6.9321	1.08114e-10	1.41699e-09	12.6461
MEOX1	-0.838729	0.145463	-6.93032	1.09156e-10	1.42883e-09	12.6367
LRRFIP1	1.05949	-0.174836	6.9297	1.09517e-10	1.43058e-09	12.6334
OPA3	1.3262	-0.207901	6.92962	1.09566e-10	1.43058e-09	12.633
CCDC151	1.05148	-0.282917	6.92909	1.09877e-10	1.43283e-09	12.6302
GHRLOS	1.09555	-0.576662	6.92834	1.10325e-10	1.43686e-09	12.6262
ALDH1A3	1.44231	-0.726026	6.92195	1.14184e-10	1.48525e-09	12.5923
FIGN	1.28242	-0.497989	6.92158	1.14409e-10	1.48631e-09	12.5903
CTHRC1	0.59588	-0.335775	6.92121	1.14639e-10	1.48743e-09	12.5883
RUSC2	1.07562	-0.35677	6.91694	1.17302e-10	1.52007e-09	12.5657
FAM69B	1.426	-0.80931	6.91565	1.1812e-10	1.52797e-09	12.5588
NAALAD2	-0.983275	0.350482	-6.91551	1.18207e-10	1.52797e-09	12.5581
GYPC	1.31031	-0.673685	6.91418	1.19055e-10	1.53701e-09	12.5511
SASH3	1.05821	-0.234616	6.91233	1.20244e-10	1.55043e-09	12.5413
C10orf107	1.1279	-0.295299	6.91092	1.21158e-10	1.56027e-09	12.5338
NACAP1	0.991937	-0.428439	6.91023	1.2161e-10	1.56414e-09	12.5301
ANO3	-0.711032	0.379474	-6.90847	1.22767e-10	1.57706e-09	12.5208
GPR146	1.00758	-0.773089	6.90182	1.2723e-10	1.63236e-09	12.4856
NELF	-0.973949	0.0864045	-6.90117	1.27673e-10	1.63602e-09	12.4821
DISC1	1.13685	-0.776158	6.89788	1.2995e-10	1.66314e-09	12.4647
FGFR3	1.03263	0.0163206	6.89719	1.30434e-10	1.66727e-09	12.461
MTA3	-1.09876	0.368434	-6.89639	1.30993e-10	1.67234e-09	12.4568
ADPRHL1	1.20703	-0.390731	6.89011	1.35483e-10	1.72753e-09	12.4236
E2F5	1.09856	-0.172938	6.88915	1.36186e-10	1.73436e-09	12.4185
TBKBP1	1.34055	-0.549207	6.88764	1.37294e-10	1.74631e-09	12.4105
SH3BP2	1.10358	-0.626546	6.88641	1.38205e-10	1.75574e-09	12.404
SLC18A3	1.44862	-0.524221	6.88168	1.41757e-10	1.79866e-09	12.3789
COLQ	-0.538455	0.451074	-6.88133	1.42018e-10	1.79977e-09	12.3771
CCDC22	1.23459	-0.225234	6.88004	1.43007e-10	1.81008e-09	12.3703
TTC28	-1.04801	0.11281	-6.87654	1.45719e-10	1.84215e-09	12.3518
BHLHE23	0.477874	-0.345082	6.87494	1.46973e-10	1.85574e-09	12.3433
KRT15	1.34005	-0.573469	6.86936	1.51431e-10	1.90969e-09	12.3139
KCNE3	-0.935394	0.0688607	-6.86841	1.52202e-10	1.91665e-09	12.3088
HIST3H2BB	-0.855657	0.431721	-6.86823	1.52353e-10	1.91665e-09	12.3079
C7orf29	-1.30213	0.674434	-6.85852	1.60486e-10	2.0165e-09	12.2566
SST	1.28703	-0.340344	6.85633	1.62382e-10	2.03785e-09	12.245
KIF21B	1.01717	-0.557192	6.8554	1.63194e-10	2.04556e-09	12.2401
THSD1P	1.18558	-0.571627	6.85391	1.64497e-10	2.0594e-09	12.2323
PPP2R2C	-0.845723	0.0868507	-6.85251	1.65737e-10	2.07241e-09	12.2248
LOC646498	-2.04698	1.33115	-6.85034	1.67672e-10	2.09408e-09	12.2134
ZNF695	1.06729	-0.389711	6.8482	1.69602e-10	2.11562e-09	12.2021
ZNF217	1.15895	-0.347519	6.84345	1.73964e-10	2.16743e-09	12.1771
PBX2	-1.00339	0.381661	-6.84155	1.75744e-10	2.18697e-09	12.1671
VPS18	1.35368	-0.337279	6.84083	1.76424e-10	2.19279e-09	12.1632
FCAMR	0.922087	-0.597547	6.8335	1.83476e-10	2.2777e-09	12.1246
PSG3	1.09085	-0.131393	6.83315	1.83816e-10	2.27919e-09	12.1228
GNG13	0.76243	-0.572864	6.83075	1.86189e-10	2.30585e-09	12.1101
STIM1	0.781322	-0.556459	6.82865	1.88294e-10	2.32912e-09	12.0991
C16orf42	1.05875	-0.495359	6.82759	1.89361e-10	2.33952e-09	12.0935
SOX18	0.867333	-0.356124	6.82378	1.93249e-10	2.38472e-09	12.0734
JPH1	-1.22878	0.083641	-6.82264	1.94431e-10	2.39644e-09	12.0674
PDLIM1	1.25682	-0.325338	6.82103	1.96109e-10	2.41424e-09	12.059
IRF2	-1.00777	0.041686	-6.82056	1.966e-10	2.41741e-09	12.0565
BIN3	1.21222	-0.203538	6.81818	1.99118e-10	2.44546e-09	12.044
PLA2G5	1.266	-0.311191	6.8167	2.00701e-10	2.46198e-09	12.0362
PTAFR	1.19496	-0.312782	6.81383	2.03793e-10	2.49695e-09	12.0211
IL27	-0.741611	0.21246	-6.81307	2.04626e-10	2.50418e-09	12.0171
ALMS1P	1.41289	-0.876792	6.81199	2.05803e-10	2.51562e-09	12.0114
APOB	-0.929101	-0.0847805	-6.80654	2.11885e-10	2.58689e-09	11.9827
CAD	-1.20687	0.420708	-6.79297	2.27776e-10	2.77763e-09	11.9114
ECHS1	1.40896	-0.87456	6.79059	2.3068e-10	2.80974e-09	11.8989
DDX25	0.974628	-0.557852	6.7864	2.35893e-10	2.86984e-09	11.8769
CDGAP	1.39797	-0.429388	6.7851	2.37526e-10	2.88632e-09	11.8701
PELI2	0.881566	-0.107232	6.77648	2.48682e-10	3.01833e-09	11.8249
ITPKB	1.18094	-0.57366	6.77625	2.48987e-10	3.01849e-09	11.8237
ZEB2	1.1967	-0.690992	6.77042	2.56843e-10	3.11009e-09	11.7931
ZNRF2	1.05254	-0.0232613	6.76834	2.59695e-10	3.14094e-09	11.7822
PCDHA7	1.33227	-0.587416	6.7636	2.66327e-10	3.21739e-09	11.7573
APOA1	1.42216	-0.151171	6.76242	2.68005e-10	3.23389e-09	11.7511
PGM5	1.07741	-0.413964	6.75634	2.76799e-10	3.3361e-09	11.7193
RSPO2	0.998655	-0.166322	6.75357	2.80912e-10	3.38174e-09	11.7048
PLA2G2D	-1.71157	1.05886	-6.75164	2.83803e-10	3.41256e-09	11.6947
LYPD2	-0.930819	-0.0714557	-6.75131	2.84297e-10	3.41454e-09	11.693
PC	1.06734	-0.310796	6.75088	2.84948e-10	3.41838e-09	11.6907
EP400NL	0.883681	-0.470172	6.75015	2.86063e-10	3.42779e-09	11.6869
MIR216A	0.747728	-0.197752	6.74942	2.87168e-10	3.43705e-09	11.6831
ZSCAN12L1	1.01601	-0.58005	6.74724	2.90519e-10	3.47312e-09	11.6717
SPIRE2	1.24998	-0.511716	6.74684	2.91133e-10	3.47645e-09	11.6696
TJAP1	1.07021	-0.792559	6.74504	2.93936e-10	3.50587e-09	11.6601
VPS4A	1.37801	-0.817463	6.74234	2.9817e-10	3.55228e-09	11.6461
ADCY5	1.04951	-0.621982	6.74095	3.00378e-10	3.57446e-09	11.6388
RAB40C	1.28324	-0.510502	6.73646	3.07635e-10	3.65662e-09	11.6153
NAP1L5	-0.835189	0.160225	-6.73415	3.11425e-10	3.69741e-09	11.6032
GPT2	0.969799	-0.122381	6.73166	3.15558e-10	3.74219e-09	11.5902
HSF2BP	-0.900084	0.235039	-6.73046	3.17588e-10	3.76194e-09	11.5839
RASGRP1	-1.17151	0.429675	-6.73	3.18361e-10	3.76678e-09	11.5815
PANX2	1.05457	-0.202625	6.72858	3.20769e-10	3.79094e-09	11.5741
GMDS	-0.614432	0.543218	-6.72153	3.32989e-10	3.93086e-09	11.5372
BACE2	0.89385	-0.0204384	6.71311	3.48169e-10	4.10538e-09	11.4933
MIR657	1.21469	-0.0765198	6.71253	3.49252e-10	4.11345e-09	11.4903
CNST	1.09761	-0.360848	6.71061	3.52812e-10	4.15066e-09	11.4803
FLJ39609	1.2173	-0.294444	6.70664	3.60318e-10	4.23415e-09	11.4595
DNASE1L2	-1.55181	0.896744	-6.6987	3.75786e-10	4.4109e-09	11.4181
HIST1H3I	1.24582	-0.383858	6.69674	3.79706e-10	4.45186e-09	11.4079
RDM1	-0.850334	0.205829	-6.69373	3.85792e-10	4.51809e-09	11.3922
SHANK1	1.02141	-0.556058	6.69141	3.90554e-10	4.56438e-09	11.3802
LOXL2	1.29949	-0.655968	6.69138	3.90627e-10	4.56438e-09	11.38
ZNF436	-0.926354	0.61667	-6.6892	3.95152e-10	4.61204e-09	11.3686
VPS28	-0.950876	0.0569715	-6.68751	3.98699e-10	4.64819e-09	11.3598
VAT1L	1.23874	-0.313011	6.68705	3.99666e-10	4.65421e-09	11.3574
MSX1	-1.43383	0.798866	-6.68406	4.06026e-10	4.72296e-09	11.3419
TMOD1	-0.798829	0.262587	-6.68122	4.1218e-10	4.78917e-09	11.3271
PIGV	-0.986919	0.0220152	-6.68002	4.14804e-10	4.81424e-09	11.3208
SH2B1	1.13724	-0.200414	6.67925	4.16479e-10	4.82827e-09	11.3169
ARL9	-1.02394	0.0622591	-6.66893	4.39812e-10	5.09306e-09	11.2632
BRUNOL6	1.12306	-0.396395	6.66692	4.44521e-10	5.14034e-09	11.2527
KRT8	0.750242	-0.445439	6.66676	4.4489e-10	5.14034e-09	11.2519
C10orf32	1.22605	-0.399304	6.66609	4.46467e-10	5.15281e-09	11.2484
ITGA2	-1.01393	0.765354	-6.66162	4.57129e-10	5.26998e-09	11.2251
SLC9A10	1.14273	-0.261268	6.65866	4.64314e-10	5.34685e-09	11.2098
MIR33B	1.21977	-0.141704	6.65522	4.7283e-10	5.43886e-09	11.1919
FCHSD1	0.725221	-0.208295	6.65358	4.76939e-10	5.48002e-09	11.1834
OLFML2B	1.38389	-0.757188	6.65181	4.81396e-10	5.5251e-09	11.1742
RER1	-1.12095	0.463701	-6.65086	4.83805e-10	5.5466e-09	11.1693
AHDC1	-1.00418	0.0913585	-6.64703	4.93693e-10	5.65336e-09	11.1494
SCN4A	1.12874	-0.216372	6.64683	4.94211e-10	5.65336e-09	11.1483
AACSL	0.916461	-0.149537	6.64574	4.97061e-10	5.67968e-09	11.1427
LAMA2	0.918598	-0.384504	6.64036	5.11333e-10	5.83631e-09	11.1148
FAM50A	1.0436	0.014786	6.64014	5.11951e-10	5.83692e-09	11.1136
C20orf107	0.864826	-0.215931	6.63887	5.15371e-10	5.86944e-09	11.107
ULK2	-0.918531	0.19766	-6.63773	5.18489e-10	5.89845e-09	11.1011
ITGB2	1.18956	-0.387845	6.63536	5.25004e-10	5.966e-09	11.0888
CMBL	-0.915498	0.260783	-6.63452	5.2732e-10	5.98575e-09	11.0845
FAM176A	-1.47938	0.742421	-6.61664	5.79338e-10	6.569e-09	10.9918
KLHL5	-0.983992	0.330921	-6.61394	5.87639e-10	6.65583e-09	10.9778
SIX1	0.991258	-0.441472	6.61023	5.99213e-10	6.77949e-09	10.9586
LOC285370	0.781706	-0.387602	6.60863	6.04252e-10	6.82904e-09	10.9504
ACSL1	-0.92159	-0.00176141	-6.60364	6.20302e-10	7.00278e-09	10.9246
SNORD115-41	0.902559	-0.260383	6.60209	6.25396e-10	7.05259e-09	10.9165
HSPA1L	-1.58104	1.41412	-6.59777	6.3972e-10	7.20626e-09	10.8942
LILRB5	0.764898	-0.310178	6.59515	6.48597e-10	7.2983e-09	10.8807
SLC6A12	1.19	-0.511589	6.59427	6.51603e-10	7.32416e-09	10.8761
TMPRSS3	1.20076	-0.295515	6.59065	6.64093e-10	7.45645e-09	10.8574
FLJ44817	0.947911	-0.0160785	6.59022	6.65589e-10	7.46514e-09	10.8552
DPYSL2	1.05902	-0.242913	6.58993	6.66621e-10	7.46861e-09	10.8537
SCT	1.14286	-0.409696	6.58834	6.72191e-10	7.52286e-09	10.8455
SOCS2	-0.970717	0.120496	-6.58499	6.8412e-10	7.64809e-09	10.8282
RDBP	1.1576	-0.328887	6.58407	6.8744e-10	7.67691e-09	10.8234
LVRN	1.28667	-0.596221	6.5833	6.90201e-10	7.69942e-09	10.8195
C3orf20	-1.75005	1.38349	-6.57702	7.13329e-10	7.94298e-09	10.787
P2RX7	0.906941	-0.234768	6.57695	7.1357e-10	7.94298e-09	10.7867
PSCA	-1.02382	0.292604	-6.57034	7.38737e-10	8.21428e-09	10.7526
MUC20	-1.03243	0.0871979	-6.56604	7.55554e-10	8.39225e-09	10.7304
MTOR	-1.03881	0.483971	-6.55982	7.80573e-10	8.66084e-09	10.6984
NCOA4	-0.993645	0.173641	-6.55894	7.84162e-10	8.69134e-09	10.6939
LIFR	1.17191	-0.419846	6.55508	8.00169e-10	8.85926e-09	10.674
PER3	-1.03103	0.507446	-6.55248	8.1115e-10	8.97123e-09	10.6606
C1orf172	1.14048	-0.724209	6.54699	8.34774e-10	9.22265e-09	10.6323
GRIP1	1.1327	-0.177689	6.54439	8.46194e-10	9.33884e-09	10.6189
NPTX2	1.14983	-0.24957	6.54317	8.51614e-10	9.38864e-09	10.6126
SCAND3	-1.46182	0.915383	-6.54207	8.56518e-10	9.43264e-09	10.607
CTDSP1	1.38498	-0.58825	6.53783	8.75703e-10	9.63366e-09	10.5852
NBR1	0.811893	-0.451844	6.52929	9.15685e-10	1.00628e-08	10.5413
ANKLE1	-1.27496	0.535046	-6.52817	9.21037e-10	1.01109e-08	10.5355
WHSC1L1	-1.37984	0.990608	-6.52791	9.22315e-10	1.01142e-08	10.5342
FCGRT	-1.55989	0.900788	-6.52705	9.26463e-10	1.01489e-08	10.5297
CBFA2T2	1.13231	-0.244662	6.52529	9.34981e-10	1.02314e-08	10.5207
TNRC6A	0.967432	-0.270913	6.52417	9.40497e-10	1.02808e-08	10.515
MPP4	-1.17502	0.104102	-6.52295	9.4652e-10	1.03358e-08	10.5087
TBC1D22A	1.0864	-0.438341	6.52022	9.60054e-10	1.04725e-08	10.4947
DENND1A	-0.985353	0.562222	-6.51701	9.76273e-10	1.06382e-08	10.4782
TOX3	1.25136	-0.564141	6.51677	9.77513e-10	1.06405e-08	10.477
ST6GAL2	1.02445	-0.319621	6.51545	9.84251e-10	1.07026e-08	10.4702
G6PC3	-0.899246	0.184944	-6.51218	1.0012e-09	1.08754e-08	10.4534
CACNA1D	1.09696	-0.0429547	6.50833	1.02152e-09	1.10845e-08	10.4336
ABCA3	1.01172	-0.201062	6.50762	1.02528e-09	1.11137e-08	10.43
APBB1	1.14615	-0.875921	6.506	1.03401e-09	1.11966e-08	10.4217
CDSN	1.19403	-0.639631	6.50549	1.03674e-09	1.12144e-08	10.4191
EPS15	-0.859356	0.359605	-6.4942	1.09954e-09	1.18813e-08	10.3612
KLF13	0.816376	-0.662699	6.4921	1.11164e-09	1.19995e-08	10.3505
NEK6	1.42497	-0.224233	6.48636	1.14539e-09	1.23508e-08	10.321
PCBP2	1.10663	-0.319508	6.48596	1.14776e-09	1.23636e-08	10.319
ZNF704	1.19896	-0.184541	6.48158	1.17422e-09	1.26353e-08	10.2966
RHOH	1.25112	-0.159604	6.47891	1.19063e-09	1.27987e-08	10.2829
TNFAIP2	0.633297	-0.229938	6.4762	1.20753e-09	1.29669e-08	10.2691
ACAP1	-1.03387	0.3767	-6.47535	1.2129e-09	1.3011e-08	10.2647
PRRG1	-1.05663	0.593712	-6.47053	1.24362e-09	1.33268e-08	10.2401
DNER	1.28086	-0.42577	6.47033	1.24497e-09	1.33274e-08	10.239
KHDRBS3	0.792134	-0.649101	6.46978	1.24854e-09	1.33427e-08	10.2362
KCNA2	-1.03219	0.309594	-6.46971	1.24898e-09	1.33427e-08	10.2359
ARL16	0.981124	-0.412066	6.46883	1.25468e-09	1.33898e-08	10.2314
C17orf90	-0.92849	0.461887	-6.46193	1.30047e-09	1.38641e-08	10.1961
GDPD3	1.21468	-0.442043	6.45702	1.3341e-09	1.42079e-08	10.171
MOBP	1.01716	-0.263651	6.4558	1.34257e-09	1.42834e-08	10.1648
SLC6A4	0.955841	-0.398799	6.45254	1.36543e-09	1.45117e-08	10.1482
FER1L5	1.17302	-0.291439	6.45151	1.37277e-09	1.45747e-08	10.1429
NT5C3	1.35105	-0.60192	6.44837	1.39532e-09	1.4799e-08	10.1269
UHRF1	1.22755	-0.413679	6.44765	1.40054e-09	1.48391e-08	10.1232
HTRA3	-0.963638	0.159752	-6.44676	1.40701e-09	1.48924e-08	10.1187
HOXD4	1.34069	-0.896338	6.44272	1.43685e-09	1.51927e-08	10.0981
SLC6A19	0.922603	-0.385742	6.44089	1.45051e-09	1.53215e-08	10.0888
CORO7	0.948044	-0.0816904	6.43802	1.47228e-09	1.55356e-08	10.0741
WHSC2	0.766774	-0.317732	6.43721	1.4785e-09	1.55853e-08	10.07
TNRC4	1.13015	-0.555867	6.4336	1.50638e-09	1.5863e-08	10.0516
LGI1	1.05172	-0.185733	6.43329	1.50883e-09	1.58727e-08	10.05
GPC5	1.01693	-0.0788	6.42998	1.5349e-09	1.61305e-08	10.0331
DNAJC5G	1.32993	-0.406861	6.42802	1.55054e-09	1.62783e-08	10.0232
CEP72	-0.983079	-0.00078722	-6.42768	1.55333e-09	1.6291e-08	10.0214
PTK2B	1.20406	-0.280016	6.42365	1.58605e-09	1.66174e-08	10.0009
MTMR12	0.97556	-0.242031	6.41584	1.65152e-09	1.72858e-08	9.96113
ZNF233	-1.03895	0.257005	-6.41485	1.66001e-09	1.7357e-08	9.95609
LOC339524	1.18613	-0.31776	6.40647	1.73346e-09	1.81068e-08	9.91351
ZC3H12A	-0.804976	0.186646	-6.39837	1.80763e-09	1.88624e-08	9.87232
LOC285796	1.16556	-0.151076	6.39809	1.81026e-09	1.88708e-08	9.87089
THNSL2	0.985707	-0.531114	6.39104	1.87739e-09	1.95509e-08	9.83509
ANP32A	1.45269	-0.181197	6.38651	1.92175e-09	1.99852e-08	9.81214
IL31	1.03121	-0.215029	6.38639	1.92296e-09	1.99852e-08	9.81152
KIAA1908	1.02859	-0.284708	6.38557	1.93113e-09	2.005e-08	9.80735
PILRB	-0.94276	0.0893567	-6.38324	1.9545e-09	2.02723e-08	9.79552
PHF8	1.24488	-0.589936	6.3793	1.99462e-09	2.06677e-08	9.77555
CALN1	0.910462	-0.942224	6.37691	2.01943e-09	2.09038e-08	9.7634
FAM13A	-0.966741	0.332079	-6.37471	2.04238e-09	2.11202e-08	9.75229
FLJ40125	0.731874	-0.405899	6.3744	2.04569e-09	2.11334e-08	9.7507
NOVA2	1.2654	-0.431475	6.37361	2.05402e-09	2.11982e-08	9.7467
MGC26597	1.37014	-0.580913	6.37281	2.06255e-09	2.12651e-08	9.74263
HLA-C	1.23978	-0.442451	6.36917	2.10158e-09	2.16459e-08	9.7242
LOC150622	0.904215	-0.112262	6.36872	2.10644e-09	2.16744e-08	9.72193
CPS1	-1.01815	0.343805	-6.3678	2.11643e-09	2.17555e-08	9.71728
LOC388946	-0.964651	0.339752	-6.36547	2.1421e-09	2.19975e-08	9.70543
BAT3	0.65464	-0.459683	6.3548	2.26302e-09	2.32162e-08	9.65145
FCHSD2	1.08071	-0.529506	6.3532	2.28175e-09	2.33851e-08	9.64335
RAB42	1.63457	0.0906091	6.35164	2.3002e-09	2.35508e-08	9.63544
OPLAH	0.716689	-0.325886	6.34921	2.32905e-09	2.38227e-08	9.62319
NR2C2	1.08214	-0.569474	6.34655	2.36114e-09	2.41271e-08	9.60974
COMP	-0.855215	0.320147	-6.34399	2.39246e-09	2.44229e-08	9.59679
SYMPK	1.11223	-0.464277	6.34005	2.44151e-09	2.4899e-08	9.57684
MCTS1	1.21042	-0.658058	6.33974	2.44534e-09	2.49135e-08	9.5753
MECR	1.0075	-0.225785	6.33861	2.45957e-09	2.50339e-08	9.5696
FHOD1	-0.97337	0.281355	-6.33695	2.48064e-09	2.52235e-08	9.56122
C19orf29	-1.16804	0.705625	-6.33656	2.48572e-09	2.52503e-08	9.5592
P2RX5	-0.993944	-0.0176391	-6.33593	2.49377e-09	2.53038e-08	9.55603
FLT4	-1.06028	0.150992	-6.33574	2.49618e-09	2.53038e-08	9.55508
STEAP3	-0.808666	0.407605	-6.33557	2.49832e-09	2.53038e-08	9.55424
FAM110A	1.19933	-0.560912	6.33509	2.50449e-09	2.53415e-08	9.55181
UPB1	1.40385	-0.00892562	6.3333	2.52769e-09	2.55512e-08	9.54275
KCNV1	-0.770047	0.408513	-6.33272	2.53523e-09	2.56024e-08	9.53982
CDK10	1.16733	-0.317769	6.3264	2.61886e-09	2.64211e-08	9.50793
LOC284276	-1.06566	0.522536	-6.32431	2.64711e-09	2.66801e-08	9.49739
HIP1	-0.840299	-0.178513	-6.32289	2.66642e-09	2.68485e-08	9.49025
IQSEC1	1.34461	-0.5186	6.32234	2.67398e-09	2.68985e-08	9.48746
C1orf111	1.0852	-0.243575	6.31797	2.73472e-09	2.74827e-08	9.46539
ZNF232	-1.00187	0.366399	-6.31381	2.79367e-09	2.80479e-08	9.44444
SIRT6	1.00008	-0.484949	6.3121	2.81822e-09	2.82669e-08	9.43584
BASP1	1.14869	-0.424728	6.31158	2.82587e-09	2.83162e-08	9.43318
RPS8	0.501684	-0.378531	6.31069	2.83874e-09	2.84176e-08	9.42871
TGFBI	1.38149	-0.550156	6.30954	2.85548e-09	2.85576e-08	9.42293
HOXA2	1.02904	-0.195893	6.30896	2.86399e-09	2.8615e-08	9.42001
SYT15	1.30958	-0.160642	6.30794	2.87909e-09	2.87206e-08	9.41484
C11orf52	0.82141	-0.271982	6.30787	2.88012e-09	2.87206e-08	9.41449
C8orf80	1.20262	-0.594495	6.30763	2.88357e-09	2.87274e-08	9.41331
RNF182	1.18839	-0.301962	6.30736	2.88768e-09	2.87406e-08	9.41192
RNF133	0.716881	-0.438052	6.30533	2.9178e-09	2.90125e-08	9.40172
CRTAC1	1.26531	0.0739995	6.30293	2.954e-09	2.93442e-08	9.3896
GCNT2	-1.17275	0.37069	-6.30242	2.96166e-09	2.9392e-08	9.38706
C1QTNF7	1.26852	-0.506553	6.29858	3.02054e-09	2.99477e-08	9.36772
SLC45A1	0.867598	-0.183302	6.29529	3.07184e-09	3.04271e-08	9.35117
XRCC3	1.07637	-0.464947	6.29347	3.10062e-09	3.06828e-08	9.34201
ZNF264	1.05363	-0.178711	6.2882	3.18551e-09	3.14927e-08	9.31547
C5orf42	-0.720686	-0.00281814	-6.28788	3.19065e-09	3.15134e-08	9.31389
MLKL	-1.46783	0.922659	-6.28338	3.26493e-09	3.22162e-08	9.29128
SPSB4	0.985782	-0.458441	6.28237	3.28192e-09	3.2353e-08	9.28618
KIFC1	1.00766	-0.0968389	6.28186	3.29043e-09	3.23878e-08	9.28364
BBS9	0.959525	-0.229649	6.28179	3.29171e-09	3.23878e-08	9.28326
OSMR	1.17279	-0.587489	6.2811	3.30329e-09	3.24708e-08	9.27981
MGC2889	-1.17875	0.0975846	-6.28	3.32187e-09	3.26225e-08	9.2743
UTS2	1.01763	-0.280868	6.27914	3.33651e-09	3.27351e-08	9.26998
ZNF837	0.896015	-0.480875	6.27828	3.35124e-09	3.28485e-08	9.26565
GPX6	1.25193	-0.518372	6.27772	3.36097e-09	3.29013e-08	9.2628
GABRG2	0.929753	-0.496653	6.2776	3.36299e-09	3.29013e-08	9.26221
GLIS3	1.11966	-0.448886	6.27662	3.37983e-09	3.30348e-08	9.2573
ZNF385A	1.31817	-0.347828	6.27593	3.39183e-09	3.31208e-08	9.25382
AGAP3	-1.15045	0.188925	-6.27409	3.42384e-09	3.34018e-08	9.2446
C2orf72	-0.813636	0.280437	-6.27143	3.47078e-09	3.3819e-08	9.23122
SLC25A29	-0.994771	0.230546	-6.27129	3.47314e-09	3.3819e-08	9.23055
MOBKL2A	1.21585	-0.227652	6.26926	3.50947e-09	3.41406e-08	9.22033
CABP4	0.788286	-0.293417	6.26858	3.52165e-09	3.42269e-08	9.21693
LDHA	1.1192	-0.1049	6.26363	3.61177e-09	3.50698e-08	9.19211
MSMB	1.2219	-0.53604	6.25811	3.71519e-09	3.60401e-08	9.16438
LRRK1	0.811659	-0.34719	6.25743	3.72804e-09	3.61309e-08	9.16099
TIPIN	-0.8442	0.189563	-6.25558	3.76337e-09	3.64392e-08	9.15172
ANPEP	0.955434	-0.679062	6.25536	3.76768e-09	3.64467e-08	9.1506
MTMR8	1.19515	-0.359567	6.25483	3.77781e-09	3.65106e-08	9.14796
RANBP3L	1.03526	-0.162786	6.24963	3.87933e-09	3.74567e-08	9.12192
GRIK5	1.03683	-0.0693743	6.24728	3.92627e-09	3.78746e-08	9.1101
BCAT2	0.601504	-0.23043	6.23995	4.07563e-09	3.92788e-08	9.07344
CYP1B1	-0.954621	0.669736	-6.2386	4.10385e-09	3.95139e-08	9.06666
SLC25A43	1.03775	-0.159706	6.23565	4.16605e-09	4.00754e-08	9.05189
LIPC	-0.832242	0.296004	-6.23379	4.20556e-09	4.04179e-08	9.04262
TSLP	-1.72559	1.24462	-6.23258	4.2317e-09	4.06314e-08	9.03653
C2CD2	-1.20372	0.29507	-6.22829	4.32506e-09	4.14893e-08	9.0151
ABCC10	1.21843	-0.67915	6.22716	4.35e-09	4.16899e-08	9.00946
DLGAP2	0.588888	-0.462626	6.22689	4.35605e-09	4.17091e-08	9.00809
C20orf197	1.18843	-0.263459	6.22601	4.37562e-09	4.18578e-08	9.00369
PRICKLE2	0.919891	-0.588483	6.22572	4.38208e-09	4.18809e-08	9.00224
INPP5B	1.05787	-0.41113	6.22254	4.45358e-09	4.25249e-08	8.98635
NCRNA00162	1.02982	-0.404223	6.22142	4.47911e-09	4.27292e-08	8.98073
FGF8	0.646866	-0.432043	6.22108	4.48688e-09	4.27639e-08	8.97903
PDE4DIP	0.912734	-0.115498	6.21982	4.51576e-09	4.29728e-08	8.97273
OPRD1	1.03244	-0.272652	6.21976	4.51711e-09	4.29728e-08	8.97244
KRT18	1.13959	-0.259166	6.2194	4.52538e-09	4.30119e-08	8.97064
AP2A1	1.20018	-0.060131	6.21823	4.55234e-09	4.32284e-08	8.96481
NR4A3	1.27178	-0.4761	6.20904	4.77016e-09	4.52552e-08	8.91892
PRAGMIN	1.08495	-0.641382	6.20652	4.83157e-09	4.57958e-08	8.90636
GFI1	1.20265	-0.430011	6.20071	4.97625e-09	4.7124e-08	8.87739
DHDPSL	0.846455	-0.457304	6.19935	5.01086e-09	4.74083e-08	8.87059
NKX2-3	0.89712	-0.295443	6.19823	5.03942e-09	4.76349e-08	8.86501
PNPLA5	1.25374	-0.692454	6.19565	5.10589e-09	4.82192e-08	8.85214
IL4I1	-0.889275	0.171633	-6.19399	5.14913e-09	4.85831e-08	8.84386
KIAA0754	1.12371	-0.363753	6.19242	5.19031e-09	4.89271e-08	8.83604
PSD4	-1.44397	0.674176	-6.19201	5.20119e-09	4.8985e-08	8.83399
RECQL4	-1.00829	0.15297	-6.19162	5.21149e-09	4.90373e-08	8.83204
LY86	1.02515	-0.172823	6.18599	5.36251e-09	5.04125e-08	8.804
CDK19	-0.653689	0.0436951	-6.18526	5.38229e-09	5.05525e-08	8.80039
PHGDH	-0.968765	0.133958	-6.1846	5.40024e-09	5.0675e-08	8.79712
WFDC1	1.15708	-0.108329	6.18125	5.49289e-09	5.14978e-08	8.78042
MLXIP	0.893832	-0.359681	6.17969	5.53647e-09	5.18593e-08	8.77266
RIPK1	0.992797	-0.262247	6.17029	5.80665e-09	5.43147e-08	8.72589
C17orf101	1.11004	-0.611278	6.17021	5.80912e-09	5.43147e-08	8.72547
ME1	1.06434	0.00711552	6.16871	5.85328e-09	5.46782e-08	8.71804
CPA1	0.887093	-0.145401	6.16697	5.90501e-09	5.51116e-08	8.7094
SPRED3	1.07925	-0.203419	6.16456	5.9775e-09	5.57379e-08	8.69743
PRKACA	0.610841	-0.244469	6.16314	6.02065e-09	5.60633e-08	8.69037
MVD	0.99624	-0.135755	6.16306	6.02324e-09	5.60633e-08	8.68994
MMP21	0.975355	-0.407472	6.15807	6.17733e-09	5.74458e-08	8.66515
SLC7A5	1.13691	-0.211762	6.15693	6.21296e-09	5.77253e-08	8.65951
ABHD8	-1.16268	0.037735	-6.15222	6.36267e-09	5.90632e-08	8.63614
SLC11A2	1.06239	-0.588226	6.15101	6.40178e-09	5.9373e-08	8.63012
SLC47A2	1.02742	-0.494672	6.14949	6.45103e-09	5.97761e-08	8.6226
THY1	1.20237	-0.611175	6.14854	6.48224e-09	5.99833e-08	8.61786
ZNF395	-0.858583	0.316004	-6.14846	6.48499e-09	5.99833e-08	8.61745
NPW	1.15509	-0.244907	6.14413	6.6284e-09	6.1255e-08	8.59598
OLFM2	1.04788	-0.257295	6.14347	6.65054e-09	6.14046e-08	8.59271
C1orf70	-0.609724	0.41707	-6.14071	6.74396e-09	6.22117e-08	8.57902
LOC375190	-1.06704	0.156115	-6.14037	6.75545e-09	6.22621e-08	8.57735
ENTPD1	0.964657	0.0971653	6.13986	6.77283e-09	6.23668e-08	8.57483
ERC2	0.917298	-0.219824	6.13756	6.85199e-09	6.30156e-08	8.56342
HMOX2	0.910359	-0.368205	6.13743	6.85667e-09	6.30156e-08	8.56275
HIST1H4K	1.059	-0.275994	6.13728	6.86158e-09	6.30156e-08	8.56205
FBXL19	1.04806	-0.341677	6.13572	6.91585e-09	6.34576e-08	8.55432
NEK3	0.753202	-0.476238	6.13472	6.95099e-09	6.37236e-08	8.54935
BMP8A	1.02039	-0.215001	6.13168	7.05834e-09	6.46302e-08	8.53431
GP1BB	-0.910344	-0.071598	-6.13157	7.06239e-09	6.46302e-08	8.53374
BTNL8	0.89872	-0.302186	6.12848	7.1736e-09	6.55899e-08	8.51841
ABCF2	-1.0353	0.548679	-6.12619	7.25677e-09	6.62917e-08	8.5071
GPR135	-1.3223	0.503469	-6.12573	7.2737e-09	6.63877e-08	8.50482
PDIA2	0.970271	-0.306677	6.12183	7.41825e-09	6.76473e-08	8.48551
ARHGEF3	-0.933201	-0.367211	-6.12102	7.44851e-09	6.78635e-08	8.48151
CMTM4	0.945543	-0.61485	6.119	7.52483e-09	6.84985e-08	8.47151
PAPPA2	1.08246	-0.536443	6.11861	7.53942e-09	6.85709e-08	8.46961
EVX2	-0.734994	0.547625	-6.11627	7.62905e-09	6.93251e-08	8.45801
MIR377	-0.710593	0.303795	-6.11606	7.63714e-09	6.93377e-08	8.45697
CLDN6	-1.19259	0.366989	-6.11448	7.6984e-09	6.98326e-08	8.44913
LOC100129534	0.874947	-0.200548	6.11279	7.76415e-09	7.03673e-08	8.44079
MYPN	0.844647	-0.124182	6.11236	7.78092e-09	7.04575e-08	8.43867
ESR2	0.799401	-0.147668	6.11164	7.80899e-09	7.06499e-08	8.43514
BCL2L1	1.10477	-0.0864225	6.10956	7.89153e-09	7.13342e-08	8.42482
CD53	1.03121	-0.368584	6.10368	8.12865e-09	7.34134e-08	8.39578
RTN4RL2	1.08621	-0.11224	6.10302	8.15564e-09	7.35929e-08	8.39253
IFLTD1	0.905449	-0.494325	6.10092	8.24233e-09	7.43103e-08	8.38215
CRYBB2	0.999754	-0.259259	6.10038	8.26485e-09	7.44484e-08	8.37948
NETO2	1.10144	-0.0195067	6.09847	8.34477e-09	7.51029e-08	8.37004
SLC25A13	1.07613	-0.566363	6.09574	8.45996e-09	7.60734e-08	8.35659
CDYL2	0.828756	-0.201408	6.09237	8.60454e-09	7.73063e-08	8.33996
IQCA1	1.18527	-0.386497	6.09206	8.61797e-09	7.73597e-08	8.33843
GPR83	0.967149	-0.275017	6.08941	8.73383e-09	7.83318e-08	8.32533
ITGAE	1.11431	-0.71724	6.08869	8.76526e-09	7.85455e-08	8.32181
HEATR7A	-1.05337	0.176775	-6.08827	8.78378e-09	7.86434e-08	8.31974
CA12	0.950769	-0.373698	6.08801	8.79555e-09	7.86806e-08	8.31842
C20orf200	1.12269	-0.0109735	6.07849	9.2265e-09	8.24643e-08	8.2715
SSTR3	1.0838	-0.629536	6.07683	9.30346e-09	8.30804e-08	8.26335
LOC283663	-0.774963	0.30355	-6.07556	9.36325e-09	8.35422e-08	8.25707
SH2B3	-0.868318	0.210978	-6.07114	9.57336e-09	8.53432e-08	8.2353
TRERF1	1.01347	-0.22003	6.06899	9.67706e-09	8.61933e-08	8.22474
DLX6AS	-0.681905	-0.17121	-6.06687	9.7806e-09	8.70235e-08	8.2143
NEFL	0.985313	-0.453607	6.06674	9.78709e-09	8.70235e-08	8.21365
REEP1	1.13301	-0.153186	6.0657	9.83817e-09	8.74025e-08	8.20854
MYLK2	0.884466	-0.251048	6.06117	1.00646e-08	8.93374e-08	8.18622
NFAT5	-1.45928	0.676459	-6.05753	1.02499e-08	9.09039e-08	8.16833
COL5A2	0.89142	-0.292233	6.05656	1.02994e-08	9.12653e-08	8.1636
ZNF165	1.22969	-0.188117	6.0523	1.05219e-08	9.31564e-08	8.14265
KCNA7	0.759204	-0.24533	6.05076	1.06033e-08	9.37967e-08	8.13509
LGALS3	1.00458	-0.591399	6.04756	1.0775e-08	9.52345e-08	8.11934
MIR1224	1.19904	-0.594225	6.04639	1.08382e-08	9.57109e-08	8.1136
EZH2	-1.57534	1.11234	-6.0462	1.08484e-08	9.57198e-08	8.11268
C21orf70	-0.715569	0.340943	-6.04517	1.09047e-08	9.61345e-08	8.1076
ZNF331	0.652396	-0.336204	6.04476	1.09271e-08	9.62501e-08	8.10559
FREQ	1.02199	-0.369427	6.04427	1.09538e-08	9.64032e-08	8.10319
ITGAM	1.16476	-0.300819	6.04255	1.10484e-08	9.71525e-08	8.09477
CHKB-CPT1B	1.20825	-0.306985	6.03964	1.12106e-08	9.84952e-08	8.08047
SNORA38	-0.829562	0.2248	-6.03533	1.14553e-08	1.0056e-07	8.0593
STOX2	1.2908	-0.903786	6.03172	1.16641e-08	1.02305e-07	8.04159
RB1	1.00922	-0.346622	6.02973	1.17803e-08	1.03237e-07	8.03187
SFTPA1	0.891942	-0.124122	6.02924	1.18095e-08	1.03406e-07	8.02944
C1orf150	1.0968	-0.324822	6.02681	1.19538e-08	1.04581e-07	8.01753
MIA	0.934817	0.00649688	6.02215	1.22355e-08	1.06955e-07	7.99469
DUSP27	1.20195	-0.722951	6.02152	1.2274e-08	1.072e-07	7.99162
PITPNM3	-0.796713	0.243253	-6.01742	1.25276e-08	1.09323e-07	7.97156
GBX1	0.988239	-0.681378	6.01574	1.26333e-08	1.10153e-07	7.96333
UPF3B	1.18882	-0.403388	6.01548	1.26495e-08	1.10201e-07	7.96207
GLT1D1	-0.800771	0.162981	-6.01469	1.26999e-08	1.10547e-07	7.95817
MUL1	1.05913	-0.377018	6.01179	1.28851e-08	1.12065e-07	7.94398
SULT4A1	-0.919308	0.41769	-6.00985	1.30105e-08	1.1306e-07	7.93448
SYNM	-1.25175	0.465723	-6.00766	1.31536e-08	1.14208e-07	7.92376
HAGHL	0.955172	-0.341345	6.00742	1.31693e-08	1.14248e-07	7.92259
FIGNL2	1.1147	-0.353199	6.0068	1.321e-08	1.14505e-07	7.91957
ERRFI1	1.1424	-0.673057	6.00499	1.33298e-08	1.15446e-07	7.91072
CLN5	0.727774	-0.689605	6.00211	1.35224e-08	1.17017e-07	7.89665
PCDH15	1.18207	-0.463128	5.99848	1.37695e-08	1.19055e-07	7.8789
EDNRB	-1.09323	0.498357	-5.989	1.4436e-08	1.24714e-07	7.83257
FAM171A1	0.724922	-0.0120079	5.98745	1.45473e-08	1.25571e-07	7.82503
MAN1A1	-1.11783	0.139956	-5.98674	1.4599e-08	1.25912e-07	7.82156
KIAA1274	-1.0977	-0.116917	-5.98508	1.47206e-08	1.26855e-07	7.81343
RPL5	-0.774379	0.133036	-5.9837	1.4822e-08	1.27623e-07	7.8067
C14orf166B	0.767508	0.239383	5.9832	1.4859e-08	1.27835e-07	7.80425
KL	1.32934	-0.458157	5.98201	1.49473e-08	1.28487e-07	7.79845
MYF6	0.78854	-0.266252	5.98044	1.50644e-08	1.29386e-07	7.7908
OSBPL5	1.01594	-0.0865155	5.97927	1.51522e-08	1.29994e-07	7.78511
NUDT4	1.01197	-0.489207	5.97916	1.51604e-08	1.29994e-07	7.78458
SLC7A7	1.07409	-0.266684	5.97788	1.52575e-08	1.30719e-07	7.77832
NT5E	0.880719	-0.24168	5.97609	1.53939e-08	1.31779e-07	7.76959
RARG	0.803864	-0.414912	5.97078	1.58062e-08	1.35196e-07	7.74369
DGKH	1.02554	-0.376405	5.97047	1.58299e-08	1.35287e-07	7.74222
SIPA1L2	1.05656	-0.259459	5.97014	1.58564e-08	1.35402e-07	7.74058
ANKS1B	0.943169	-0.297317	5.96515	1.62547e-08	1.38688e-07	7.71627
FNDC7	-0.758986	0.0070115	-5.96365	1.63761e-08	1.396e-07	7.70898
CCDC114	1.146	-0.398334	5.9635	1.63886e-08	1.396e-07	7.70823
KDM4B	1.08843	-0.390789	5.96322	1.64115e-08	1.3968e-07	7.70686
ABCB8	1.22693	-0.320312	5.96171	1.65347e-08	1.40613e-07	7.69953
AFAP1L1	-1.0745	0.393844	-5.96119	1.65778e-08	1.40864e-07	7.69698
HDC	-0.865001	0.018448	-5.95991	1.66832e-08	1.41643e-07	7.69077
HIST1H4I	1.04192	0.00602708	5.95094	1.74426e-08	1.47969e-07	7.64715
ALG13	1.14449	-0.841069	5.95037	1.74921e-08	1.48267e-07	7.64437
TEKT3	0.975153	-0.651476	5.94615	1.78624e-08	1.51282e-07	7.62384
NOS1AP	-1.11148	0.242037	-5.93727	1.86664e-08	1.57962e-07	7.58071
WHAMM	-1.14796	1.05956	-5.93623	1.87628e-08	1.58615e-07	7.57566
SOX14	0.775167	-0.0498504	5.93611	1.87743e-08	1.58615e-07	7.57506
MTMR10	-0.997154	0.0300922	-5.93287	1.90778e-08	1.61048e-07	7.55935
TMEM95	-0.881696	0.434327	-5.93035	1.93177e-08	1.6294e-07	7.54711
NUFIP1	0.944384	-0.455405	5.92993	1.93578e-08	1.63145e-07	7.54507
SULT1C4	-0.751249	-0.042743	-5.92941	1.94079e-08	1.63434e-07	7.54254
CHRNA6	0.968418	-0.601891	5.92866	1.94799e-08	1.63907e-07	7.53891
GML	0.938128	-0.396022	5.92694	1.96468e-08	1.65177e-07	7.53056
C19orf46	0.918076	-0.654238	5.92451	1.98848e-08	1.67042e-07	7.51876
SLC1A7	-0.875456	0.196328	-5.92389	1.9946e-08	1.6742e-07	7.51575
ECE2	0.739823	-0.241941	5.92253	2.00803e-08	1.68411e-07	7.50918
CCDC63	0.85452	-0.122876	5.91612	2.07268e-08	1.73692e-07	7.47813
RETSAT	0.978257	-0.426641	5.91381	2.09655e-08	1.7555e-07	7.46691
IL17RA	1.00284	-0.543063	5.91338	2.10103e-08	1.75783e-07	7.46482
LPO	0.837872	-0.574166	5.9124	2.11119e-08	1.7649e-07	7.4601
CDKL5	-1.23839	0.495271	-5.91219	2.11341e-08	1.76533e-07	7.45907
LOC407835	0.83258	-0.216843	5.91118	2.12399e-08	1.77273e-07	7.45418
ZBTB47	1.27075	-0.457315	5.9104	2.13215e-08	1.77811e-07	7.45042
HCG4	1.10634	-0.725206	5.90923	2.14451e-08	1.78698e-07	7.44476
TMEM206	1.02965	-0.122981	5.90799	2.15773e-08	1.79655e-07	7.43874
OLIG1	0.928876	-0.169952	5.90781	2.1596e-08	1.79666e-07	7.43789
BAT5	-1.03562	0.495979	-5.90655	2.17313e-08	1.80645e-07	7.43177
COL6A4P2	1.1421	-0.507236	5.90344	2.20682e-08	1.83299e-07	7.4167
GALNT3	0.923633	-0.772944	5.90174	2.22542e-08	1.84695e-07	7.40849
CAPN8	0.708186	-0.448353	5.90127	2.23062e-08	1.84979e-07	7.4062
GSTO2	1.01564	-0.40218	5.9011	2.23241e-08	1.84979e-07	7.40541
OR2J3	1.22009	-0.0472478	5.89794	2.2675e-08	1.87736e-07	7.39014
WDR18	-0.805269	0.318845	-5.89702	2.27791e-08	1.88447e-07	7.38565
TBL1X	0.965634	-0.0400728	5.89582	2.29137e-08	1.89409e-07	7.37988
OPRM1	0.901036	-0.421078	5.89482	2.3028e-08	1.90202e-07	7.375
ZADH2	0.984628	-0.0269598	5.89374	2.31503e-08	1.9106e-07	7.36982
PEAR1	1.00523	-0.323986	5.89342	2.31875e-08	1.91213e-07	7.36825
SPDYA	-1.22461	0.143337	-5.8928	2.32584e-08	1.91645e-07	7.36526
NDUFA4L2	1.11448	-0.0802438	5.89244	2.32996e-08	1.91832e-07	7.36352
SLC12A7	0.729762	-0.334212	5.89113	2.34501e-08	1.92918e-07	7.35721
LOC100310782	0.704665	-0.45562	5.88783	2.38358e-08	1.95935e-07	7.34124
MYL1	-0.71799	-0.12107	-5.88762	2.38596e-08	1.95975e-07	7.34026
C6orf27	-0.990029	0.251101	-5.88461	2.42174e-08	1.98756e-07	7.32568
C20orf103	0.858714	-0.549917	5.88428	2.4257e-08	1.98922e-07	7.32408
TRPC5	-0.944484	0.353972	-5.87969	2.48117e-08	2.0331e-07	7.30194
TTC38	0.896947	-0.111731	5.87882	2.49178e-08	2.04018e-07	7.29776
TMSB15B	0.959453	-0.252696	5.87377	2.55464e-08	2.08999e-07	7.27336
DPYS	1.32391	-0.916644	5.8726	2.56934e-08	2.10036e-07	7.26775
OR6N1	1.00268	-0.207606	5.87187	2.57864e-08	2.1063e-07	7.26421
CHI3L2	1.1704	-0.552031	5.87017	2.60022e-08	2.12122e-07	7.25605
DUSP5	1.04097	-0.585266	5.87011	2.60101e-08	2.12122e-07	7.25575
LRMP	1.05571	-0.0869864	5.86905	2.61465e-08	2.13066e-07	7.25063
IL1RN	1.24607	-0.643171	5.86634	2.64981e-08	2.15762e-07	7.23755
NRP1	0.977848	-0.286679	5.8605	2.727e-08	2.21872e-07	7.20943
RBKS	0.577346	-0.315021	5.85592	2.78912e-08	2.26748e-07	7.18738
RAB6B	0.987388	-0.0657234	5.85466	2.80652e-08	2.27983e-07	7.18129
BOK	-0.951524	0.313578	-5.85296	2.83002e-08	2.29711e-07	7.17312
CYP4F11	1.05899	-0.096838	5.85198	2.84375e-08	2.30645e-07	7.16839
ASAP1	-1.29555	0.704264	-5.85078	2.86049e-08	2.3182e-07	7.16264
C19orf33	-1.71239	1.26867	-5.85041	2.86577e-08	2.32066e-07	7.16083
RSPH6A	-0.855962	0.68567	-5.8497	2.87576e-08	2.32694e-07	7.15742
C1orf52	-0.876929	0.187086	-5.84942	2.87964e-08	2.32826e-07	7.1561
TNFAIP8L3	1.20418	-0.586231	5.84657	2.92021e-08	2.3591e-07	7.14241
C6orf147	0.800535	-0.828506	5.84643	2.92235e-08	2.3591e-07	7.14169
LRRC43	1.04522	-0.255712	5.84457	2.9491e-08	2.37771e-07	7.13277
BICD1	-0.848082	0.149876	-5.84451	2.95e-08	2.37771e-07	7.13247
LAPTM5	1.18022	-0.474375	5.84314	2.96984e-08	2.39183e-07	7.12591
C17orf81	1.04299	-0.505358	5.84141	2.99516e-08	2.41034e-07	7.1176
KLHDC8A	-1.07277	0.299324	-5.84067	3.00606e-08	2.41656e-07	7.11404
FTCD	-0.784817	0.267576	-5.84057	3.00756e-08	2.41656e-07	7.11355
EXOC4	-0.848909	0.293709	-5.8374	3.0548e-08	2.45262e-07	7.0983
MARCH1	0.892747	-0.5099	5.83687	3.06276e-08	2.4571e-07	7.09575
ADRM1	-1.42546	0.864873	-5.83284	3.12385e-08	2.50416e-07	7.07642
C7orf52	1.06291	-0.921507	5.83047	3.16035e-08	2.53147e-07	7.06504
USP40	-0.749376	0.103629	-5.8267	3.21936e-08	2.57674e-07	7.04693
VSTM2L	0.9578	-0.347919	5.82649	3.22273e-08	2.57744e-07	7.04591
FAT2	1.09277	-0.0214382	5.82524	3.24253e-08	2.59127e-07	7.03992
FGF19	-0.975081	0.224229	-5.82454	3.25364e-08	2.59814e-07	7.03657
CCDC136	0.774844	-0.25292	5.82428	3.25776e-08	2.59942e-07	7.03533
DUSP3	-1.11072	0.402592	-5.82265	3.28398e-08	2.61832e-07	7.02748
SLC39A11	1.23977	0.0446459	5.82238	3.28834e-08	2.61978e-07	7.02618
KCNK6	0.957336	0.00409574	5.81606	3.39163e-08	2.69998e-07	6.99591
CTAG2	-0.766761	0.3961	-5.81556	3.3999e-08	2.70449e-07	6.99353
CTXN1	1.01438	-0.507525	5.81476	3.41324e-08	2.71301e-07	6.9897
HAND2	0.847542	-0.191319	5.81407	3.42491e-08	2.7202e-07	6.98636
LOC100128071	1.01823	-0.694282	5.81125	3.47249e-08	2.75587e-07	6.97285
HOXB8	0.755046	-0.832564	5.81018	3.49068e-08	2.76819e-07	6.96774
MIR106B	0.892352	0.0633302	5.80678	3.54932e-08	2.81253e-07	6.95144
ANG	0.790413	-0.655612	5.80602	3.56254e-08	2.82085e-07	6.94779
PAQR8	1.07738	-0.347706	5.80327	3.61075e-08	2.85683e-07	6.93464
JUP	0.979665	-0.843664	5.79956	3.67679e-08	2.90686e-07	6.9169
LY6G6C	0.920989	0.167448	5.79722	3.71918e-08	2.93755e-07	6.90568
VSIG8	-0.899728	0.43803	-5.7971	3.72129e-08	2.93755e-07	6.90513
CDH26	-0.98805	0.723289	-5.79584	3.74435e-08	2.9535e-07	6.89908
DOK2	1.01898	-0.430714	5.79178	3.81924e-08	3.01027e-07	6.87971
SNORD115-1	0.841836	-0.571368	5.79097	3.83455e-08	3.02003e-07	6.87579
RGL2	1.13618	-0.780523	5.79027	3.84757e-08	3.02799e-07	6.87247
CLDN16	1.0381	-0.415196	5.79008	3.85123e-08	3.02841e-07	6.87154
TNNC2	-1.06301	0.0403568	-5.78993	3.85397e-08	3.02841e-07	6.87085
SPAG6	-1.04588	0.175305	-5.78685	3.91234e-08	3.07194e-07	6.85614
PLIN5	-0.829529	0.375909	-5.78589	3.93076e-08	3.08407e-07	6.85154
FABP5	-0.759459	-0.134546	-5.78481	3.95148e-08	3.09797e-07	6.8464
CXorf57	0.990639	-0.387395	5.78178	4.01053e-08	3.14189e-07	6.83188
TNNC1	1.06396	-0.0759688	5.78104	4.02487e-08	3.15073e-07	6.82839
KCNK18	0.965905	-0.30183	5.77943	4.05667e-08	3.17322e-07	6.82069
BRI3	-0.73771	-0.097334	-5.77926	4.05996e-08	3.1734e-07	6.8199
NT5DC2	0.801581	-0.0795743	5.7783	4.07919e-08	3.18602e-07	6.81527
KCNK13	1.04223	-0.0864199	5.77506	4.14407e-08	3.23425e-07	6.79983
ZIC5	0.729758	-0.462814	5.77485	4.1484e-08	3.23519e-07	6.79881
SLC11A1	0.984038	-0.26353	5.7722	4.20223e-08	3.2747e-07	6.7862
CLIP3	-0.791364	0.125481	-5.77132	4.22041e-08	3.28639e-07	6.78198
TMOD3	-0.715331	0.606438	-5.77066	4.23389e-08	3.2944e-07	6.77886
PGF	-1.38733	0.883362	-5.7677	4.29545e-08	3.3398e-07	6.76473
GP1BA	-1.30235	-0.146835	-5.76159	4.42515e-08	3.43571e-07	6.73563
DTNA	1.0064	-0.578707	5.76158	4.42546e-08	3.43571e-07	6.73556
NLRP10	0.960257	-0.164192	5.75887	4.48422e-08	3.47871e-07	6.72266
CHD4	1.20232	-0.268928	5.75772	4.50952e-08	3.49573e-07	6.71715
DCHS2	-0.803272	0.248686	-5.75655	4.53516e-08	3.51296e-07	6.71161
TMEM51	0.96048	-0.222877	5.75584	4.55085e-08	3.52248e-07	6.70823
SELPLG	1.27366	-0.229996	5.75413	4.58895e-08	3.54932e-07	6.70007
AATF	-0.941309	0.203122	-5.75114	4.65624e-08	3.59867e-07	6.68583
TUB	0.707465	-0.208714	5.75019	4.67764e-08	3.6125e-07	6.68135
TSPYL5	-1.05751	-0.102187	-5.74918	4.70074e-08	3.62764e-07	6.67653
ZNF836	0.760269	-0.228295	5.74855	4.71514e-08	3.63604e-07	6.67354
ARTN	1.26222	-0.490593	5.74574	4.78012e-08	3.6834e-07	6.66015
NLRX1	0.979232	-0.608911	5.74547	4.78634e-08	3.68544e-07	6.65888
SEPT4	0.908406	-0.259011	5.73916	4.93535e-08	3.79736e-07	6.62889
KRT73	0.843603	0.195759	5.73817	4.95926e-08	3.812e-07	6.62416
LSAMP	0.995268	-0.457354	5.73802	4.96282e-08	3.812e-07	6.62346
ARL6IP4	0.939649	-0.669304	5.73791	4.96544e-08	3.812e-07	6.62295
MID2	-0.938753	0.389103	-5.7369	4.98996e-08	3.82798e-07	6.61813
SH3D19	0.56415	-0.40523	5.7349	5.03868e-08	3.86249e-07	6.60862
KCNJ5	0.953036	-0.279467	5.73465	5.04471e-08	3.86425e-07	6.60745
EFNA3	-0.602268	0.279199	-5.73298	5.0858e-08	3.89284e-07	6.59952
CHSY1	-0.978297	0.442559	-5.73184	5.11405e-08	3.91156e-07	6.5941
NOS1	1.16111	-0.356527	5.73114	5.13142e-08	3.92195e-07	6.59079
PTPMT1	1.24718	-0.373504	5.73006	5.15838e-08	3.93273e-07	6.58566
GPR143	1.05501	-0.727292	5.73001	5.15958e-08	3.93273e-07	6.58543
LFNG	0.911496	-0.557223	5.72999	5.16023e-08	3.93273e-07	6.58531
KRTAP5-5	1.03373	-0.465444	5.72997	5.16073e-08	3.93273e-07	6.58522
OCLN	1.05417	-0.376074	5.72929	5.17763e-08	3.9427e-07	6.58202
MUC17	1.11191	-0.349236	5.72701	5.23535e-08	3.98372e-07	6.57118
C17orf96	0.99122	-0.55807	5.7194	5.43207e-08	4.13037e-07	6.5351
HVCN1	1.05078	-0.430294	5.71851	5.45575e-08	4.14532e-07	6.53085
TNF	0.899831	-0.208134	5.717	5.49582e-08	4.17271e-07	6.52369
RTEL1	0.841189	-0.223915	5.71613	5.51909e-08	4.1873e-07	6.51956
RELT	-0.859343	-0.125873	-5.71573	5.52964e-08	4.19223e-07	6.51769
TRPM8	-0.915483	0.00957161	-5.71055	5.67025e-08	4.29568e-07	6.49314
IL17D	0.951017	-0.535036	5.71008	5.68324e-08	4.30237e-07	6.4909
CIB4	-1.20842	0.819345	-5.70242	5.89791e-08	4.45901e-07	6.45465
EFHB	1.01239	-0.169903	5.70239	5.89878e-08	4.45901e-07	6.45451
TSPAN2	1.20081	-0.1081	5.70069	5.94761e-08	4.49128e-07	6.44644
WDR20	-0.930849	0.0355286	-5.7006	5.95015e-08	4.49128e-07	6.44603
VTRNA1-3	-0.902116	0.0383863	-5.69866	6.00612e-08	4.52968e-07	6.43687
NDUFAF3	-0.818843	0.237405	-5.69854	6.00979e-08	4.52968e-07	6.43628
MDGA2	-0.823073	0.247493	-5.69822	6.01909e-08	4.53339e-07	6.43476
C11orf68	0.854564	-0.271096	5.69543	6.10084e-08	4.59162e-07	6.42157
PRKCA	0.607538	-0.380974	5.69427	6.13501e-08	4.61397e-07	6.41611
CAV3	-0.869017	0.296705	-5.69258	6.1856e-08	4.64864e-07	6.40808
ING5	0.942245	-0.273786	5.69242	6.19022e-08	4.64874e-07	6.40735
ZNF716	0.837784	0.072872	5.69207	6.20071e-08	4.65323e-07	6.4057
NACC1	0.801688	-0.111085	5.68973	6.27114e-08	4.70268e-07	6.39466
MICAL3	1.03212	-0.000949234	5.68734	6.344e-08	4.75386e-07	6.38336
GPC3	1.52784	-0.937886	5.68635	6.37458e-08	4.77332e-07	6.37866
TSC22D1	1.22385	-0.358895	5.68475	6.42396e-08	4.80681e-07	6.37112
TUBGCP6	0.889134	-0.414557	5.68223	6.50262e-08	4.86216e-07	6.35922
ERCC1	1.00641	-0.434604	5.68186	6.5144e-08	4.86745e-07	6.35745
ZNF783	0.926116	-0.113259	5.67822	6.62999e-08	4.95023e-07	6.34026
KILLIN	1.12331	-0.249951	5.67794	6.63899e-08	4.95338e-07	6.33893
RDH10	1.22277	-0.459418	5.67331	6.78898e-08	5.06164e-07	6.31709
C13orf28	1.09874	-0.442868	5.67051	6.88127e-08	5.12674e-07	6.3039
DPM2	1.16847	-0.571456	5.66855	6.94645e-08	5.17158e-07	6.29468
GLDN	-0.665682	-0.0746691	-5.6681	6.96162e-08	5.17915e-07	6.29255
MPPED2	0.921047	-0.730434	5.66514	7.06181e-08	5.24896e-07	6.27858
CD300LD	0.821821	0.0509639	5.66503	7.06561e-08	5.24896e-07	6.27806
IRF8	1.0043	-0.195753	5.66279	7.1423e-08	5.30212e-07	6.2675
GPR81	0.785947	-0.285651	5.6587	7.28434e-08	5.40368e-07	6.24826
ARHGEF18	-0.789441	0.360005	-5.65666	7.35611e-08	5.45302e-07	6.23867
OSM	1.02977	0.0084428	5.65451	7.43273e-08	5.50587e-07	6.22855
CLSTN2	1.20911	-0.70938	5.65178	7.53128e-08	5.57487e-07	6.21568
MGAT3	1.07524	-0.29783	5.64934	7.62024e-08	5.63669e-07	6.2042
RAB34	1.04241	-0.117991	5.64797	7.67067e-08	5.66993e-07	6.19775
TMEM184A	-0.606428	-0.129745	-5.64771	7.68031e-08	5.67301e-07	6.19653
BAT4	1.16742	-0.461457	5.64547	7.76327e-08	5.73019e-07	6.18603
TNFRSF25	0.977906	-0.0123446	5.64179	7.9019e-08	5.82835e-07	6.16873
CCDC153	0.969866	0.135506	5.64137	7.91792e-08	5.83305e-07	6.16675
RPGRIP1	-0.662872	0.147735	-5.64133	7.91955e-08	5.83305e-07	6.16655
PIP4K2C	1.04667	-0.233316	5.64085	7.93802e-08	5.8425e-07	6.16427
CUL4A	1.02288	-0.0683497	5.63955	7.98783e-08	5.87373e-07	6.15816
SERPINB9	1.02794	0.0737774	5.6394	7.99353e-08	5.87373e-07	6.15746
GEMIN5	-0.883114	0.231386	-5.63929	7.9975e-08	5.87373e-07	6.15698
MAGI1	0.935775	-0.144576	5.63816	8.04103e-08	5.89699e-07	6.15167
DNAJB8	-0.810798	0.234502	-5.63809	8.044e-08	5.89699e-07	6.15131
EMP1	0.895042	-0.369649	5.63803	8.04628e-08	5.89699e-07	6.15104
ZNF683	0.799509	-0.117999	5.63719	8.07897e-08	5.91676e-07	6.14707
LOC442459	0.85331	-0.0555881	5.6361	8.12125e-08	5.94351e-07	6.14197
PLXNA1	0.86047	-0.511336	5.6344	8.18776e-08	5.98795e-07	6.134
ZNF532	1.26291	-0.568551	5.63368	8.21622e-08	6.00452e-07	6.13061
HCRTR2	1.04954	-0.0439252	5.63149	8.30314e-08	6.06376e-07	6.12033
LOC284661	0.705295	-0.0250013	5.62792	8.4467e-08	6.16424e-07	6.10358
IFITM4P	0.957589	-0.458987	5.62328	8.63714e-08	6.29878e-07	6.0818
GH2	-0.796688	0.201549	-5.61978	8.78331e-08	6.40086e-07	6.0654
OR1M1	0.813779	-0.0577227	5.61551	8.96486e-08	6.52856e-07	6.04541
INPP5A	0.784293	-0.231169	5.6117	9.13021e-08	6.6443e-07	6.02756
PARD3	0.767027	-0.556586	5.6108	9.16971e-08	6.66835e-07	6.02334
NBLA00301	0.796604	-0.275831	5.61002	9.20422e-08	6.68433e-07	6.01967
PCOTH	0.64347	-0.393209	5.61001	9.2046e-08	6.68433e-07	6.01963
C14orf80	1.28518	-0.401145	5.60459	9.44684e-08	6.85543e-07	5.99426
NR5A2	1.11401	-0.434666	5.60358	9.49276e-08	6.88392e-07	5.98952
ZNF648	0.828422	-0.330382	5.60286	9.52517e-08	6.90258e-07	5.98619
RNF112	0.739835	-0.556407	5.60165	9.58058e-08	6.93787e-07	5.98052
RDH5	1.00241	-0.15773	5.59867	9.71853e-08	7.03285e-07	5.96656
EDARADD	0.95309	-0.415362	5.59508	9.88667e-08	7.14814e-07	5.9498
FAM108A1	0.972873	0.000383845	5.59498	9.89169e-08	7.14814e-07	5.94931
POLE4	1.12385	-0.245949	5.59459	9.90983e-08	7.15625e-07	5.94752
ST7	0.922348	-0.347083	5.59119	1.00726e-07	7.26875e-07	5.9316
R3HDML	0.989461	-0.28604	5.58996	1.0132e-07	7.30647e-07	5.92587
RGR	-0.797776	0.122598	-5.5852	1.0365e-07	7.46932e-07	5.90365
PPP3CC	-0.765831	-0.0476894	-5.58151	1.05496e-07	7.59705e-07	5.88641
FSTL1	1.10208	-0.765574	5.5782	1.07176e-07	7.71266e-07	5.87098
CD80	-0.849568	0.774278	-5.57639	1.0811e-07	7.77447e-07	5.86251
FAM159A	0.504161	-0.599404	5.57597	1.08327e-07	7.78463e-07	5.86056
SNORD115-43	0.976064	-0.475971	5.57503	1.08811e-07	7.81396e-07	5.8562
MIR183	0.961414	-0.304322	5.57437	1.09156e-07	7.83331e-07	5.85311
MTSS1	-0.835141	0.0605679	-5.5687	1.12151e-07	8.04265e-07	5.82668
APOBEC3D	-1.02835	0.284875	-5.56631	1.13439e-07	8.12941e-07	5.81552
TIFAB	-0.764716	0.236445	-5.56064	1.16548e-07	8.34644e-07	5.78912
ST3GAL4	1.10089	-0.201342	5.55904	1.17439e-07	8.4044e-07	5.78169
FZD6	1.135	-0.716238	5.55818	1.17919e-07	8.43294e-07	5.7777
FAM59A	0.937103	-0.128885	5.55633	1.18965e-07	8.50188e-07	5.76908
ZNF498	-1.15227	-0.0944813	-5.55439	1.20069e-07	8.57479e-07	5.76007
MIR181D	0.907018	-0.605879	5.5517	1.21618e-07	8.67944e-07	5.74755
OAS2	-0.871762	0.212795	-5.55147	1.21749e-07	8.6828e-07	5.7465
PLBD2	-0.998944	0.252912	-5.55028	1.2244e-07	8.72608e-07	5.74097
TUBGCP3	0.816413	-0.37977	5.54737	1.24152e-07	8.84199e-07	5.72741
NAALADL2	0.84034	-0.48981	5.54434	1.25955e-07	8.96419e-07	5.71334
WFS1	0.959761	-0.701999	5.5398	1.28705e-07	9.15367e-07	5.69225
RIMBP2	-0.975398	0.167229	-5.53689	1.305e-07	9.2749e-07	5.67873
KRT1	-1.00125	0.414175	-5.5348	1.31798e-07	9.36074e-07	5.66907
CLUAP1	0.883087	-0.297354	5.53406	1.32267e-07	9.38763e-07	5.6656
TCEB3B	1.00347	-0.280475	5.53357	1.32576e-07	9.4031e-07	5.66332
DENND2C	-0.920433	-0.0946123	-5.53184	1.3367e-07	9.47415e-07	5.65531
DUSP8	0.99695	-0.534629	5.5278	1.36258e-07	9.65098e-07	5.63659
PCYT1B	0.838701	-0.428171	5.52554	1.37732e-07	9.74873e-07	5.62608
FCRLB	0.874216	-0.165607	5.52389	1.38816e-07	9.81868e-07	5.61843
MCC	-0.89355	0.0385107	-5.51974	1.41571e-07	1.00068e-06	5.59925
APEH	-0.941058	0.168041	-5.51823	1.42593e-07	1.00721e-06	5.59223
RARB	1.00373	-0.102572	5.51423	1.45325e-07	1.02537e-06	5.57371
ITIH3	1.3117	-0.519294	5.51417	1.45362e-07	1.02537e-06	5.57346
SESN2	-0.827782	0.421091	-5.50888	1.49055e-07	1.0507e-06	5.54897
CAND2	1.17458	-0.396598	5.50739	1.50111e-07	1.05742e-06	5.54208
MED26	0.839484	-0.274754	5.50662	1.50665e-07	1.06013e-06	5.53849
DPP10	0.844181	-0.516898	5.50657	1.507e-07	1.06013e-06	5.53827
C10orf76	1.2486	-1.02261	5.50488	1.5191e-07	1.06754e-06	5.53046
LGI4	0.908324	-0.0581068	5.50481	1.5196e-07	1.06754e-06	5.53014
ISG20	0.761876	-0.164264	5.50392	1.52601e-07	1.07131e-06	5.52603
ZIC1	0.88708	-0.017819	5.50309	1.53207e-07	1.07484e-06	5.52216
PVT1	-0.83567	0.0999116	-5.50277	1.53436e-07	1.07572e-06	5.5207
TET3	1.0917	-0.265068	5.5009	1.54799e-07	1.08453e-06	5.51208
PROX1	1.08478	-0.390501	5.50014	1.55358e-07	1.08772e-06	5.50856
TMEM105	0.832597	-0.445239	5.49831	1.56711e-07	1.09645e-06	5.5001
EVL	0.977638	-0.239862	5.49817	1.56818e-07	1.09645e-06	5.49943
LOC285205	0.611973	0.0904189	5.49777	1.57109e-07	1.09775e-06	5.49762
VPS16	-0.84479	0.154309	-5.49754	1.57287e-07	1.09825e-06	5.49651
DDN	0.908239	0.095485	5.49287	1.60799e-07	1.12123e-06	5.47497
ENOSF1	1.05787	-0.286336	5.49279	1.60862e-07	1.12123e-06	5.47458
C6orf124	0.687913	-0.337291	5.49273	1.60903e-07	1.12123e-06	5.47433
SLC13A5	0.96151	-0.743341	5.4875	1.64937e-07	1.14856e-06	5.45017
SLFNL1	-1.19106	0.582584	-5.48341	1.68159e-07	1.17021e-06	5.4313
C10orf108	1.04844	-0.449458	5.48194	1.69329e-07	1.17756e-06	5.42454
STK40	0.975877	-0.630745	5.48155	1.69639e-07	1.17892e-06	5.42275
MAS1L	0.925043	-0.251645	5.48037	1.70593e-07	1.18476e-06	5.41728
FMR1	0.964967	-0.360922	5.47435	1.75514e-07	1.21811e-06	5.38954
STK38L	0.943179	-0.153093	5.4717	1.77723e-07	1.23262e-06	5.37733
CRYBB1	-0.928226	0.201734	-5.47124	1.78102e-07	1.23442e-06	5.37526
IL32	0.550982	-0.146616	5.46682	1.81863e-07	1.25964e-06	5.35487
CDH12	0.910598	-0.244461	5.46556	1.82941e-07	1.26626e-06	5.3491
TMPRSS4	0.942336	-0.522592	5.46272	1.85409e-07	1.28248e-06	5.33603
MIR134	0.893546	-0.298898	5.46061	1.87264e-07	1.29445e-06	5.32632
DENND2A	0.669647	0.0211864	5.45769	1.89857e-07	1.31128e-06	5.31291
TMEM220	-0.894882	0.326932	-5.45759	1.89952e-07	1.31128e-06	5.31242
NMI	-1.04801	0.276871	-5.45583	1.9153e-07	1.32129e-06	5.30435
GPR160	0.959487	-0.421255	5.45488	1.92393e-07	1.32636e-06	5.29997
FAM131C	0.855943	-0.0647471	5.45368	1.93486e-07	1.33273e-06	5.29444
MXD3	1.02937	-0.909368	5.45358	1.93575e-07	1.33273e-06	5.29399
PHOX2A	1.23305	-0.542027	5.45275	1.94331e-07	1.33704e-06	5.29019
ERC1	1.0088	-0.286302	5.45142	1.95549e-07	1.34453e-06	5.2841
NOTUM	0.869085	-0.160429	5.44939	1.97429e-07	1.35655e-06	5.27476
SUPT3H	-0.772922	-0.281776	-5.446	2.00604e-07	1.37746e-06	5.2592
PHF21B	-0.88423	0.388782	-5.44529	2.01279e-07	1.38117e-06	5.25593
F2RL3	0.629955	-0.369444	5.44436	2.02162e-07	1.38631e-06	5.25166
ROBO4	0.789559	-0.552663	5.44331	2.03157e-07	1.39221e-06	5.24687
FAM90A7	0.710645	-0.2054	5.4417	2.04709e-07	1.40192e-06	5.23945
STXBP5L	-0.938017	0.349518	-5.44116	2.05226e-07	1.40453e-06	5.23699
HEBP1	0.780072	-0.193748	5.43639	2.09886e-07	1.43547e-06	5.21509
SPATA21	1.01831	-0.137867	5.43583	2.10433e-07	1.43826e-06	5.21256
SAPS2	0.967055	-0.433264	5.43492	2.1134e-07	1.44351e-06	5.20836
ACAA1	-0.744345	0.163521	-5.43362	2.12635e-07	1.45139e-06	5.2024
ZNF490	0.939625	0.00709697	5.431	2.15266e-07	1.46838e-06	5.19041
FAM123C	-1.03188	0.0130341	-5.42936	2.1693e-07	1.47875e-06	5.1829
TAPBP	1.07686	-0.00116437	5.4276	2.1873e-07	1.49004e-06	5.17485
FLJ43663	0.95021	-0.67192	5.42632	2.20053e-07	1.49807e-06	5.16897
JARID2	0.83133	-0.205443	5.42243	2.24104e-07	1.52465e-06	5.15118
WDR1	1.17798	-0.515274	5.42172	2.24855e-07	1.52875e-06	5.14791
LAIR1	1.21463	0.0885876	5.41955	2.27162e-07	1.54342e-06	5.13796
PDZK1IP1	-1.07066	-0.202931	-5.41936	2.27358e-07	1.54374e-06	5.13712
IP6K3	0.813846	-0.380057	5.41867	2.28103e-07	1.54778e-06	5.13393
PTPRZ1	-0.707521	0.43314	-5.41822	2.28579e-07	1.54999e-06	5.1319
TIAM2	1.05981	-0.160755	5.41782	2.29011e-07	1.5519e-06	5.13006
SCTR	0.984257	-0.119964	5.41597	2.31008e-07	1.56441e-06	5.12159
MAP4K4	-0.996664	0.459988	-5.41404	2.33108e-07	1.5776e-06	5.11277
C18orf16	0.956177	-0.351411	5.41329	2.33933e-07	1.58214e-06	5.10933
KRT12	0.940868	-0.579288	5.41302	2.34222e-07	1.58306e-06	5.10812
SVOPL	1.15816	-0.574588	5.41152	2.3588e-07	1.59323e-06	5.10125
NLRC5	-0.807836	0.170441	-5.40943	2.38201e-07	1.60785e-06	5.0917
ALDH7A1	-0.982126	0.0487916	-5.40698	2.40956e-07	1.62539e-06	5.08049
CROCCL2	0.648826	-0.434426	5.40448	2.43787e-07	1.64341e-06	5.0691
ZNF665	0.846047	-0.146283	5.40024	2.48681e-07	1.67532e-06	5.04973
ARHGEF2	-0.779499	0.136519	-5.40009	2.48852e-07	1.67537e-06	5.04906
ARHGEF16	1.15283	-0.431247	5.39911	2.49996e-07	1.68199e-06	5.04458
LOC285780	0.973479	-0.0829192	5.39601	2.53647e-07	1.70544e-06	5.03045
TSKU	0.869459	-0.394195	5.39414	2.55878e-07	1.71932e-06	5.02192
LOC400804	1.0838	-0.512047	5.39374	2.56363e-07	1.72146e-06	5.02007
C6orf138	0.948824	-0.272511	5.39162	2.58918e-07	1.73749e-06	5.01041
EPN3	-1.02389	0.278195	-5.38984	2.61086e-07	1.7509e-06	5.00228
TSNARE1	0.949103	-0.283127	5.38969	2.61268e-07	1.75099e-06	5.0016
NFE2L1	1.07349	-0.200615	5.38714	2.64394e-07	1.77079e-06	4.99001
NPY	0.780114	-0.142008	5.38312	2.69413e-07	1.80324e-06	4.97168
TMEM205	1.07457	-0.219646	5.38253	2.70154e-07	1.80703e-06	4.969
NTF3	1.03108	-0.388416	5.38184	2.71024e-07	1.81167e-06	4.96587
NIPA1	1.13524	-0.587345	5.38144	2.71531e-07	1.81389e-06	4.96405
CES8	1.05658	-0.405778	5.37614	2.78334e-07	1.85814e-06	4.93993
ZNF398	1.03986	-0.491129	5.37527	2.79479e-07	1.86457e-06	4.93593
DOC2B	-1.06565	-0.145945	-5.37217	2.83543e-07	1.89047e-06	4.92186
ADCK2	0.749329	-0.306038	5.36867	2.88217e-07	1.92039e-06	4.90593
SGK2	-1.04852	-0.197683	-5.36821	2.88833e-07	1.92326e-06	4.90385
PADI4	-0.690157	0.175359	-5.36727	2.90109e-07	1.93052e-06	4.89955
SSU72	-0.708989	-0.0397665	-5.36587	2.92006e-07	1.94189e-06	4.8932
WDR66	-0.784934	0.633423	-5.364	2.94567e-07	1.95766e-06	4.88469
ADRBK1	-0.902592	0.209645	-5.36252	2.96596e-07	1.96936e-06	4.878
ARHGDIG	0.858987	-0.204587	5.36244	2.96709e-07	1.96936e-06	4.87763
CHRNA7	0.85233	-0.122463	5.35879	3.01801e-07	2.00188e-06	4.86105
WDR27	-0.650754	-0.317708	-5.354	3.08614e-07	2.04576e-06	4.8393
COL1A2	0.784417	-0.0547946	5.35057	3.13578e-07	2.07733e-06	4.82375
GREB1	0.989655	-0.527417	5.34908	3.15764e-07	2.09047e-06	4.81699
NUP98	0.810348	-0.0672899	5.34804	3.17303e-07	2.09931e-06	4.81225
CCL23	-0.876668	0.162759	-5.34469	3.22275e-07	2.13085e-06	4.7971
LOC389333	-0.861805	0.00110146	-5.34283	3.25087e-07	2.14807e-06	4.78864
C11orf66	1.05138	-0.422874	5.33288	3.40464e-07	2.24824e-06	4.74362
LOC100101938	0.723151	-0.313825	5.33269	3.40765e-07	2.24879e-06	4.74276
FAM19A2	-0.822266	-0.0932532	-5.33205	3.41787e-07	2.2541e-06	4.73984
C10orf50	0.875512	-0.303103	5.32738	3.49276e-07	2.30201e-06	4.71873
TMEM79	1.07722	-0.377576	5.32669	3.5039e-07	2.30789e-06	4.71562
WFIKKN2	1.03525	-0.321838	5.32481	3.53468e-07	2.32668e-06	4.70711
PSIMCT-1	-0.617381	0.337635	-5.3225	3.57284e-07	2.3503e-06	4.69665
RCOR2	0.741681	0.0190626	5.31864	3.63735e-07	2.39122e-06	4.67922
TGFB3	0.95906	-0.236169	5.31483	3.70215e-07	2.43227e-06	4.66202
TMEM179	-0.847786	0.471194	-5.31442	3.70925e-07	2.43539e-06	4.66016
ST6GALNAC2	0.723701	-0.286667	5.31094	3.76959e-07	2.47344e-06	4.64444
B9D1	0.803495	-0.145884	5.30814	3.8188e-07	2.50414e-06	4.63181
DLX1	-0.893973	0.299173	-5.30638	3.85006e-07	2.52303e-06	4.62387
CDKN1C	0.935239	-0.356394	5.30088	3.9493e-07	2.58643e-06	4.59909
LAGE3	-0.591439	0.208893	-5.29967	3.97143e-07	2.59928e-06	4.59365
CHD9	0.454116	-0.290594	5.29942	3.97607e-07	2.60066e-06	4.59251
FOXL2	1.08503	-0.391987	5.29774	4.00708e-07	2.61807e-06	4.58495
CNTNAP2	-1.1015	0.559454	-5.2977	4.00775e-07	2.61807e-06	4.58479
ULK1	-0.672733	-0.400938	-5.29698	4.02126e-07	2.62525e-06	4.58151
HLX	0.943982	-0.423583	5.29514	4.05549e-07	2.64592e-06	4.57325
IL1F8	-0.734165	0.42806	-5.29444	4.06866e-07	2.65284e-06	4.5701
ZFPM2	-0.949829	0.149772	-5.29394	4.07804e-07	2.65728e-06	4.56785
TMEM190	1.01472	-0.379998	5.29367	4.08313e-07	2.65892e-06	4.56664
PM20D1	0.922185	-0.396348	5.29297	4.09645e-07	2.6654e-06	4.56347
RGMB	0.993979	-0.298433	5.29288	4.09823e-07	2.6654e-06	4.56305
SP5	-1.00403	0.220279	-5.28916	4.16925e-07	2.70988e-06	4.54632
UNKL	-0.795205	-0.0815565	-5.28866	4.17888e-07	2.71444e-06	4.54407
APOC4	0.912296	-0.145502	5.28724	4.20639e-07	2.73059e-06	4.53768
FLJ16779	-0.772143	-0.170766	-5.28706	4.20981e-07	2.73109e-06	4.53689
SAMD14	0.916525	-0.380785	5.28414	4.26705e-07	2.76649e-06	4.52375
CDK18	0.851503	-0.00779208	5.28302	4.28923e-07	2.77913e-06	4.5187
ABCC3	0.881905	0.106117	5.28135	4.3224e-07	2.79887e-06	4.5112
SLC2A7	0.914893	0.025884	5.28121	4.32511e-07	2.79887e-06	4.51059
C21orf57	-0.835503	0.234026	-5.27381	4.47537e-07	2.8943e-06	4.47734
FRAT1	-1.08392	0.573718	-5.27357	4.4805e-07	2.8958e-06	4.47623
RSPH9	-1.30451	0.621096	-5.27263	4.49988e-07	2.90651e-06	4.47203
TMC3	0.899361	-0.22281	5.27241	4.50446e-07	2.90765e-06	4.47104
PSMB8	0.756271	-0.291829	5.26861	4.58417e-07	2.95612e-06	4.45396
CCND2	0.77928	-0.234041	5.26855	4.58526e-07	2.95612e-06	4.45373
MIR429	1.06687	-0.221835	5.26329	4.69786e-07	3.02682e-06	4.43012
SLC22A2	1.03233	-0.264573	5.26302	4.70376e-07	3.02874e-06	4.4289
C11orf41	-1.08009	0.196801	-5.26179	4.73045e-07	3.04403e-06	4.42339
TRIM34	0.801062	-0.265598	5.26122	4.74298e-07	3.0502e-06	4.42081
LOC285768	-0.617672	0.451494	-5.26084	4.75127e-07	3.05363e-06	4.41911
ARL4C	0.939144	-0.228894	5.26044	4.76006e-07	3.05738e-06	4.41732
CYP27B1	0.999545	-0.0615848	5.25618	4.85435e-07	3.116e-06	4.39822
MAPK11	0.701205	-0.451479	5.25084	4.97511e-07	3.19154e-06	4.37431
GATS	1.11157	-0.31853	5.25063	4.97972e-07	3.19252e-06	4.37341
RNASE4	-0.942099	0.29031	-5.24713	5.06053e-07	3.24232e-06	4.35774
C10orf88	-1.17282	0.443367	-5.24675	5.06939e-07	3.24598e-06	4.35604
PSMD10	0.88225	-0.041907	5.24613	5.08394e-07	3.25328e-06	4.35325
XKR5	-0.902716	0.184954	-5.24593	5.08861e-07	3.25425e-06	4.35236
NPHS1	1.01176	-0.0967593	5.24536	5.10199e-07	3.2608e-06	4.3498
CHRM5	0.916408	-0.231583	5.24269	5.1649e-07	3.29897e-06	4.33788
TMEM61	-0.786268	0.298995	-5.24008	5.22722e-07	3.33607e-06	4.32621
HPS4	0.825718	-0.37214	5.23999	5.22944e-07	3.33607e-06	4.32579
EGFL8	-0.550598	0.506587	-5.23949	5.24155e-07	3.34173e-06	4.32354
ZNF580	-0.908298	0.421119	-5.23442	5.36485e-07	3.41737e-06	4.30092
LAG3	-0.897601	0.022351	-5.23435	5.3668e-07	3.41737e-06	4.30057
SLC8A1	-0.863321	0.0516769	-5.23287	5.40321e-07	3.43844e-06	4.29399
C16orf53	-0.715565	0.247473	-5.2327	5.4075e-07	3.43905e-06	4.29322
TPSD1	1.12742	-0.670356	5.23068	5.4578e-07	3.46891e-06	4.28421
WDR90	1.07795	-0.0808617	5.22879	5.5055e-07	3.49708e-06	4.27574
CYP26C1	0.910473	-0.161694	5.2275	5.53797e-07	3.51554e-06	4.27002
KCNJ15	0.74735	-0.479768	5.22638	5.56655e-07	3.53151e-06	4.26501
UBASH3A	0.859652	-0.323982	5.2242	5.62254e-07	3.56485e-06	4.25528
NSUN4	0.943341	-0.766082	5.22117	5.70123e-07	3.61252e-06	4.24176
DND1	0.882382	-0.185054	5.22016	5.72763e-07	3.62703e-06	4.23726
WDR45	0.899068	-0.250627	5.21984	5.73605e-07	3.63014e-06	4.23583
ELAVL4	-1.70234	1.18375	-5.21816	5.78037e-07	3.65595e-06	4.22834
TIMD4	0.856623	-0.189713	5.21786	5.78842e-07	3.6588e-06	4.22699
BDKRB1	0.835683	-0.0296145	5.21603	5.837e-07	3.68726e-06	4.21886
KRT83	0.852794	0.0705097	5.21272	5.92638e-07	3.74143e-06	4.20408
ADCY9	-0.951192	-0.173774	-5.21126	5.96599e-07	3.76414e-06	4.1976
NOSTRIN	-0.702787	0.0793021	-5.20769	6.0643e-07	3.82384e-06	4.1817
SBK2	0.929571	0.024911	5.20744	6.07124e-07	3.82588e-06	4.18059
PIP5K1C	0.827005	-0.048351	5.20684	6.08797e-07	3.83409e-06	4.17791
GPR176	0.708808	-0.615802	5.20644	6.09911e-07	3.83877e-06	4.17613
ANO2	0.87512	-0.10995	5.20611	6.10822e-07	3.84216e-06	4.17468
PIP5KL1	0.95216	-0.296258	5.20371	6.17559e-07	3.88217e-06	4.16401
AEBP1	0.813149	-0.145583	5.20166	6.23388e-07	3.91644e-06	4.15487
RASGEF1C	0.817525	0.115811	5.20139	6.24149e-07	3.91884e-06	4.15369
CUBN	0.786108	-0.37672	5.19741	6.35622e-07	3.98845e-06	4.13597
VPS52	-1.23209	0.428148	-5.19413	6.45233e-07	4.0463e-06	4.12138
ZNF589	0.919569	-0.37241	5.19316	6.48081e-07	4.0617e-06	4.11709
PCSK6	-1.61105	1.19022	-5.192	6.51542e-07	4.08092e-06	4.11191
PCDHGA2	-0.508679	-0.095473	-5.19031	6.56587e-07	4.11003e-06	4.10441
BMP1	0.750629	-0.193441	5.1859	6.69926e-07	4.19099e-06	4.08485
TIMP1	0.958474	-0.434885	5.18386	6.76199e-07	4.22768e-06	4.07579
FZD7	0.952409	-0.416737	5.18349	6.77335e-07	4.23222e-06	4.07416
MOSC2	0.984723	-0.174957	5.18257	6.80196e-07	4.24753e-06	4.07006
UCN2	1.2794	-0.701031	5.18222	6.81282e-07	4.25138e-06	4.06851
GANAB	0.984098	-0.252606	5.1821	6.81635e-07	4.25138e-06	4.06801
PCDHGC3	0.868406	-0.288957	5.18106	6.84882e-07	4.26906e-06	4.06339
PMM2	1.15646	-0.376873	5.17859	6.92657e-07	4.31492e-06	4.05241
CXorf58	0.999792	-0.188108	5.17764	6.95651e-07	4.33096e-06	4.04822
CGB1	-0.742539	0.540849	-5.17737	6.96498e-07	4.33363e-06	4.04703
BAHCC1	0.632332	0.0678008	5.17602	7.00823e-07	4.35791e-06	4.04101
LRTOMT	-0.650852	0.47209	-5.1721	7.13453e-07	4.43378e-06	4.02365
KCTD1	1.1629	-0.161691	5.16888	7.23992e-07	4.49657e-06	4.00939
NSUN7	0.765094	-0.404372	5.1679	7.27235e-07	4.51401e-06	4.00505
GOT1L1	0.838115	-0.659593	5.16767	7.2797e-07	4.51586e-06	4.00406
CLEC4GP1	0.96468	-0.183254	5.16584	7.34073e-07	4.55099e-06	3.99595
RICS	0.925131	-0.346509	5.16566	7.3467e-07	4.55196e-06	3.99516
MEF2D	-0.553622	0.689213	-5.16491	7.37183e-07	4.56479e-06	3.99184
C17orf55	0.806289	-0.572709	5.16243	7.45557e-07	4.61389e-06	3.98086
ADPRHL2	0.909413	-0.463266	5.1517	7.82858e-07	4.84183e-06	3.9334
CELSR1	0.583712	-0.238646	5.15014	7.88413e-07	4.87327e-06	3.92653
CLASP1	0.936145	-0.137975	5.14995	7.89082e-07	4.87449e-06	3.9257
COASY	-0.972231	0.376026	-5.14982	7.89556e-07	4.87451e-06	3.92512
CHRDL2	0.916899	-0.314411	5.14935	7.91254e-07	4.88207e-06	3.92303
IQGAP2	0.874619	-0.133017	5.14869	7.9361e-07	4.89369e-06	3.92014
IL2RB	0.721381	-0.313247	5.14838	7.94737e-07	4.89772e-06	3.91876
LOC149134	0.815212	0.026662	5.14817	7.95491e-07	4.89945e-06	3.91784
MFAP5	0.905977	-0.376407	5.14789	7.96504e-07	4.90277e-06	3.9166
MOBKL2C	-0.889763	0.347809	-5.1463	8.02278e-07	4.93537e-06	3.90958
C20orf166	0.816002	-0.284753	5.14491	8.07385e-07	4.96384e-06	3.90341
RNLS	0.983734	-0.653933	5.14306	8.14179e-07	5.00263e-06	3.89527
KCNJ11	0.863191	-0.347698	5.14154	8.19831e-07	5.03437e-06	3.88855
C1orf168	0.884937	-0.063083	5.13978	8.26383e-07	5.07159e-06	3.88081
HAVCR2	0.733155	0.192779	5.13676	8.37775e-07	5.13846e-06	3.8675
RBM11	0.754612	-0.0849084	5.13299	8.52235e-07	5.22404e-06	3.85087
SEMA4C	1.0342	-0.338861	5.13263	8.53636e-07	5.22953e-06	3.84928
LDLRAP1	-0.968347	0.175992	-5.12971	8.65018e-07	5.29457e-06	3.83641
MIR1204	1.05165	-0.248258	5.12964	8.65277e-07	5.29457e-06	3.83612
NXPH2	0.92227	-0.353823	5.12716	8.75046e-07	5.35118e-06	3.82521
C3orf26	0.877545	-0.329245	5.12676	8.76645e-07	5.3565e-06	3.82343
LASS6	0.703293	0.054446	5.12667	8.77005e-07	5.3565e-06	3.82303
MRPL43	-1.14219	0.528456	-5.12643	8.77958e-07	5.3565e-06	3.82198
ZCCHC14	1.04186	-0.13034	5.12642	8.77987e-07	5.3565e-06	3.82195
CC2D1A	0.918667	-0.0854527	5.12601	8.79644e-07	5.36344e-06	3.82011
OR9Q2	0.693241	-0.496062	5.12076	9.00815e-07	5.48929e-06	3.79701
C1QTNF4	0.891036	-0.385882	5.12015	9.03299e-07	5.50119e-06	3.79433
DGKD	1.03913	-0.282196	5.11711	9.15796e-07	5.57401e-06	3.78098
PIK3R5	1.09572	-0.267854	5.11445	9.26889e-07	5.63821e-06	3.76928
LYL1	0.78329	0.00941907	5.11369	9.30079e-07	5.65429e-06	3.76594
WDR6	0.763049	-0.0154726	5.11177	9.38198e-07	5.7003e-06	3.7575
CDCA3	0.988662	-0.354121	5.10871	9.51268e-07	5.77631e-06	3.74406
DUSP4	0.872224	-0.171883	5.10672	9.59875e-07	5.82504e-06	3.73531
KCNK9	1.1016	-0.333852	5.10659	9.6042e-07	5.82504e-06	3.73476
RRP1B	0.944206	-0.366505	5.10505	9.67143e-07	5.86238e-06	3.72798
RPS6KA4	1.04538	-0.517134	5.10372	9.7296e-07	5.89419e-06	3.72215
SYNJ2	0.91673	-0.112678	5.1027	9.77465e-07	5.91801e-06	3.71767
FGGY	-0.401502	0.305601	-5.10012	9.88926e-07	5.9839e-06	3.70634
UNC13A	0.829436	-0.443224	5.09971	9.90726e-07	5.99128e-06	3.70458
DFNA5	1.00815	-0.717132	5.09945	9.91917e-07	5.99498e-06	3.70341
SMYD3	0.894422	-0.308972	5.09606	1.00721e-06	6.08386e-06	3.68855
SETD1A	1.02869	-0.4042	5.0949	1.01249e-06	6.11216e-06	3.68347
LDHC	0.738295	-0.00750606	5.09366	1.01815e-06	6.14278e-06	3.67805
CSMD1	1.04233	-0.173669	5.0901	1.03467e-06	6.23878e-06	3.66242
CALHM1	0.757687	-0.810475	5.08973	1.0364e-06	6.24556e-06	3.6608
TBL2	0.575748	0.282236	5.08767	1.04605e-06	6.30006e-06	3.6518
CRK	-0.944175	0.311221	-5.08595	1.05418e-06	6.3453e-06	3.64428
C19orf38	-0.518511	0.138274	-5.08531	1.05725e-06	6.3601e-06	3.64145
BCL6	1.03871	-0.403536	5.08295	1.06852e-06	6.42417e-06	3.63116
RPL13AP3	-1.23935	0.681058	-5.08055	1.08014e-06	6.49023e-06	3.62065
GALR2	0.891546	-0.0887932	5.07411	1.11194e-06	6.67743e-06	3.59248
MLLT1	-0.693202	0.0420827	-5.07184	1.12335e-06	6.74207e-06	3.58256
ACTL6B	0.977558	-0.190608	5.07135	1.12581e-06	6.7529e-06	3.58044
PAPPA	0.82702	-0.405233	5.07082	1.12849e-06	6.76507e-06	3.57813
ATP8B1	0.740414	0.0347716	5.07048	1.13027e-06	6.77177e-06	3.5766
NEIL2	1.03995	-0.469655	5.06934	1.13608e-06	6.80264e-06	3.57162
PEMT	-0.854129	0.508625	-5.06874	1.13913e-06	6.81698e-06	3.56902
KIF1A	1.04519	-0.452059	5.06856	1.14006e-06	6.8186e-06	3.56822
FAM18B2	0.928926	-0.339027	5.06682	1.14901e-06	6.86816e-06	3.56063
CLN8	0.945385	-0.137994	5.061	1.17946e-06	7.04609e-06	3.53523
AVPR2	0.903972	-0.157304	5.05889	1.19069e-06	7.10909e-06	3.52603
AOC3	-0.66747	0.387354	-5.05824	1.19419e-06	7.12589e-06	3.52318
MOSPD2	0.917076	-0.200571	5.05677	1.20207e-06	7.16873e-06	3.5168
C8ORFK29	-0.839881	-0.205769	-5.05142	1.23131e-06	7.33873e-06	3.49347
FER	-0.711778	-0.204681	-5.05129	1.23199e-06	7.33873e-06	3.49293
SERF2	0.871564	0.0331826	5.0499	1.23975e-06	7.37721e-06	3.48683
KIAA2013	-1.07404	-0.108532	-5.04987	1.23988e-06	7.37721e-06	3.48673
NADSYN1	1.00003	0.0881597	5.04811	1.24971e-06	7.4314e-06	3.47907
EBF1	0.953065	-0.541924	5.04702	1.25584e-06	7.4636e-06	3.47432
ICA1	0.887059	-0.637075	5.04497	1.26742e-06	7.5281e-06	3.4654
POTEC	1.18974	-0.145405	5.04474	1.26878e-06	7.53182e-06	3.46437
LBX2	0.756945	-0.466578	5.03967	1.29791e-06	7.70036e-06	3.44233
NRAP	0.886364	-0.253001	5.03508	1.32488e-06	7.85584e-06	3.42237
GPR61	0.86239	-0.433323	5.03484	1.32631e-06	7.85982e-06	3.42132
SLURP1	0.863354	-0.272078	5.03326	1.3357e-06	7.9109e-06	3.41448
NSUN5B	1.10181	-0.290063	5.03303	1.33707e-06	7.91452e-06	3.41348
LOC653486	0.947074	-0.433713	5.03197	1.34347e-06	7.94781e-06	3.40885
ZCCHC24	0.988196	-0.231054	5.03125	1.3478e-06	7.96888e-06	3.40573
GPR56	1.06474	-0.256922	5.03051	1.35227e-06	7.99075e-06	3.40251
N6AMT2	0.801304	-0.533654	5.03012	1.35464e-06	8.0002e-06	3.40081
PCDHA8	0.649559	-0.383273	5.02788	1.36825e-06	8.07594e-06	3.39111
NWD1	0.733852	-0.193843	5.0255	1.3829e-06	8.15777e-06	3.38077
NOC4L	1.12023	-0.407586	5.02456	1.38877e-06	8.18773e-06	3.37666
CPSF1	0.828922	-0.0738873	5.01918	1.42257e-06	8.38222e-06	3.35333
GABRR1	0.965565	-0.0985948	5.01555	1.4458e-06	8.51423e-06	3.33761
SSR4	0.666858	0.137382	5.01518	1.44821e-06	8.52361e-06	3.33599
HKR1	-0.530358	0.383618	-5.01256	1.46527e-06	8.61907e-06	3.32463
RUNDC3A	-0.838337	0.0947858	-5.00875	1.4904e-06	8.76191e-06	3.30813
CEBPA	1.07224	-0.0825607	5.00857	1.49157e-06	8.7638e-06	3.30737
KCTD2	-1.0053	0.266853	-5.00606	1.5084e-06	8.85765e-06	3.29649
ST8SIA2	0.908938	-0.236159	5.00068	1.54497e-06	9.06727e-06	3.27324
LOC642852	0.920299	-0.297745	4.99779	1.56502e-06	9.17972e-06	3.26074
LCN10	0.7633	-0.0425467	4.99603	1.57734e-06	9.24675e-06	3.25313
TESC	0.875278	-0.185353	4.99546	1.58137e-06	9.26513e-06	3.25065
CHRNA1	0.64492	-0.565408	4.99189	1.60674e-06	9.40844e-06	3.23521
ZDHHC8P	0.821263	-0.0314327	4.99167	1.6083e-06	9.41222e-06	3.23427
SGK1	0.799217	-0.388227	4.99121	1.61156e-06	9.426e-06	3.23231
PUSL1	-1.53818	1.0629	-4.99002	1.62014e-06	9.47084e-06	3.22715
GTF2I	0.640603	-0.236788	4.9892	1.62608e-06	9.50015e-06	3.22361
LOC100128788	0.879239	-0.377969	4.9866	1.64502e-06	9.60542e-06	3.21237
TMEM196	0.815192	-0.743055	4.98207	1.67849e-06	9.7953e-06	3.19284
SNORD115-10	0.942509	-0.215667	4.97041	1.76775e-06	1.03104e-05	3.14259
ATXN7L1	0.934632	-0.323908	4.9694	1.77568e-06	1.03508e-05	3.13825
ZNF90	-0.790435	0.306289	-4.96916	1.7776e-06	1.03562e-05	3.1372
NKX6-1	-0.87883	0.465135	-4.96848	1.78293e-06	1.03813e-05	3.1343
LOC728989	2.04448	0.256637	4.96532	1.8081e-06	1.0522e-05	3.1207
C8orf51	0.812835	0.177295	4.96515	1.8095e-06	1.05242e-05	3.11995
DNAH6	-0.827109	0.0171512	-4.96476	1.8126e-06	1.05363e-05	3.11829
EPB41L2	0.79647	0.0192	4.96344	1.82332e-06	1.05927e-05	3.11258
GALNT14	0.724977	0.0262246	4.95761	1.87102e-06	1.08637e-05	3.08753
DIAPH2	1.05191	-0.258926	4.95741	1.87269e-06	1.08673e-05	3.08667
C6orf41	0.845906	0.0514873	4.95526	1.89065e-06	1.09653e-05	3.07742
TRMT2A	0.848068	-0.308396	4.95374	1.90344e-06	1.10334e-05	3.07088
CST11	-0.74269	0.473375	-4.95335	1.90666e-06	1.10458e-05	3.06924
GNAI2	-0.744744	0.326764	-4.95283	1.9111e-06	1.10653e-05	3.06699
PIM2	0.891883	-0.14885	4.95178	1.92004e-06	1.11109e-05	3.06246
TRPM2	-0.962158	0.336372	-4.95162	1.92136e-06	1.11123e-05	3.0618
NUDT18	-0.834355	0.637215	-4.95058	1.93022e-06	1.11573e-05	3.05734
CECR6	0.766987	-0.278318	4.94804	1.95209e-06	1.12774e-05	3.04641
PPP1R3F	0.818927	-0.306396	4.94768	1.95519e-06	1.1289e-05	3.04488
CYP2E1	0.875473	-0.250829	4.9471	1.96021e-06	1.13117e-05	3.04239
GPR114	0.772471	-0.0528176	4.94636	1.96661e-06	1.13423e-05	3.03923
AGBL2	0.96069	-0.0473724	4.94489	1.97951e-06	1.14103e-05	3.03289
MIR663B	-0.699036	0.0707716	-4.94087	2.01503e-06	1.16086e-05	3.01565
AGXT2	0.754242	-0.100862	4.94069	2.0166e-06	1.16112e-05	3.0149
AHSA2	-0.685521	-0.134107	-4.94008	2.02205e-06	1.1636e-05	3.01228
PCDHB14	0.801363	-0.297326	4.93872	2.03422e-06	1.16996e-05	3.00646
C6orf141	0.866076	-0.465648	4.93534	2.06487e-06	1.18693e-05	2.99197
HSF1	-0.91608	0.124615	-4.93083	2.10643e-06	1.21015e-05	2.97265
PCGF2	-0.843369	-0.0699574	-4.93058	2.10873e-06	1.21079e-05	2.9716
FLJ14107	0.942603	-0.486528	4.92984	2.11568e-06	1.21411e-05	2.9684
TMEM140	-0.637066	0.145913	-4.92855	2.12779e-06	1.22038e-05	2.96287
LTB	0.681342	-0.246894	4.92287	2.18178e-06	1.25065e-05	2.93859
HEPACAM	0.694761	0.00706455	4.91569	2.252e-06	1.29019e-05	2.90789
ACSBG1	0.770456	-0.0716921	4.91143	2.29465e-06	1.3139e-05	2.88971
SEC31B	0.742117	-0.4444	4.90794	2.33019e-06	1.33351e-05	2.87482
LOC732275	-1.04103	0.371017	-4.90707	2.33912e-06	1.33788e-05	2.87112
PIP	0.982047	-0.567015	4.90189	2.39308e-06	1.36799e-05	2.84902
DUOX2	0.841316	-0.0416244	4.89901	2.42361e-06	1.38467e-05	2.83674
EXT2	0.762795	-0.102397	4.89672	2.44814e-06	1.39791e-05	2.82698
DEF8	0.984775	-0.26272	4.89617	2.45407e-06	1.40052e-05	2.82464
WT1	0.841802	-0.192333	4.89005	2.52102e-06	1.43794e-05	2.79856
VSX2	-1.06017	0.0342462	-4.88735	2.55106e-06	1.45427e-05	2.78709
HCN2	0.826477	-0.408167	4.88576	2.56894e-06	1.46366e-05	2.78032
CA13	-1.10924	0.394253	-4.88379	2.59125e-06	1.47556e-05	2.77195
C3orf72	-0.75404	0.193092	-4.88337	2.59598e-06	1.47744e-05	2.77018
CHRNB2	0.89761	-0.470483	4.87924	2.64346e-06	1.50312e-05	2.75263
SNED1	0.776881	-0.160584	4.87913	2.64473e-06	1.50312e-05	2.75216
ISYNA1	-0.699611	0.449597	-4.87907	2.64546e-06	1.50312e-05	2.7519
CCDC108	0.705931	-0.0164159	4.87534	2.68913e-06	1.52709e-05	2.73604
CLDN18	0.547338	0.245578	4.87482	2.69517e-06	1.52968e-05	2.73387
DNAJC22	0.756158	-0.245397	4.87317	2.71484e-06	1.54e-05	2.72682
AATK	0.902533	0.0695414	4.8661	2.80017e-06	1.58753e-05	2.69685
NHEJ1	0.804696	-0.569378	4.86403	2.82567e-06	1.60111e-05	2.68808
TDRD1	0.670236	0.0163616	4.86342	2.83326e-06	1.60453e-05	2.68548
SERPINB1	0.772852	-0.58654	4.86236	2.84638e-06	1.61108e-05	2.68101
CERK	1.08339	-0.489721	4.85812	2.89975e-06	1.64039e-05	2.66302
F2	-1.32438	0.793191	-4.85775	2.9044e-06	1.64212e-05	2.66147
MICAL1	0.970057	-0.13265	4.85665	2.91848e-06	1.64918e-05	2.65679
ECEL1	0.939093	-0.240265	4.85578	2.92956e-06	1.65453e-05	2.65312
AGAP5	-1.49086	0.894623	-4.85561	2.93177e-06	1.65488e-05	2.65239
KIAA1704	-0.663967	-0.028512	-4.85531	2.93552e-06	1.65609e-05	2.65115
AGAP2	1.04437	-0.713487	4.85482	2.94186e-06	1.65877e-05	2.64906
ACSF2	0.976291	-0.200401	4.85385	2.95436e-06	1.66491e-05	2.64496
CUL5	0.713332	-0.303059	4.85344	2.95962e-06	1.66696e-05	2.64323
LEKR1	-0.831282	0.114032	-4.85245	2.97249e-06	1.67287e-05	2.63903
HOXA7	0.621347	-0.443824	4.85238	2.97335e-06	1.67287e-05	2.63875
RGS12	0.636651	-0.481958	4.85009	3.00326e-06	1.68878e-05	2.62906
TNFRSF4	0.947327	-0.563982	4.84974	3.00795e-06	1.6905e-05	2.62755
NKX6-2	0.931563	-0.448184	4.84838	3.02582e-06	1.69962e-05	2.62182
C1orf94	-0.833916	0.392941	-4.8482	3.0282e-06	1.70003e-05	2.62106
STX2	0.667721	-0.724511	4.84158	3.117e-06	1.74894e-05	2.59308
SUSD5	0.77261	-0.484651	4.84131	3.12067e-06	1.75004e-05	2.59194
PTN	0.923608	-0.479851	4.84082	3.12738e-06	1.75286e-05	2.58986
PRKAG2	-0.63918	-0.0532611	-4.83719	3.17725e-06	1.77985e-05	2.57455
CSPG4	-0.825082	0.703568	-4.83494	3.20864e-06	1.79645e-05	2.56503
CAMTA2	-0.915209	0.407136	-4.83471	3.21187e-06	1.79729e-05	2.56406
KLHL2	-0.868313	0.240968	-4.83431	3.21744e-06	1.79944e-05	2.56238
HOXD11	0.85704	-0.257534	4.83278	3.23895e-06	1.81049e-05	2.55593
PI4KA	-0.864407	0.463212	-4.83022	3.27539e-06	1.82987e-05	2.5451
USH2A	0.735656	0.334919	4.8299	3.27993e-06	1.83141e-05	2.54376
EXTL1	0.852872	-0.00822833	4.82722	3.31835e-06	1.85186e-05	2.53249
ADAMTS2	-0.802755	0.121449	-4.825	3.35066e-06	1.86889e-05	2.52311
NFE2	0.856404	-0.560256	4.82458	3.35679e-06	1.8713e-05	2.52134
ARHGEF6	-0.99504	0.643585	-4.82433	3.36041e-06	1.87231e-05	2.5203
SLC39A12	0.816815	-0.452374	4.82359	3.37124e-06	1.87733e-05	2.51719
ZZEF1	0.833147	-0.237852	4.82317	3.37748e-06	1.87979e-05	2.5154
IQCF5	1.13002	-0.449804	4.82243	3.38842e-06	1.88487e-05	2.51227
TRRAP	-0.752779	-0.237863	-4.81969	3.42896e-06	1.90556e-05	2.50076
CTRB2	1.00637	-0.191066	4.81967	3.4293e-06	1.90556e-05	2.50066
GRIN2A	0.769325	-0.198248	4.81923	3.43591e-06	1.90821e-05	2.4988
ISLR	0.741212	-0.408554	4.81899	3.43945e-06	1.90915e-05	2.4978
COMMD3	-0.837229	0.164637	-4.81848	3.44712e-06	1.91237e-05	2.49565
RAVER1	-0.631003	0.333172	-4.81656	3.47605e-06	1.92739e-05	2.48756
FLJ35390	0.770987	-0.143127	4.81565	3.48979e-06	1.93397e-05	2.48374
NCRNA00219	0.382271	-0.342127	4.81533	3.49462e-06	1.93561e-05	2.48241
ANTXR2	1.01186	-0.611038	4.81335	3.52481e-06	1.95078e-05	2.47408
TNFRSF11A	0.723142	-0.39208	4.81329	3.52578e-06	1.95078e-05	2.47382
FBXO41	-0.649462	0.421832	-4.81279	3.53346e-06	1.95399e-05	2.47171
MIR300	0.920902	-0.0499737	4.80764	3.61337e-06	1.9971e-05	2.45007
SLC7A9	-0.839474	-0.052711	-4.80638	3.63317e-06	2.00698e-05	2.44479
CRCT1	0.769259	-0.0697596	4.80526	3.65095e-06	2.01572e-05	2.44006
GRID2IP	-1.63657	1.12336	-4.8041	3.66941e-06	2.02463e-05	2.43518
SMARCD3	1.02039	-0.557012	4.804	3.67101e-06	2.02463e-05	2.43476
BOLL	-0.712907	-0.0317612	-4.79943	3.74461e-06	2.06413e-05	2.41556
C10orf91	-0.781845	0.178186	-4.79861	3.75787e-06	2.07033e-05	2.41214
HDGF2	0.372454	-0.466197	4.79736	3.77836e-06	2.08051e-05	2.40688
KCNC4	0.776734	-0.150021	4.79723	3.78042e-06	2.08054e-05	2.40635
IL17RC	-0.99568	0.475172	-4.79587	3.80278e-06	2.09173e-05	2.40065
C2orf27B	0.98361	-0.18076	4.79204	3.86652e-06	2.12566e-05	2.38457
ACCN4	-0.688234	-0.209486	-4.79063	3.89014e-06	2.13751e-05	2.37868
PTCRA	-0.801882	0.288946	-4.78792	3.93609e-06	2.16161e-05	2.36732
CALML5	-0.7265	0.144372	-4.78733	3.94625e-06	2.16604e-05	2.36483
MIR154	0.861886	-0.349403	4.78092	4.05725e-06	2.22578e-05	2.338
BCL7A	0.625592	-0.0661098	4.78	4.07344e-06	2.23348e-05	2.33414
WNT5A	0.753822	-0.0200202	4.77811	4.10692e-06	2.25065e-05	2.32623
C3orf55	-0.611186	0.013759	-4.77359	4.18788e-06	2.2938e-05	2.30735
GPR133	-1.08177	0.3789	-4.77167	4.22283e-06	2.31172e-05	2.29931
FXYD5	-0.640094	-0.182612	-4.76735	4.30236e-06	2.35401e-05	2.28127
TULP4	0.688148	-0.33513	4.76498	4.34666e-06	2.37699e-05	2.27137
RPS12	1.01378	-0.513137	4.76373	4.37025e-06	2.38863e-05	2.26613
ZNF767	0.923939	-0.250492	4.7633	4.3784e-06	2.39181e-05	2.26433
S100A5	0.96393	-0.33489	4.7601	4.43929e-06	2.4238e-05	2.25098
BIRC8	0.802533	-0.11998	4.75945	4.45175e-06	2.42932e-05	2.24827
CACHD1	0.755035	-0.522755	4.75893	4.46166e-06	2.43344e-05	2.24612
LNX1	-0.779483	0.332442	-4.7587	4.46608e-06	2.43457e-05	2.24516
EFHD1	0.951775	-0.328904	4.7572	4.49508e-06	2.44909e-05	2.2389
SLC9A7	0.596901	0.120608	4.75699	4.49917e-06	2.44947e-05	2.23803
ANKRD53	-0.950647	0.724872	-4.75692	4.50052e-06	2.44947e-05	2.23774
STK39	0.873768	-0.32694	4.75628	4.51308e-06	2.45501e-05	2.23504
NCRNA00175	0.823363	-0.613257	4.75542	4.52981e-06	2.46282e-05	2.23146
EPHA3	-0.728486	0.597124	-4.75481	4.54174e-06	2.468e-05	2.22892
CHST15	-0.812911	0.275778	-4.75381	4.56136e-06	2.47736e-05	2.22476
BLVRA	0.778675	-0.273595	4.74879	4.66103e-06	2.53017e-05	2.20386
SLC26A6	-0.801007	-0.18913	-4.74371	4.76406e-06	2.58474e-05	2.18273
PMS2L11	0.892411	-0.373434	4.73569	4.93149e-06	2.67418e-05	2.14934
UHRF1BP1L	0.872844	-0.00842774	4.73429	4.96122e-06	2.68889e-05	2.14353
HLA-DRA	1.52659	0.172607	4.73139	5.02354e-06	2.72124e-05	2.13147
CCDC19	0.779025	-0.358403	4.72821	5.09259e-06	2.7572e-05	2.11828
DGCR6	0.592739	-0.596108	4.72487	5.16603e-06	2.7955e-05	2.10444
IGFBP6	0.88137	-0.0661306	4.72422	5.18052e-06	2.80187e-05	2.10173
GLTPD1	0.88216	-0.387253	4.72178	5.23516e-06	2.82848e-05	2.0916
GLT25D1	1.02228	-0.389454	4.72178	5.23519e-06	2.82848e-05	2.09159
ARHGEF11	-0.676514	-0.036153	-4.72149	5.24157e-06	2.83041e-05	2.09041
CCDC60	0.702104	-0.320753	4.72136	5.24452e-06	2.83041e-05	2.08987
ACCN1	-1.09742	0.364489	-4.72125	5.24698e-06	2.83041e-05	2.08942
C14orf159	0.783822	-0.276527	4.72031	5.26813e-06	2.84034e-05	2.08553
EEF2	1.12714	-0.596842	4.71982	5.27938e-06	2.84492e-05	2.08347
CRY2	-0.872766	0.179915	-4.71867	5.30536e-06	2.85743e-05	2.07873
FAM100A	0.796914	-0.150981	4.71844	5.31075e-06	2.85885e-05	2.07775
TAP1	1.04024	-0.208602	4.71752	5.33163e-06	2.8686e-05	2.07395
FAM59B	1.00455	-0.349206	4.71575	5.37227e-06	2.88896e-05	2.06662
C10orf96	0.927324	-0.369697	4.71378	5.41789e-06	2.91198e-05	2.05845
CDK2	0.890319	-0.311978	4.71054	5.4935e-06	2.95108e-05	2.04506
FAM5B	0.888542	0.0470305	4.70999	5.50658e-06	2.95657e-05	2.04276
PLA2G4D	-0.665977	0.28115	-4.70952	5.51764e-06	2.96097e-05	2.04082
C6orf123	-0.765301	0.0559459	-4.70897	5.53078e-06	2.96648e-05	2.03852
LXN	1.03056	-0.45628	4.706	5.6016e-06	3.00291e-05	2.02623
RNF144A	0.652161	0.165356	4.70357	5.66017e-06	3.03274e-05	2.01619
RBM4B	-1.39161	0.915667	-4.70175	5.70446e-06	3.05488e-05	2.00866
SNHG4	-1.06379	0.740597	-4.69907	5.77004e-06	3.0884e-05	1.99762
GPER	0.979464	-0.407474	4.69831	5.78885e-06	3.09687e-05	1.99447
IGDCC4	0.829621	-0.201472	4.6978	5.80153e-06	3.10205e-05	1.99236
C10orf128	-0.789482	-0.0494632	-4.69731	5.81377e-06	3.10699e-05	1.99032
SLC38A1	0.855356	-0.212022	4.69607	5.84457e-06	3.12183e-05	1.98522
PLAU	0.794384	-0.315541	4.69481	5.87614e-06	3.13707e-05	1.98002
OBSL1	-0.781845	0.527504	-4.69404	5.89548e-06	3.14577e-05	1.97684
GK	-0.702032	0.0991715	-4.69367	5.90494e-06	3.1492e-05	1.97529
COL4A3	0.895146	-0.523141	4.6933	5.91428e-06	3.15255e-05	1.97377
GDF2	0.812483	-0.326794	4.69285	5.92567e-06	3.157e-05	1.97191
RASSF9	0.596758	0.14265	4.69141	5.96225e-06	3.17485e-05	1.96597
HEATR4	-0.994828	-0.267013	-4.69038	5.98843e-06	3.18715e-05	1.96173
C2orf18	0.406854	-0.262489	4.68994	5.99972e-06	3.19152e-05	1.95992
CYTH3	1.292	-0.660294	4.68857	6.03494e-06	3.2086e-05	1.95426
GDF6	1.03793	-0.625758	4.68601	6.10137e-06	3.24225e-05	1.94369
MAMDC4	0.933837	-0.648951	4.68482	6.13233e-06	3.25703e-05	1.9388
HK2	-0.635038	0.101519	-4.68393	6.15589e-06	3.26787e-05	1.9351
C17orf62	0.674943	-0.58064	4.68208	6.20445e-06	3.29196e-05	1.92751
CBR1	0.91657	-0.133414	4.68115	6.22922e-06	3.3034e-05	1.92367
SLC4A1	0.684137	0.0967949	4.68003	6.25919e-06	3.3176e-05	1.91903
LCE1F	0.703133	-0.314418	4.67933	6.27769e-06	3.32569e-05	1.91618
UNC45B	-0.738992	0.118915	-4.67496	6.39597e-06	3.38519e-05	1.89816
DNTT	0.808969	-0.337035	4.67494	6.39654e-06	3.38519e-05	1.89807
STRADA	0.938179	-0.253953	4.67477	6.40105e-06	3.38585e-05	1.89739
CCL28	-0.649209	-0.0993407	-4.67329	6.44157e-06	3.40554e-05	1.8913
GJA5	-0.620517	-0.0187444	-4.67247	6.46425e-06	3.41578e-05	1.8879
VAX1	-0.785106	-0.115358	-4.67045	6.52012e-06	3.44354e-05	1.8796
TMED6	0.976732	-0.389576	4.66946	6.54763e-06	3.45631e-05	1.87553
SLC7A5P1	0.823908	-0.813359	4.66926	6.55308e-06	3.45742e-05	1.87473
TNFSF4	-0.856263	0.301128	-4.66823	6.58193e-06	3.47087e-05	1.87049
NR1H3	0.971766	0.129475	4.66786	6.59246e-06	3.47465e-05	1.86894
SLC9A4	-0.586653	0.076387	-4.66583	6.64962e-06	3.50299e-05	1.86061
H1F0	0.723077	-0.0415612	4.66464	6.6834e-06	3.51899e-05	1.85572
C2	0.68649	-0.363107	4.66327	6.72236e-06	3.53771e-05	1.85011
KIAA1257	1.02418	-0.39643	4.66237	6.74809e-06	3.54944e-05	1.84642
VAMP5	-0.792993	-0.0600169	-4.66011	6.81352e-06	3.58203e-05	1.8371
SOCS3	-0.915704	0.43821	-4.65813	6.871e-06	3.61042e-05	1.82899
PAX4	-0.824892	0.0411197	-4.65517	6.95797e-06	3.65426e-05	1.81685
BIK	0.658639	-0.156749	4.65314	7.01845e-06	3.68415e-05	1.8085
CLLU1	0.918396	-0.455763	4.65271	7.03107e-06	3.68891e-05	1.80677
XIRP1	0.994043	-0.318551	4.65157	7.06535e-06	3.70501e-05	1.80207
C10orf27	-0.661812	0.121128	-4.65099	7.0828e-06	3.71228e-05	1.79969
MED15	0.637782	-0.114464	4.64973	7.12062e-06	3.73007e-05	1.79455
S100A16	0.908379	-0.204121	4.64962	7.12403e-06	3.73007e-05	1.79409
MME	0.673998	-0.339994	4.6495	7.12757e-06	3.73007e-05	1.79361
DNAJC15	0.870686	-0.251691	4.64927	7.13454e-06	3.73183e-05	1.79267
MIR1469	-1.16063	0.614983	-4.64731	7.19422e-06	3.76115e-05	1.78463
MOGAT3	-1.24032	0.458064	-4.64584	7.23923e-06	3.78276e-05	1.77861
CREB3L2	-1.46384	0.972647	-4.64392	7.29846e-06	3.81178e-05	1.77074
GUSBL1	0.796628	-0.635036	4.63946	7.43815e-06	3.88278e-05	1.75245
RASEF	-1.18793	0.623201	-4.63882	7.4581e-06	3.89123e-05	1.74986
RDH13	0.902637	-0.0840585	4.63762	7.49625e-06	3.90917e-05	1.74494
C15orf26	0.732681	0.116845	4.63747	7.50092e-06	3.90963e-05	1.74434
RPS2	0.750343	0.0383136	4.63644	7.53384e-06	3.92481e-05	1.74011
S100A13	0.790635	-0.27057	4.63548	7.56461e-06	3.93885e-05	1.73618
AKT2	0.637678	-0.112742	4.635	7.58011e-06	3.94494e-05	1.73421
GPR98	0.885258	-0.17244	4.63451	7.59569e-06	3.95106e-05	1.73222
CRISPLD2	0.840566	0.0293553	4.63416	7.60692e-06	3.95491e-05	1.7308
FXYD7	0.821406	-0.475721	4.63275	7.65259e-06	3.97665e-05	1.72502
SLC7A4	1.06307	-0.458671	4.63194	7.67877e-06	3.98826e-05	1.72173
MPDU1	0.89214	-0.0109243	4.63053	7.72486e-06	4.01018e-05	1.71595
C1orf200	0.702565	-0.262176	4.62977	7.74973e-06	4.02107e-05	1.71285
RNF222	0.874819	-0.303093	4.62822	7.80087e-06	4.04558e-05	1.70651
KCNJ14	-0.851473	0.080114	-4.6269	7.84453e-06	4.06618e-05	1.70112
GABRA5	0.681772	-0.00575014	4.62334	7.9638e-06	4.12593e-05	1.68656
TPCN2	-0.54241	0.0814207	-4.62002	8.07619e-06	4.18207e-05	1.67305
POM121	0.721864	0.074735	4.61943	8.09647e-06	4.19047e-05	1.67063
INHBA	0.719502	-0.486351	4.61822	8.13791e-06	4.20981e-05	1.6657
[truncated: 8,342 more rows]

## Sheet: Pathways
GO.ID	Description	p.Val	Genes
CORUM:5582	LIFR-LIF-gp130 complex	0.049911	IL6ST,LIFR,LIF
CORUM:6242	14-3-3q-SGK1-tau complex	0.049911	SGK1,YWHAQ,MAPT
GO:0048856	anatomical structure development	1.04832e-12	PROP1,FGF2,THSD7A,EFNA1,F2RL1,PTGIS,C14orf39,APOA2,HIPK2,PTPRR,ZBTB46,RELN,CCL17,SLC25A34,SPNS2,SLC5A3,CSMD3,FOXO1,COL19A1,HSD17B7,SLC23A1,RBM47,RAMP1,LOXL1,SPRR4,GAP43,IL1B,HOXA13,PTPRK,ETS2,PLEKHA5,SMARCA1,SOX17,COL14A1,CASZ1,NUP210L,SEBOX,ASS1,AVIL,RBPMS2,HSPA1A,MAL,NKX2-1,BTBD3,PSMB7,DAZAP1,EIF4G1,IQGAP1,CHD5,PRKD2,ZBTB17,GJB5,CHL1,PRDM14,TFAP2D,NR1I3,S100A4,DNAH1,CELSR2,MET,COL4A4,MSI1,SPEN,…
GO:0007275	multicellular organism development	2.17811e-12	PROP1,FGF2,THSD7A,EFNA1,F2RL1,PTGIS,C14orf39,APOA2,HIPK2,PTPRR,ZBTB46,RELN,CCL17,SLC25A34,SPNS2,SLC5A3,CSMD3,FOXO1,COL19A1,HSD17B7,SLC23A1,RBM47,RAMP1,LOXL1,SPRR4,GAP43,IL1B,HOXA13,PTPRK,ETS2,PLEKHA5,SMARCA1,SOX17,COL14A1,CASZ1,NUP210L,SEBOX,ASS1,AVIL,RBPMS2,HSPA1A,MAL,NKX2-1,BTBD3,PSMB7,DAZAP1,EIF4G1,IQGAP1,CHD5,PRKD2,ZBTB17,GJB5,CHL1,PRDM14,TFAP2D,NR1I3,S100A4,CELSR2,MET,COL4A4,MSI1,SPEN,AQP1,M…
GO:0032501	multicellular organismal process	6.45623e-12	PROP1,FGF2,THSD7A,EFNA1,F2RL1,PTGIS,MYL5,NCOA2,C14orf39,APOA2,HIPK2,HTR1A,PTPRR,ZBTB46,RELN,TRIL,TNNI3K,KCND2,CCL17,SLC25A34,SPNS2,SLC5A3,CSMD3,FOXO1,COL19A1,HSD17B7,SLC23A1,SERPINB6,RBM47,RAMP1,CHRNB4,LOXL1,SPRR4,GAP43,CLNK,IL1B,HOXA13,PTPRK,ETS2,PLEKHA5,SMARCA1,SOX17,COL14A1,CASZ1,DRD5,NUP210L,SEBOX,ASS1,CD14,AVIL,RBPMS2,HSPA1A,MAL,NKX2-1,BTBD3,PSMB7,MARCO,DAZAP1,EIF4G1,PROCR,IQGAP1,CHD5,PRKD2,…
GO:0048869	cellular developmental process	1.38663e-11	PROP1,FGF2,THSD7A,EFNA1,F2RL1,C14orf39,HIPK2,ZBTB46,RELN,CCL17,CSMD3,FOXO1,COL19A1,HSD17B7,RBM47,SPRR4,GAP43,IL1B,PTPRK,SLA,ETS2,SMARCA1,SOX17,COL14A1,CASZ1,NUP210L,SEBOX,AVIL,RBPMS2,HSPA1A,MAL,NKX2-1,BTBD3,PSMB7,DAZAP1,EIF4G1,IQGAP1,CHD5,GJB5,RPS15,CHL1,PRDM14,NR1I3,S100A4,DNAH1,CELSR2,MET,CTBP1,SPEN,GFRA4,LTF,KLK6,TSSK6,RUNX1T1,RANBP1,LIPA,GRIN3A,MFI2,PHLDB2,NRBP2,PROC,SYK,SMAD6,PSMF1,CLIC1,ZNF…
GO:0030154	cell differentiation	7.13127e-11	PROP1,FGF2,THSD7A,EFNA1,F2RL1,C14orf39,HIPK2,ZBTB46,RELN,CCL17,CSMD3,FOXO1,COL19A1,HSD17B7,RBM47,SPRR4,GAP43,IL1B,PTPRK,SLA,ETS2,SMARCA1,SOX17,COL14A1,CASZ1,NUP210L,SEBOX,AVIL,RBPMS2,HSPA1A,MAL,NKX2-1,BTBD3,PSMB7,DAZAP1,EIF4G1,IQGAP1,CHD5,GJB5,RPS15,CHL1,PRDM14,NR1I3,S100A4,DNAH1,CELSR2,MET,CTBP1,SPEN,GFRA4,LTF,KLK6,TSSK6,RUNX1T1,RANBP1,GRIN3A,MFI2,PHLDB2,NRBP2,PROC,SYK,SMAD6,PSMF1,CLIC1,ZNF541,W…
GO:0032502	developmental process	9.50576e-11	PROP1,FGF2,THSD7A,EFNA1,F2RL1,PTGIS,C14orf39,APOA2,HIPK2,PTPRR,ZBTB46,RELN,CCL17,SLC25A34,SPNS2,SLC5A3,CSMD3,FOXO1,COL19A1,HSD17B7,SLC23A1,RBM47,RAMP1,LOXL1,SPRR4,GAP43,IL1B,HOXA13,PTPRK,SLA,ETS2,PLEKHA5,SMARCA1,SOX17,COL14A1,CASZ1,NUP210L,SEBOX,ASS1,AVIL,RBPMS2,HSPA1A,MAL,NKX2-1,BTBD3,PSMB7,DAZAP1,EIF4G1,IQGAP1,CHD5,PRKD2,ZBTB17,GJB5,RPS15,CHL1,PRDM14,TFAP2D,NR1I3,S100A4,DNAH1,CELSR2,MET,CTBP1,C…
GO:0009653	anatomical structure morphogenesis	4.48542e-10	PROP1,FGF2,THSD7A,EFNA1,PTGIS,HIPK2,RELN,FOXO1,COL19A1,RAMP1,GAP43,IL1B,ETS2,SOX17,COL14A1,RBPMS2,NKX2-1,BTBD3,PSMB7,IQGAP1,PRKD2,ZBTB17,GJB5,CHL1,PRDM14,CELSR2,MET,AQP1,GFRA4,LTF,LIPA,MFI2,PHLDB2,SYK,SMAD6,PSMF1,WNT1,IER3,TMEM176B,SERPINF2,PRKCQ,TP63,LIMS1,SRPK2,COL9A1,CCR3,DBN1,ASXL2,BARHL2,CACNA1A,SEMA6A,TYRO3,KIF5C,APOLD1,SLC34A1,MAFB,NOS3,CDC42EP2,FGD5,FGFR2,ANTXR1,CPM,FBLN1,DNAJB6,LLGL1,PHA…
GO:0048731	system development	4.95292e-10	PROP1,FGF2,THSD7A,EFNA1,F2RL1,PTGIS,APOA2,HIPK2,ZBTB46,RELN,SPNS2,SLC5A3,CSMD3,FOXO1,COL19A1,HSD17B7,SLC23A1,RBM47,RAMP1,LOXL1,SPRR4,GAP43,IL1B,HOXA13,PTPRK,ETS2,PLEKHA5,SMARCA1,SOX17,COL14A1,CASZ1,NUP210L,ASS1,AVIL,RBPMS2,HSPA1A,MAL,NKX2-1,BTBD3,PSMB7,DAZAP1,EIF4G1,IQGAP1,CHD5,PRKD2,GJB5,CHL1,TFAP2D,S100A4,CELSR2,MET,COL4A4,MSI1,SPEN,AQP1,MSH4,ENO3,GFRA4,PRKCG,LTF,KLK6,RANBP1,LIPA,GRIN3A,PHLDB2,…
GO:0048468	cell development	7.75353e-09	EFNA1,F2RL1,C14orf39,RELN,CSMD3,GAP43,IL1B,PTPRK,SOX17,COL14A1,CASZ1,NUP210L,SEBOX,AVIL,NKX2-1,BTBD3,DAZAP1,EIF4G1,IQGAP1,CHD5,CHL1,PRDM14,DNAH1,CELSR2,MET,SPEN,GFRA4,LTF,KLK6,TSSK6,RANBP1,GRIN3A,MFI2,PROC,SORBS2,PRKCQ,IL6ST,SPAG16,TP63,LIMS1,S1PR2,DBN1,BARHL2,DAAM2,CACNA1A,SEMA6A,TYRO3,KIF5C,GSTP1,PIWIL2,FGFR2,ANTXR1,FBLN1,LLGL1,PHACTR1,IQCG,COL6A1,PRRX1,CDC25B,EPHB1,C6orf25,SGCD,NTRK3,MIR124-2,…
GO:0007399	nervous system development	2.44392e-07	PROP1,FGF2,EFNA1,HIPK2,RELN,SLC5A3,CSMD3,HSD17B7,SLC23A1,GAP43,IL1B,PTPRK,SMARCA1,SOX17,CASZ1,AVIL,MAL,NKX2-1,BTBD3,EIF4G1,IQGAP1,CHD5,CHL1,TFAP2D,CELSR2,MET,MSI1,SPEN,AQP1,ENO3,GFRA4,PRKCG,KLK6,RANBP1,GRIN3A,NRBP2,WNT1,PRKCQ,IL6ST,TP63,DBN1,BARHL2,DAAM2,CACNA1A,SEMA6A,TYRO3,KIF5C,GSTP1,MAFB,NDRG2,FGFR2,SH2B2,LLGL1,PHACTR1,PRRX1,EPHB1,NINJ2,MOG,NTRK3,MIR124-2,SRRM4,SLC38A3,GPC4,FGF17,ALDH1A3,CTHR…
GO:0000902	cell morphogenesis	5.19472e-07	EFNA1,RELN,GAP43,SOX17,COL14A1,NKX2-1,BTBD3,IQGAP1,CHL1,PRDM14,CELSR2,MET,GFRA4,LIPA,MFI2,PRKCQ,LIMS1,DBN1,BARHL2,CACNA1A,SEMA6A,TYRO3,KIF5C,CDC42EP2,FGD5,FGFR2,ANTXR1,FBLN1,LLGL1,PHACTR1,COL6A1,EPHB1,PALMD,C6orf25,CFDP1,NTRK3,ADD1,COL18A1,DISC1,BIN3,ZEB2,APOA1,SHANK1,LAMA2,ITGB2,DPYSL2,P2RX7,GRIP1,APBB1,LGI1,PTK2B,HOXA2,ZNF385A,CABP4,FGF8,NR4A3,KIAA0754,SLC11A2,THY1,NEK3,MYPN,NEFL,RB1,GBX1,MUL1,…
GO:0032989	cellular component morphogenesis	5.83824e-07	EFNA1,RELN,GAP43,SOX17,COL14A1,NKX2-1,BTBD3,IQGAP1,CHL1,PRDM14,CELSR2,MET,GFRA4,LIPA,MFI2,PHLDB2,PRKCQ,LIMS1,DBN1,BARHL2,CACNA1A,SEMA6A,TYRO3,KIF5C,CDC42EP2,FGD5,FGFR2,ANTXR1,FBLN1,LLGL1,PHACTR1,COL6A1,EPHB1,PALMD,C6orf25,CFDP1,NTRK3,ADD1,COL18A1,OPA3,DISC1,BIN3,ZEB2,APOA1,PGM5,SHANK1,KRT8,LAMA2,ITGB2,DPYSL2,P2RX7,GRIP1,APBB1,LGI1,PTK2B,HOXA2,ZNF385A,CABP4,FGF8,NR4A3,KIAA0754,SLC11A2,THY1,NEK3,MY…
GO:0050896	response to stimulus	6.22427e-07	PROP1,FGF2,MRAP,PDE1A,EFNA1,F2RL1,TAP2,PTGIS,TLK1,GPS1,IRS1,GCK,NCOA2,RALB,C14orf39,APOA2,PON3,HIPK2,INPP4A,HTR1A,PTPRR,TFR2,PFKFB2,RELN,TRIL,KCND2,CCL17,MYO9B,SPNS2,FOXO1,BTBD11,CPZ,SLC23A1,SERPINB6,CRADD,RAMP1,CHRNB4,HLA-DMB,LOXL1,GAP43,PLEKHG1,GALP,CLNK,IFIT3,IL1B,PTPRK,SLA,SOX17,NMB,RAB20,SRM,DRD5,ASS1,CD14,PLD1,RBPMS2,PHF1,HSPA1A,MAL,RFX1,MAP2K7,NKX2-1,PSMB7,MARCO,FASTK,EIF4G1,PROCR,RNASE2,I…
GO:0051239	regulation of multicellular organismal process	7.59041e-07	FGF2,EFNA1,F2RL1,PTGIS,MYL5,APOA2,HIPK2,PTPRR,ZBTB46,RELN,TRIL,TNNI3K,KCND2,SLC5A3,CSMD3,FOXO1,CHRNB4,GAP43,CLNK,IL1B,SOX17,CASZ1,CD14,AVIL,HSPA1A,NKX2-1,PSMB7,EIF4G1,PROCR,IQGAP1,PRKD2,PRDM14,CELSR2,MET,SPEN,AQP1,GFRA4,LTF,KLK6,RAB11FIP5,RANBP1,HLA-A,KCNMB2,PHLDB2,FGF21,PROC,SYK,SMAD6,PSMF1,CLIC1,WNT1,TMEM176B,PUM1,SETD3,SERPINF2,PRKCQ,LMO1,SGMS2,IL6ST,TP63,S1PR2,FCER1G,ACE,SYDE1,IL9,CCR3,DBN1,B…
GO:0048513	animal organ development	2.55301e-06	PROP1,FGF2,EFNA1,F2RL1,PTGIS,APOA2,HIPK2,ZBTB46,RELN,SPNS2,FOXO1,COL19A1,SLC23A1,RBM47,SPRR4,IL1B,SMARCA1,SOX17,COL14A1,NUP210L,ASS1,RBPMS2,HSPA1A,NKX2-1,BTBD3,PSMB7,DAZAP1,IQGAP1,CHD5,GJB5,TFAP2D,S100A4,CELSR2,MET,COL4A4,AQP1,MSH4,ENO3,LTF,LIPA,PHLDB2,BGN,SYK,SMYD2,SMAD6,PSMF1,WNT1,TMEM176B,TEAD1,SORBS2,PRKCQ,LMO1,SGMS2,TP63,BICC1,TET2,FCER1G,ACE,COL9A1,ASXL2,BARHL2,DAAM2,CACNA1A,KRT7,SEMA6A,TYR…
GO:0030182	neuron differentiation	6.87975e-06	EFNA1,HIPK2,RELN,CSMD3,GAP43,PTPRK,SMARCA1,CASZ1,AVIL,NKX2-1,BTBD3,EIF4G1,IQGAP1,CHD5,CHL1,CELSR2,MET,GFRA4,KLK6,RANBP1,GRIN3A,NRBP2,WNT1,PRKCQ,DBN1,BARHL2,CACNA1A,SEMA6A,KIF5C,FGFR2,LLGL1,PHACTR1,PRRX1,EPHB1,NTRK3,MIR124-2,SRRM4,CTHRC1,DISC1,BHLHE23,ZEB2,APOA1,RSPO2,SHANK1,LAMA2,SIX1,DPYSL2,GRIP1,CTDSP1,CBFA2T2,APBB1,SLC6A4,LGI1,PTK2B,HOXA2,CRTAC1,CABP4,FGF8,AP2A1,NR4A3,GFI1,KIAA0754,SLC11A2,THY…
GO:0009887	animal organ morphogenesis	9.49919e-06	PROP1,FGF2,EFNA1,HIPK2,FOXO1,SOX17,COL14A1,RBPMS2,NKX2-1,PSMB7,CELSR2,AQP1,LTF,SYK,SMAD6,PSMF1,WNT1,TMEM176B,TP63,COL9A1,ASXL2,SEMA6A,SLC34A1,MAFB,NOS3,FGFR2,COL6A1,PRRX1,EPHB1,AQP5,COL18A1,GPC4,ALDH1A3,CTHRC1,FGFR3,E2F5,BHLHE23,STIM1,SOX18,RSPO2,SHANK1,LAMA2,SIX1,P2RX7,CDSN,SLC6A4,HOXD4,SIRT6,BASP1,HOXA2,CABP4,PRICKLE2,FGF8,AP2A1,NR4A3,NKX2-3,THY1,PAPPA2,MYLK2,COL5A2,ERRFI1,PCDH15,MYF6,RARG,NRP1…
GO:0048699	generation of neurons	9.64604e-06	EFNA1,HIPK2,RELN,CSMD3,GAP43,IL1B,PTPRK,SMARCA1,CASZ1,AVIL,NKX2-1,BTBD3,EIF4G1,IQGAP1,CHD5,CHL1,CELSR2,MET,SPEN,GFRA4,KLK6,RANBP1,GRIN3A,NRBP2,WNT1,PRKCQ,IL6ST,DBN1,BARHL2,DAAM2,CACNA1A,SEMA6A,KIF5C,FGFR2,LLGL1,PHACTR1,PRRX1,EPHB1,NTRK3,MIR124-2,SRRM4,CTHRC1,DISC1,BHLHE23,ZEB2,APOA1,RSPO2,SHANK1,LAMA2,SIX1,DPYSL2,GRIP1,CTDSP1,CBFA2T2,APBB1,DNER,SLC6A4,LGI1,PTK2B,HOXA2,CRTAC1,CABP4,FGF8,AP2A1,NR4A…
GO:0000904	cell morphogenesis involved in differentiation	1.134e-05	EFNA1,RELN,GAP43,SOX17,COL14A1,NKX2-1,BTBD3,CHL1,CELSR2,MET,GFRA4,MFI2,PRKCQ,LIMS1,DBN1,BARHL2,CACNA1A,SEMA6A,TYRO3,KIF5C,FGFR2,ANTXR1,FBLN1,LLGL1,PHACTR1,COL6A1,EPHB1,C6orf25,NTRK3,COL18A1,DISC1,ZEB2,APOA1,SHANK1,LAMA2,DPYSL2,APBB1,LGI1,HOXA2,ZNF385A,CABP4,FGF8,NR4A3,KIAA0754,SLC11A2,THY1,MYPN,NEFL,RB1,GBX1,PCDH15,NRP1,VSTM2L,DOK2,ARTN,PRKCA,PLXNA1,PARD3,PROX1,EVL,ROBO4,WDR1,TIAM2,TSKU,CHRNA7,FZ…
GO:0022008	neurogenesis	2.99934e-05	EFNA1,HIPK2,RELN,CSMD3,GAP43,IL1B,PTPRK,SMARCA1,CASZ1,AVIL,NKX2-1,BTBD3,EIF4G1,IQGAP1,CHD5,CHL1,CELSR2,MET,SPEN,GFRA4,KLK6,RANBP1,GRIN3A,NRBP2,WNT1,PRKCQ,IL6ST,DBN1,BARHL2,DAAM2,CACNA1A,SEMA6A,KIF5C,GSTP1,FGFR2,LLGL1,PHACTR1,PRRX1,EPHB1,NTRK3,MIR124-2,SRRM4,CTHRC1,DISC1,BHLHE23,ZEB2,APOA1,RSPO2,BACE2,SHANK1,LAMA2,SIX1,DPYSL2,GRIP1,CTDSP1,CBFA2T2,APBB1,DNER,SLC6A4,LGI1,PTK2B,HOXA2,CRTAC1,CABP4,FGF…
GO:0022610	biological adhesion	7.47931e-05	EFNA1,PCDHGB1,RELN,COL19A1,HLA-DMB,IL1B,PTPRK,COL14A1,ASS1,IQGAP1,PRKD2,CLDN10,CHL1,CELSR2,LTF,HLA-A,MFI2,PHLDB2,SYK,SMAD6,CLIC1,WNT1,SERPINF2,PRKCQ,IL6ST,LIMS1,NID2,CCR3,SEMA6A,TYRO3,SIRPB1,CRISP2,ANTXR1,FBLN1,DNAJB6,COL6A1,MIP,EPHB1,LRRC15,CADM3,CFDP1,NINJ2,MOG,IRAK1,DPP4,TNFAIP8L2,COL18A1,GPC4,SASH3,DISC1,PDLIM1,PTAFR,ITPKB,PCDHA7,APOA1,PGM5,LOXL2,LAMA2,ITGB2,RHOH,PTK2B,SYMPK,TGFBI,KRT18,NR4A3…
GO:0065008	regulation of biological quality	0.000115194	FGF2,EFNA1,F2RL1,PTGIS,IRS1,GCK,APOA2,PON3,HIPK2,HTR1A,TFR2,PFKFB2,RELN,TNNI3K,KCND2,SPNS2,FOXO1,HSD17B7,CHRNB4,GAP43,GALP,IL1B,SOX17,NMB,RAB20,DRD5,ASS1,AVIL,HSPA1A,MAP2K7,PSMB7,EIF4G1,PROCR,ATP6V0E2,PRDM14,NELL2,NR1I3,CELSR2,MET,AQP1,PRKCG,LTF,KLK6,RAB11FIP5,LIPA,KCNMB2,GRIN3A,MFI2,FGF21,PROC,SYK,PSMF1,CLIC1,GPR6,ENPP6,PUM1,SERPINF2,CRYAA,PRKCQ,LMO1,CRHR2,TP63,ORMDL3,S1PR2,FCER1G,ACE,CCR3,PIGR,…
GO:0007155	cell adhesion	0.000154273	EFNA1,PCDHGB1,RELN,COL19A1,HLA-DMB,IL1B,PTPRK,COL14A1,ASS1,IQGAP1,PRKD2,CLDN10,CHL1,CELSR2,HLA-A,MFI2,PHLDB2,SYK,SMAD6,CLIC1,WNT1,SERPINF2,PRKCQ,IL6ST,LIMS1,NID2,CCR3,SEMA6A,TYRO3,SIRPB1,CRISP2,ANTXR1,FBLN1,DNAJB6,COL6A1,MIP,EPHB1,CADM3,CFDP1,NINJ2,MOG,IRAK1,DPP4,TNFAIP8L2,COL18A1,GPC4,SASH3,DISC1,PDLIM1,PTAFR,ITPKB,PCDHA7,APOA1,PGM5,LOXL2,LAMA2,ITGB2,RHOH,PTK2B,SYMPK,TGFBI,KRT18,NR4A3,KIAA0754,T…
GO:0007154	cell communication	0.000158694	PROP1,FGF2,MRAP,PDE1A,EFNA1,F2RL1,PTGIS,TLK1,GPS1,IRS1,GCK,RALB,HIPK2,INPP4A,HTR1A,PTPRR,TFR2,PFKFB2,RELN,TRIL,TNNI3K,KCND2,CCL17,MYO9B,SPNS2,FOXO1,BTBD11,CPZ,CRADD,RAMP1,CHRNB4,GAP43,PLEKHG1,GALP,CLNK,IFIT3,IL1B,PTPRK,SLA,SOX17,NMB,RAB20,DRD5,CD14,PLD1,RBPMS2,HSPA1A,MAL,MAP2K7,NKX2-1,PSMB7,MARCO,FASTK,EIF4G1,IL17RD,GNL1,NPBWR2,IQGAP1,CHD5,PRKD2,ZBTB17,ATP6V0E2,GJB5,CHL1,PRDM14,NR1I3,S100A4,CELSR…
GO:0023052	signaling	0.000222948	PROP1,FGF2,MRAP,PDE1A,EFNA1,F2RL1,PTGIS,TLK1,GPS1,IRS1,GCK,RALB,HIPK2,INPP4A,HTR1A,PTPRR,TFR2,PFKFB2,RELN,TRIL,TNNI3K,KCND2,CCL17,MYO9B,SPNS2,FOXO1,BTBD11,CPZ,CRADD,RAMP1,CHRNB4,GAP43,PLEKHG1,GALP,CLNK,IFIT3,IL1B,PTPRK,SLA,SOX17,NMB,RAB20,DRD5,CD14,PLD1,RBPMS2,HSPA1A,MAL,MAP2K7,NKX2-1,PSMB7,MARCO,FASTK,IL17RD,GNL1,NPBWR2,IQGAP1,CHD5,PRKD2,ZBTB17,ATP6V0E2,CHL1,PRDM14,NR1I3,S100A4,CELSR2,MET,COL4A4…
GO:0048666	neuron development	0.000453899	EFNA1,RELN,CSMD3,GAP43,PTPRK,AVIL,NKX2-1,BTBD3,IQGAP1,CHL1,CELSR2,GFRA4,KLK6,RANBP1,GRIN3A,PRKCQ,DBN1,BARHL2,CACNA1A,SEMA6A,KIF5C,FGFR2,LLGL1,PHACTR1,PRRX1,EPHB1,NTRK3,SRRM4,CTHRC1,DISC1,BHLHE23,ZEB2,APOA1,SHANK1,LAMA2,DPYSL2,GRIP1,CBFA2T2,APBB1,LGI1,PTK2B,HOXA2,CRTAC1,CABP4,FGF8,AP2A1,NR4A3,GFI1,KIAA0754,SLC11A2,THY1,NEK3,MYPN,RTN4RL2,NEFL,FREQ,RB1,GBX1,MUL1,CLN5,PCDH15,NRP1,VSTM2L,HAND2,DOK2,AR…
GO:0050793	regulation of developmental process	0.00061577	FGF2,EFNA1,PTGIS,HIPK2,ZBTB46,RELN,CCL17,CSMD3,FOXO1,GAP43,IL1B,SOX17,CASZ1,AVIL,RBPMS2,HSPA1A,NKX2-1,PSMB7,EIF4G1,IQGAP1,PRKD2,PRDM14,CELSR2,SPEN,AQP1,LTF,KLK6,RUNX1T1,RANBP1,MFI2,PHLDB2,PROC,SYK,SMAD6,PSMF1,CLIC1,WNT1,TMEM176B,SETD3,SERPINF2,PRKCQ,LMO1,SGMS2,IL6ST,TP63,LIMS1,S1PR2,ACE,SYDE1,CCR3,DBN1,ASXL2,BARHL2,DAAM2,CACNA1A,SEMA6A,APOLD1,DLK2,MAFB,NOS3,CDC42EP2,FGD5,FGFR2,FBLN1,PHACTR1,PRRX1…
GO:0007267	cell-cell signaling	0.000784309	PROP1,FGF2,EFNA1,IRS1,GCK,HTR1A,TFR2,PFKFB2,RELN,KCND2,CCL17,FOXO1,CPZ,CHRNB4,IL1B,SOX17,NMB,DRD5,PSMB7,CELSR2,PRKCG,RAB11FIP5,GRIN3A,FGF21,PSMF1,WNT1,CRHR2,TP63,BICC1,S1PR2,DBN1,DAAM2,CACNA1A,CHRND,NDRG2,FGFR2,GABRD,SRGN,GRM7,EPHB1,P2RX1,DPP4,GPC4,FGF17,CTHRC1,DISC1,FGFR3,SLC18A3,SST,VPS18,ZEB2,RSPO2,ADCY5,PANX2,SHANK1,FCHSD1,LAMA2,ITGB2,SCT,P2RX7,NPTX2,TNRC6A,CACNA1D,SLC6A4,LGI1,GPC5,PTK2B,FCHS…
GO:0006811	ion transport	0.000798728	FGF2,GCK,NCOA2,APOA2,HTR1A,TFR2,RELN,KCND2,SLC5A3,COX6C,SLC23A1,RAMP1,CHRNB4,IL1B,NMB,ATP6V0E2,CLDN10,SLC26A9,AQP1,SLC38A11,LTF,KCNMB2,GRIN3A,MFI2,MFSD10,SYK,CLIC1,FCER1G,ACE,CACNA1A,NPC2,CHRND,SLC34A1,CLCNKA,SCN11A,FABP1,NOS3,RRAD,GABRD,PLCH2,GRM7,SLC38A10,NKAIN1,P2RX1,SLC25A42,SLC38A3,SLC18A3,STIM1,PLA2G5,PTAFR,APOA1,PANX2,SHANK1,SCN4A,SLC6A12,DPYSL2,P2RX7,CACNA1D,SLC6A4,SLC6A19,PTK2B,GABRG2,GR…
GO:0031175	neuron projection development	0.00100485	EFNA1,RELN,CSMD3,GAP43,PTPRK,AVIL,NKX2-1,BTBD3,IQGAP1,CHL1,CELSR2,GFRA4,KLK6,RANBP1,GRIN3A,PRKCQ,DBN1,BARHL2,CACNA1A,SEMA6A,KIF5C,FGFR2,LLGL1,PHACTR1,PRRX1,EPHB1,NTRK3,CTHRC1,DISC1,ZEB2,APOA1,SHANK1,LAMA2,DPYSL2,GRIP1,CBFA2T2,APBB1,LGI1,PTK2B,HOXA2,CRTAC1,FGF8,AP2A1,NR4A3,GFI1,KIAA0754,SLC11A2,THY1,NEK3,MYPN,RTN4RL2,NEFL,FREQ,RB1,GBX1,MUL1,PCDH15,NRP1,VSTM2L,DOK2,ARTN,TSPAN2,PRKCA,PLXNA1,PARD3,EV…
GO:0032879	regulation of localization	0.00138432	FGF2,MRAP,EFNA1,F2RL1,IRS1,GCK,RALB,APOA2,HTR1A,PTPRR,TFR2,PFKFB2,RELN,KCND2,CHRNB4,IL1B,PTPRK,NMB,RAB20,CD14,PLD1,HSPA1A,NKX2-1,IQGAP1,PRKD2,CLDN10,POLR1A,PRDM14,CELSR2,MET,AQP1,PRKCG,PCNT,RAB11FIP5,GRIN3A,PHLDB2,FGF21,SYK,CLIC1,CRYAA,SPATA13,TP63,FCER1G,ACE,SYDE1,IPO5,DBN1,ASXL2,CACNA1A,SEMA6A,GSTP1,SIRPB1,SLC34A1,CLCNKA,SCN11A,NOS3,RRAD,FBLN1,DNAJB6,LLGL1,PHACTR1,CDT1,SRGN,RRAS2,PLCH2,GRM7,LRR…
GO:0099537	trans-synaptic signaling	0.00223271	HTR1A,RELN,KCND2,CHRNB4,IL1B,DRD5,PRKCG,GRIN3A,CRHR2,S1PR2,DBN1,CACNA1A,CHRND,GABRD,SRGN,GRM7,EPHB1,P2RX1,DISC1,SLC18A3,SST,VPS18,SHANK1,FCHSD1,LAMA2,SCT,P2RX7,NPTX2,CACNA1D,SLC6A4,LGI1,PTK2B,FCHSD2,UTS2,GABRG2,GRIK5,DLGAP2,PRKACA,ERC2,MYLK2,FREQ,CHRNA6,OPRM1,SLC12A7,DTNA,NOS1,TNF,CLSTN2,HCRTR2,FMR1,SCTR,NPY,NTF3,CHRNA7,SLC22A2,CHRM5,PIP5K1C,GPR176,UNC13A,GABRR1,CHRNA1,PCDHB14,CHRNB2,STX2,PTN,GRI…
GO:0048812	neuron projection morphogenesis	0.00227301	EFNA1,RELN,GAP43,NKX2-1,BTBD3,IQGAP1,CHL1,CELSR2,GFRA4,PRKCQ,DBN1,BARHL2,CACNA1A,SEMA6A,KIF5C,FGFR2,LLGL1,PHACTR1,EPHB1,NTRK3,DISC1,ZEB2,SHANK1,LAMA2,DPYSL2,GRIP1,APBB1,LGI1,HOXA2,FGF8,NR4A3,KIAA0754,SLC11A2,THY1,NEK3,MYPN,NEFL,GBX1,MUL1,NRP1,VSTM2L,DOK2,ARTN,PRKCA,PLXNA1,PARD3,EVL,ROBO4,TIAM2,TSKU,NTF3,CHRNA7,SEMA4C,UNC13A,KIF1A,SGK1,CHRNB2,PTN,WNT5A,ROBO3,NCAM1,GAS7,GPC1,DPYSL4,CPNE5,POU4F1,CTN…
GO:0032990	cell part morphogenesis	0.00324632	EFNA1,RELN,GAP43,NKX2-1,BTBD3,IQGAP1,CHL1,CELSR2,GFRA4,PRKCQ,DBN1,BARHL2,CACNA1A,SEMA6A,KIF5C,FGFR2,LLGL1,PHACTR1,EPHB1,NTRK3,OPA3,DISC1,ZEB2,SHANK1,LAMA2,DPYSL2,GRIP1,APBB1,LGI1,HOXA2,FGF8,NR4A3,KIAA0754,SLC11A2,THY1,NEK3,MYPN,BCL2L1,NEFL,GBX1,MUL1,NRP1,VSTM2L,DOK2,ARTN,PRKCA,PLXNA1,PARD3,EVL,ROBO4,TIAM2,TSKU,NTF3,CHRNA7,SEMA4C,UNC13A,KIF1A,SGK1,CHRNB2,PTN,WNT5A,ROBO3,NCAM1,GAS7,FIS1,GPC1,DPYSL4…
GO:2000026	regulation of multicellular organismal development	0.00373504	FGF2,EFNA1,PTGIS,HIPK2,ZBTB46,RELN,CSMD3,GAP43,IL1B,SOX17,CASZ1,AVIL,HSPA1A,NKX2-1,PSMB7,EIF4G1,IQGAP1,PRKD2,CELSR2,SPEN,AQP1,LTF,KLK6,RANBP1,PHLDB2,PROC,SYK,PSMF1,WNT1,TMEM176B,PRKCQ,LMO1,SGMS2,IL6ST,TP63,S1PR2,ACE,SYDE1,CCR3,DBN1,BARHL2,DAAM2,CACNA1A,SEMA6A,APOLD1,MAFB,NOS3,FGFR2,PHACTR1,PRRX1,SRGN,EPHB1,MIR206,NTRK3,MIR124-2,ADD1,MAFF,GPC4,CTHRC1,SASH3,DISC1,BHLHE23,STIM1,ITPKB,ZEB2,APOA1,RSPO…
GO:0045595	regulation of cell differentiation	0.00377941	FGF2,EFNA1,ZBTB46,RELN,CCL17,CSMD3,FOXO1,IL1B,SOX17,CASZ1,AVIL,RBPMS2,HSPA1A,NKX2-1,PSMB7,EIF4G1,IQGAP1,SPEN,LTF,KLK6,RUNX1T1,RANBP1,MFI2,PHLDB2,PROC,SYK,SMAD6,PSMF1,CLIC1,WNT1,TMEM176B,SETD3,SERPINF2,PRKCQ,LMO1,IL6ST,TP63,LIMS1,S1PR2,DBN1,ASXL2,BARHL2,DAAM2,CACNA1A,SEMA6A,APOLD1,DLK2,MAFB,FGFR2,FBLN1,PHACTR1,PRRX1,EPHB1,MIR206,NTRK3,MIR124-2,ADD1,MAFF,CTHRC1,SASH3,DISC1,BHLHE23,ITPKB,ZEB2,APOA1,…
GO:0055085	transmembrane transport	0.00379627	FGF2,TAP2,IRS1,RELN,KCND2,SPNS2,SLC5A3,COX6C,SLC23A1,CHRNB4,IL1B,PSMB7,ABCA13,ATP6V0E2,SLC26A9,AQP1,SLC38A11,KCNMB2,GRIN3A,MFSD10,FGF21,PSMF1,CLIC1,CACNA1A,CHRND,SLC34A1,CLCNKA,SCN11A,RRAD,GABRD,MIP,PLCH2,SLC38A10,P2RX1,SLC25A42,AQP5,ADD1,SLC38A3,SLC18A3,STIM1,PTAFR,APOA1,PANX2,SHANK1,SCN4A,SLC6A12,P2RX7,CACNA1D,ABCA3,SLC6A4,SLC6A19,PTK2B,SIRT6,SLC45A1,GABRG2,GRIK5,SLC25A43,ABCC10,NR4A3,RIPK1,PRK…
GO:0034220	ion transmembrane transport	0.00445316	FGF2,RELN,KCND2,COX6C,SLC23A1,CHRNB4,ATP6V0E2,SLC26A9,AQP1,SLC38A11,KCNMB2,GRIN3A,MFSD10,CLIC1,CACNA1A,CHRND,SLC34A1,CLCNKA,SCN11A,RRAD,GABRD,PLCH2,SLC38A10,P2RX1,SLC25A42,SLC38A3,SLC18A3,STIM1,PTAFR,SHANK1,SCN4A,SLC6A12,P2RX7,CACNA1D,SLC6A19,PTK2B,GABRG2,GRIK5,RIPK1,PRKACA,SLC7A5,SLC11A2,THY1,NETO2,SLC25A13,NEFL,KCNA7,FREQ,SLC7A7,ABCB8,CHRNA6,OPRM1,NDUFA4L2,SLC12A7,SLC39A11,KCNK6,CLDN16,KCNK18,K…
GO:0007268	chemical synaptic transmission	0.00458206	HTR1A,RELN,KCND2,CHRNB4,IL1B,DRD5,PRKCG,GRIN3A,CRHR2,S1PR2,DBN1,CACNA1A,CHRND,GABRD,SRGN,GRM7,EPHB1,P2RX1,DISC1,SLC18A3,SST,VPS18,SHANK1,FCHSD1,LAMA2,SCT,P2RX7,NPTX2,CACNA1D,SLC6A4,LGI1,PTK2B,FCHSD2,UTS2,GABRG2,GRIK5,DLGAP2,PRKACA,ERC2,MYLK2,FREQ,CHRNA6,OPRM1,SLC12A7,DTNA,TNF,CLSTN2,HCRTR2,FMR1,SCTR,NPY,NTF3,CHRNA7,SLC22A2,CHRM5,PIP5K1C,GPR176,UNC13A,GABRR1,CHRNA1,PCDHB14,CHRNB2,STX2,PTN,GRIN2A,K…
GO:0098916	anterograde trans-synaptic signaling	0.00458206	HTR1A,RELN,KCND2,CHRNB4,IL1B,DRD5,PRKCG,GRIN3A,CRHR2,S1PR2,DBN1,CACNA1A,CHRND,GABRD,SRGN,GRM7,EPHB1,P2RX1,DISC1,SLC18A3,SST,VPS18,SHANK1,FCHSD1,LAMA2,SCT,P2RX7,NPTX2,CACNA1D,SLC6A4,LGI1,PTK2B,FCHSD2,UTS2,GABRG2,GRIK5,DLGAP2,PRKACA,ERC2,MYLK2,FREQ,CHRNA6,OPRM1,SLC12A7,DTNA,TNF,CLSTN2,HCRTR2,FMR1,SCTR,NPY,NTF3,CHRNA7,SLC22A2,CHRM5,PIP5K1C,GPR176,UNC13A,GABRR1,CHRNA1,PCDHB14,CHRNB2,STX2,PTN,GRIN2A,K…
GO:0120039	plasma membrane bounded cell projection morphogenesis	0.00521101	EFNA1,RELN,GAP43,NKX2-1,BTBD3,IQGAP1,CHL1,CELSR2,GFRA4,PRKCQ,DBN1,BARHL2,CACNA1A,SEMA6A,KIF5C,FGFR2,LLGL1,PHACTR1,EPHB1,NTRK3,DISC1,ZEB2,SHANK1,LAMA2,DPYSL2,GRIP1,APBB1,LGI1,HOXA2,FGF8,NR4A3,KIAA0754,SLC11A2,THY1,NEK3,MYPN,NEFL,GBX1,MUL1,NRP1,VSTM2L,DOK2,ARTN,PRKCA,PLXNA1,PARD3,EVL,ROBO4,TIAM2,TSKU,NTF3,CHRNA7,SEMA4C,UNC13A,KIF1A,SGK1,CHRNB2,PTN,WNT5A,ROBO3,NCAM1,GAS7,GPC1,DPYSL4,CPNE5,POU4F1,CTN…
GO:0007166	cell surface receptor signaling pathway	0.00640357	PROP1,FGF2,EFNA1,F2RL1,IRS1,HIPK2,PTPRR,RELN,CCL17,MYO9B,FOXO1,BTBD11,CPZ,CRADD,CHRNB4,CLNK,IFIT3,IL1B,PTPRK,SLA,SOX17,CD14,RBPMS2,HSPA1A,MAL,MAP2K7,NKX2-1,PSMB7,MARCO,IL17RD,IQGAP1,PRKD2,ATP6V0E2,PRDM14,CELSR2,MET,COL4A4,SPEN,GFRA4,LTF,HLA-A,GRIN3A,FGF21,SYK,SMAD6,PSMF1,WNT1,SORBS2,PRKCQ,IL6ST,CRHR2,TP63,LIMS1,BICC1,S1PR2,FCER1G,IL9,CCR3,PIGR,DAAM2,UBE2K,SEMA6A,TYRO3,CHRND,BLNK,GSTP1,SIRPB1,DLK2…
GO:0099536	synaptic signaling	0.00653748	HTR1A,RELN,KCND2,CHRNB4,IL1B,DRD5,PRKCG,GRIN3A,CRHR2,S1PR2,DBN1,CACNA1A,CHRND,GABRD,SRGN,GRM7,EPHB1,P2RX1,DISC1,SLC18A3,SST,VPS18,SHANK1,FCHSD1,LAMA2,SCT,P2RX7,NPTX2,CACNA1D,SLC6A4,LGI1,PTK2B,FCHSD2,UTS2,GABRG2,GRIK5,DLGAP2,PRKACA,ERC2,MYLK2,FREQ,CHRNA6,OPRM1,SLC12A7,DTNA,NOS1,TNF,CLSTN2,HCRTR2,FMR1,SCTR,NPY,NTF3,CHRNA7,SLC22A2,CHRM5,PIP5K1C,GPR176,UNC13A,GABRR1,CHRNA1,PCDHB14,CHRNB2,STX2,PTN,GRI…
GO:0048858	cell projection morphogenesis	0.00655695	EFNA1,RELN,GAP43,NKX2-1,BTBD3,IQGAP1,CHL1,CELSR2,GFRA4,PRKCQ,DBN1,BARHL2,CACNA1A,SEMA6A,KIF5C,FGFR2,LLGL1,PHACTR1,EPHB1,NTRK3,DISC1,ZEB2,SHANK1,LAMA2,DPYSL2,GRIP1,APBB1,LGI1,HOXA2,FGF8,NR4A3,KIAA0754,SLC11A2,THY1,NEK3,MYPN,NEFL,GBX1,MUL1,NRP1,VSTM2L,DOK2,ARTN,PRKCA,PLXNA1,PARD3,EVL,ROBO4,TIAM2,TSKU,NTF3,CHRNA7,SEMA4C,UNC13A,KIF1A,SGK1,CHRNB2,PTN,WNT5A,ROBO3,NCAM1,GAS7,GPC1,DPYSL4,CPNE5,POU4F1,CTN…
GO:0060541	respiratory system development	0.00791257	SLC23A1,ASS1,NKX2-1,LIPA,NOS3,FGFR2,ALDH1A3,RSPO2,SIX1,BASP1,FGF8,ERRFI1,RARG,TNF,GPC3,RDH10,PROX1,STK40,TGFB3,CELSR1,CEBPA,WT1,PTN,WNT5A,MME,CRISPLD2,LTBP3,SFTPD,SPDEF,TGFBR2,CTSZ,LIF,ADAMTSL2,TBX4
GO:0023056	positive regulation of signaling	0.0083215	FGF2,MRAP,EFNA1,F2RL1,PTGIS,IRS1,GCK,HIPK2,TFR2,PFKFB2,RELN,CCL17,CRADD,CHRNB4,CLNK,IL1B,SLA,NMB,CD14,HSPA1A,MAL,MAP2K7,PSMB7,MARCO,IQGAP1,CHD5,PRKD2,S100A4,MET,LTF,KLK6,RNF13,FGF21,SYK,PSMF1,WNT1,PUM1,SERPINF2,IL6ST,GPR37,CRHR2,TP63,LIMS1,S1PR2,ASXL2,DAAM2,UBE2K,BLNK,NOS3,FGFR2,SH2B2,PRRX1,CLEC16A,INHBE,AGPAT2,IRAK1,NTRK3,FGF17,DISC1,FGFR3,SH3BP2,CCDC22,PLA2G5,PELI2,ITPKB,ZEB2,APOA1,RSPO2,SHANK1…
GO:0048667	cell morphogenesis involved in neuron differentiation	0.00906248	EFNA1,RELN,GAP43,NKX2-1,BTBD3,CHL1,CELSR2,GFRA4,PRKCQ,DBN1,BARHL2,CACNA1A,SEMA6A,KIF5C,FGFR2,LLGL1,PHACTR1,EPHB1,NTRK3,DISC1,ZEB2,SHANK1,LAMA2,DPYSL2,APBB1,LGI1,HOXA2,CABP4,FGF8,NR4A3,KIAA0754,SLC11A2,THY1,MYPN,NEFL,RB1,GBX1,PCDH15,NRP1,VSTM2L,DOK2,ARTN,PRKCA,PLXNA1,PARD3,EVL,ROBO4,TIAM2,TSKU,CHRNA7,SEMA4C,KIF1A,CHRNB2,PTN,WNT5A,ROBO3,NCAM1,GPC1,POU4F1,CTNND2,POU4F3,RNF165,DVL1,KIF13B,MAPT,EPHA6,…
GO:0051179	localization	0.0093154	PROP1,FGF2,MRAP,ZDHHC18,EFNA1,F2RL1,TAP2,TLK1,KIF13A,IRS1,GCK,NCOA2,RALB,APOA2,HTR1A,PTPRR,TBC1D9,TFR2,PFKFB2,RELN,KCND2,CCL17,SPNS2,SLC5A3,COX6C,SLC23A1,SERPINB6,RAMP1,CHRNB4,IL1B,PTPRK,SOX17,NMB,RAB20,VPS13B,CD14,PLD1,HSPA1A,MAL,NKX2-1,PSMB7,MARCO,RNASE2,IQGAP1,PRKD2,ABCA13,ATP6V0E2,CLDN10,POLR1A,RPS15,CHL1,PRDM14,DNAH8,DNAH1,CELSR2,MET,TMEM115,SLC26A9,AQP1,PRKCG,SLC38A11,LTF,DYNC1I1,PCNT,RAB11…
GO:0007165	signal transduction	0.00937299	PROP1,FGF2,MRAP,PDE1A,EFNA1,F2RL1,PTGIS,TLK1,GPS1,IRS1,RALB,HIPK2,INPP4A,HTR1A,PTPRR,RELN,TRIL,CCL17,MYO9B,SPNS2,FOXO1,BTBD11,CPZ,CRADD,RAMP1,CHRNB4,GAP43,PLEKHG1,GALP,CLNK,IFIT3,IL1B,PTPRK,SLA,SOX17,NMB,RAB20,DRD5,CD14,PLD1,RBPMS2,HSPA1A,MAL,MAP2K7,NKX2-1,PSMB7,MARCO,FASTK,IL17RD,GNL1,NPBWR2,IQGAP1,CHD5,PRKD2,ZBTB17,ATP6V0E2,CHL1,PRDM14,NR1I3,S100A4,CELSR2,MET,COL4A4,SPEN,AQP1,GFRA4,PRKCG,RGS6,L…
GO:0032757	positive regulation of interleukin-8 production	0.00963388	F2RL1,APOA2,IL1B,CD14,HSPA1A,PRKD2,SYK,RIPK1,NLRP10,TNF,IL17D,WNT5A,GDF2,TLR9,CD58
GO:0009888	tissue development	0.00973283	FGF2,EFNA1,F2RL1,PTGIS,FOXO1,COL19A1,SPRR4,GAP43,IL1B,ETS2,SOX17,COL14A1,NUP210L,NKX2-1,PSMB7,IQGAP1,PRKD2,ZBTB17,GJB5,S100A4,CELSR2,MET,ENO3,LTF,KLK6,PHLDB2,BGN,PROC,SMAD6,PSMF1,WNT1,SORBS2,SGMS2,TP63,S1PR2,BARHL2,KRT7,SEMA6A,CHRND,APOLD1,NOS3,FGFR2,POU2F3,COL6A1,PRRX1,SRGN,EPHB1,PTGFRN,AGPAT2,NINJ2,SGCD,NTRK3,ADD1,COL18A1,MAFF,GPC4,ALDH1A3,CTHRC1,FGFR3,KRT15,STIM1,SOX18,BIN3,ZEB2,PGM5,RSPO2,LOX…
GO:0010647	positive regulation of cell communication	0.00985937	FGF2,MRAP,EFNA1,F2RL1,PTGIS,IRS1,GCK,HIPK2,TFR2,PFKFB2,RELN,CCL17,CRADD,CHRNB4,CLNK,IL1B,SLA,NMB,CD14,HSPA1A,MAL,MAP2K7,PSMB7,MARCO,IQGAP1,CHD5,PRKD2,S100A4,MET,LTF,KLK6,RNF13,FGF21,SYK,PSMF1,WNT1,PUM1,SERPINF2,IL6ST,GPR37,CRHR2,TP63,LIMS1,S1PR2,ASXL2,DAAM2,UBE2K,BLNK,NOS3,FGFR2,SH2B2,PRRX1,CLEC16A,INHBE,AGPAT2,IRAK1,NTRK3,FGF17,DISC1,FGFR3,SH3BP2,CCDC22,PLA2G5,PELI2,ITPKB,ZEB2,APOA1,RSPO2,SHANK1…
GO:0048518	positive regulation of biological process	0.00993662	PROP1,FGF2,MRAP,TADA2B,EFNA1,F2RL1,PTGIS,IRS1,GCK,NCOA2,RALB,APOA2,HIPK2,HTR1A,ZBTB46,MARCKSL1,TFR2,PFKFB2,RELN,TRIL,CCL17,KLF12,FOXO1,CRADD,RAMP1,CHRNB4,HLA-DMB,NSD1,CLNK,IL1B,SLA,ETS2,SMARCA1,SOX17,NMB,CASZ1,ASS1,CD14,PLD1,AVIL,RBPMS2,PHF1,HSPA1A,MAL,MAP2K7,NKX2-1,PSMB7,MARCO,DAZAP1,EIF4G1,IQGAP1,CHD5,PRKD2,ZBTB17,POLR1A,PRDM14,TFAP2D,NR1I3,S100A4,MET,CTBP1,SPEN,SLC26A9,AQP1,PRKCG,LTF,PCNT,KLK6…
GO:0043269	regulation of ion transport	0.0109629	GCK,HTR1A,RELN,KCND2,IL1B,CLDN10,SYK,CLIC1,CACNA1A,SLC34A1,CLCNKA,SCN11A,NOS3,RRAD,GRM7,NKAIN1,P2RX1,SLC38A3,STIM1,PTAFR,APOA1,SHANK1,SCN4A,DPYSL2,P2RX7,CACNA1D,SLC6A4,PTK2B,OPRD1,RIPK1,PRKACA,THY1,NETO2,NEFL,KCNA7,LGALS3,CHRNA6,OPRM1,KCNK6,KCNK13,KCNJ5,NOS1,HVCN1,EFHB,WFS1,DPP10,FMR1,F2RL3,WDR1,PM20D1,KCNJ15,BDKRB1,KCNJ11,CALHM1,GALR2,TESC,HCN2,CHRNB2,GRIN2A,TNFRSF11A,KCNC4,STK39,AKT2,FXYD7,TLR9…
GO:0065007	biological regulation	0.0138273	PROP1,FGF2,MRAP,TADA2B,PDE1A,EFNA1,F2RL1,PTGIS,TLK1,KIF13A,MYL5,GPS1,IRS1,GCK,NCOA2,RALB,C14orf39,APOA2,PON3,HIPK2,INPP4A,HTR1A,PTPRR,ZBTB46,TBC1D9,MARCKSL1,TFR2,PFKFB2,RELN,TRIL,TNNI3K,KCND2,CCL17,MYO9B,SPNS2,SLC5A3,KLF12,CSMD3,FOXO1,BTBD11,HSD17B7,CPZ,SERPINB6,CRADD,RAMP1,CHRNB4,HLA-DMB,GAP43,NSD1,PLEKHG1,GALP,CLNK,IFIT3,IL1B,HOXA13,PTPRK,SLA,ETS2,SMARCA1,SOX17,NMB,RAB20,CASZ1,DRD5,ASS1,CD14,PL…
GO:0051049	regulation of transport	0.0140225	F2RL1,IRS1,GCK,RALB,APOA2,HTR1A,TFR2,PFKFB2,RELN,KCND2,CHRNB4,IL1B,NMB,RAB20,CD14,PLD1,HSPA1A,CLDN10,AQP1,PRKCG,PCNT,RAB11FIP5,GRIN3A,FGF21,SYK,CLIC1,CRYAA,TP63,FCER1G,IPO5,CACNA1A,SIRPB1,SLC34A1,CLCNKA,SCN11A,NOS3,RRAD,LLGL1,SRGN,GRM7,NKAIN1,P2RX1,DPP4,SLC38A3,VPS18,STIM1,PTAFR,APOA1,VPS4A,ADCY5,PANX2,CNST,SHANK1,MIR33B,SCN4A,ITGB2,DPYSL2,SCT,P2RX7,CACNA1D,APBB1,SLC6A4,PTK2B,SIRT6,GRIK5,OPRD1,AP…
GO:0042391	regulation of membrane potential	0.0155427	RELN,KCND2,CHRNB4,KCNMB2,GRIN3A,CLIC1,S1PR2,CACNA1A,CHRND,SLC34A1,SCN11A,GABRD,P2RX1,NTRK3,SHANK1,SCN4A,P2RX7,CACNA1D,PTK2B,GABRG2,GRIK5,OPRD1,BCL2L1,MUL1,CHRNA6,OPRM1,KCNK6,JUP,KCNK18,KCNK13,KCNJ5,FMR1,WDR1,CHRNA7,PIP5KL1,KCNJ11,KCNK9,GABRR1,CHRNA1,HCN2,CHRNB2,PTN,GRIN2A,AKT2,GABRA5,AKAP6,SLMAP,DVL1,SCN4B,MAPT,HCN4,KCNJ10,SLC26A5,GABRA3,PRKCZ,GABRP,MAPK8IP2,WWP2
GO:0042127	regulation of cell population proliferation	0.0178253	FGF2,PDE1A,IRS1,HIPK2,HTR1A,MARCKSL1,FOXO1,HLA-DMB,IFIT3,IL1B,PTPRK,SLA,SMARCA1,SOX17,NMB,RBPMS2,HSPA1A,CHD5,PRKD2,ZBTB17,TFAP2D,TMEM115,CTBP1,AQP1,LTF,PARP10,FGF21,SYK,SMYD2,SMAD6,WNT1,SERPINF2,PRKCQ,LMO1,IL6ST,TP63,S1PR2,SRPK2,ACE,IL9,CCR3,GSTP1,IL12RB2,NOS3,NDRG2,FGFR2,FBLN1,PRRX1,CDC25B,EPHB1,CFDP1,IRAK1,DPP4,NTRK3,MIR124-2,COL18A1,FGF17,CTHRC1,SASH3,DISC1,FGFR3,SST,SOX18,PTAFR,SIX1,LIFR,KLF1…
GO:0035556	intracellular signal transduction	0.0183258	FGF2,MRAP,EFNA1,F2RL1,TLK1,GPS1,IRS1,RALB,HIPK2,PTPRR,RELN,CCL17,MYO9B,FOXO1,CRADD,RAMP1,PLEKHG1,CLNK,IL1B,RAB20,DRD5,CD14,PLD1,HSPA1A,MAP2K7,PSMB7,MARCO,IL17RD,IQGAP1,CHD5,PRKD2,S100A4,MET,AQP1,GFRA4,PRKCG,RGS6,LTF,TSSK6,NRBP2,RNF13,FGF21,SYK,SMYD2,PSMF1,WNT1,IER3,PUM1,SERPINF2,TEAD1,PRKCQ,SPATA13,GPR37,TP63,LIMS1,S1PR2,SRPK2,SYDE1,CCR3,UBE2K,SEMA6A,KSR2,TYRO3,BLNK,GSTP1,NOS3,GPR78,NDRG2,CDC42EP…
GO:0006836	neurotransmitter transport	0.0185799	HTR1A,CHRNB4,AQP1,PRKCG,GRIN3A,SYK,FCER1G,CACNA1A,P2RX1,SLC18A3,VPS18,SLC6A12,P2RX7,CACNA1D,SLC6A4,SLC6A19,GRIK5,ERC2,SLC25A13,FREQ,CHRNA6,NOS1,FMR1,SLC22A2,PIP5K1C,UNC13A,ICA1,CHRNB2,STX2,KCNC4,SLC38A1,TH,SLC25A22,SLC32A1,DVL1,SLC1A2,SLC25A18,KCNJ10,SYNGR3,SLC18A2,SYT12
GO:0061564	axon development	0.0229077	EFNA1,RELN,GAP43,NKX2-1,CHL1,GFRA4,PRKCQ,DBN1,BARHL2,CACNA1A,SEMA6A,KIF5C,FGFR2,LLGL1,EPHB1,NTRK3,DISC1,ZEB2,APOA1,LAMA2,DPYSL2,APBB1,LGI1,HOXA2,CRTAC1,FGF8,NR4A3,KIAA0754,THY1,MYPN,RTN4RL2,NEFL,GBX1,NRP1,VSTM2L,DOK2,ARTN,TSPAN2,PRKCA,PLXNA1,PARD3,EVL,ROBO4,TIAM2,TSKU,SEMA4C,CHRNB2,PTN,WNT5A,ROBO3,NCAM1,INPP5F,GPC1,POU4F1,POU4F3,RNF165,DVL1,KIF13B,MAPT,EPHA6,NRTN,CTTN,NPTX1,EPHA10,BRSK2,ROBO1
GO:0006935	chemotaxis	0.0235303	FGF2,EFNA1,F2RL1,RELN,CCL17,GAP43,IL1B,PLD1,NKX2-1,RNASE2,PRKD2,CHL1,MET,GFRA4,SYK,PRKCQ,FCER1G,CCR3,SEMA6A,KIF5C,GSTP1,EPHB1,DPP4,NTRK3,PTAFR,APOA1,LAMA2,ITGB2,DPYSL2,LGI1,PTK2B,HOXA2,FGF8,NR4A3,MYPN,LGALS3,GBX1,IL17RA,NRP1,VSTM2L,DOK2,ARTN,PRKCA,PLXNA1,EVL,ROBO4,ARHGEF16,NTF3,PIP5K1C,SEMA4C,MOSPD2,PTN,TNFRSF11A,WNT5A,STK39,PLAU,ROBO3,NCAM1,CMTM7,CCBP2,GPC1,DPYSL4,CCR6,SFTPD,PREX1,POU4F3,RNF165,…
GO:0051716	cellular response to stimulus	0.0255025	PROP1,FGF2,MRAP,PDE1A,EFNA1,F2RL1,PTGIS,TLK1,GPS1,IRS1,GCK,NCOA2,RALB,C14orf39,PON3,HIPK2,INPP4A,HTR1A,PTPRR,TFR2,RELN,TRIL,KCND2,CCL17,MYO9B,SPNS2,FOXO1,BTBD11,CPZ,SERPINB6,CRADD,RAMP1,CHRNB4,GAP43,PLEKHG1,GALP,CLNK,IFIT3,IL1B,PTPRK,SLA,SOX17,NMB,RAB20,SRM,DRD5,ASS1,CD14,PLD1,RBPMS2,PHF1,HSPA1A,MAL,MAP2K7,NKX2-1,PSMB7,MARCO,FASTK,EIF4G1,IL17RD,GNL1,NPBWR2,IQGAP1,CHD5,PRKD2,ZBTB17,ATP6V0E2,CHL1,O…
GO:0002396	MHC protein complex assembly	0.0259779	HLA-DMB,HLA-DMA,TAPBPL,TAPBP,HLA-DRA
GO:0042330	taxis	0.0262737	FGF2,EFNA1,F2RL1,RELN,CCL17,GAP43,IL1B,PLD1,NKX2-1,RNASE2,PRKD2,CHL1,MET,GFRA4,SYK,PRKCQ,FCER1G,CCR3,SEMA6A,KIF5C,GSTP1,EPHB1,DPP4,NTRK3,PTAFR,APOA1,LAMA2,ITGB2,DPYSL2,LGI1,PTK2B,HOXA2,FGF8,NR4A3,MYPN,LGALS3,GBX1,IL17RA,NRP1,VSTM2L,DOK2,ARTN,PRKCA,PLXNA1,EVL,ROBO4,ARHGEF16,NTF3,PIP5K1C,SEMA4C,MOSPD2,PTN,TNFRSF11A,WNT5A,STK39,PLAU,ROBO3,NCAM1,CMTM7,CCBP2,GPC1,DPYSL4,CCR6,SFTPD,PREX1,POU4F3,RNF165,…
GO:0050789	regulation of biological process	0.031882	PROP1,FGF2,MRAP,TADA2B,PDE1A,EFNA1,F2RL1,PTGIS,TLK1,KIF13A,MYL5,GPS1,IRS1,GCK,NCOA2,RALB,C14orf39,APOA2,PON3,HIPK2,INPP4A,HTR1A,PTPRR,ZBTB46,MARCKSL1,TFR2,PFKFB2,RELN,TRIL,TNNI3K,KCND2,CCL17,MYO9B,SPNS2,SLC5A3,KLF12,CSMD3,FOXO1,BTBD11,CPZ,SERPINB6,CRADD,RAMP1,CHRNB4,HLA-DMB,GAP43,NSD1,PLEKHG1,GALP,CLNK,IFIT3,IL1B,HOXA13,PTPRK,SLA,ETS2,SMARCA1,SOX17,NMB,RAB20,CASZ1,DRD5,ASS1,CD14,PLD1,AVIL,RBPMS2,…
GO:1901615	organic hydroxy compound metabolic process	0.0453446	FGF2,APOA2,INPP4A,HTR1A,PFKFB2,SLC5A3,HSD17B7,IL1B,LIPA,GPR37,CYP11B1,NPC2,GK2,SLC34A1,PLCH2,AKR7A2,ALDH1A3,PTAFR,ITPKB,ZEB2,APOA1,ITGB2,PTK2B,LDHA,INPP5B,GFI1,MVD,TRERF1,ITGAM,HAGHL,OSBPL5,NUDT4,RETSAT,HAND2,TNF,RDH10,DPM2,INPP5A,NR5A2,RDH5,PROX1,IP6K3,NFE2L1,CYP27B1,CYP26C1,CUBN,SYNJ2,LDHC,GALR2,ATP8B1,CLN8,CEBPA,CYP2E1,DUOX2,CHRNB2,GRIN2A,WNT5A,RDH13,CETP,TH,ADCYAP1R1,FGF23,PLCD1,NFKB1,SLC16A2…
GO:0031226	intrinsic component of plasma membrane	9.64909e-13	EFNA1,F2RL1,PCDHGB1,IRS1,HTR1A,TFR2,KCND2,SLC5A3,SLC23A1,RAMP1,CHRNB4,PTPRK,DRD5,CD14,MARCO,PROCR,NPBWR2,MET,SLC26A9,AQP1,HLA-A,KCNMB2,GRIN3A,MFI2,GPR6,SGMS2,IL6ST,GPR37,CRHR2,FCER1G,CCR3,PIGR,SEMA6A,TYRO3,CHRND,GPIHBP1,SIRPB1,SLC34A1,LY75,CLCNKA,SCN11A,IL12RB2,FGFR2,GABRD,MIP,GRM7,EPHB1,CADM3,NINJ2,IRAK1,P2RX1,NTRK3,AQP5,SLC38A3,GPC4,GYPC,FGFR3,STIM1,PTAFR,PCDHA7,ADCY5,SHANK1,SCN4A,ITGB2,SLC6A12…
GO:0071944	cell periphery	1.21517e-11	MRAP,THSD7A,EFNA1,F2RL1,PTGIS,PCDHGB1,IRS1,RALB,INPP4A,HTR1A,PTPRR,MARCKSL1,TFR2,RELN,KCND2,MYO9B,SPNS2,SLC5A3,CSMD3,HSD17B7,SLC23A1,SERPINB6,RAMP1,CHRNB4,HLA-DMB,SPRR4,GAP43,PTPRK,SLA,ETS2,DRD5,RHBDL2,CD14,PLD1,HSPA1A,MAL,MARCO,PROCR,IL17RD,NPBWR2,IQGAP1,PRKD2,ABCA13,CLDN10,GJB5,CHL1,CELSR2,MET,CTBP1,SLC26A9,AQP1,ENO3,GFRA4,PRKCG,RGS6,HLA-A,KCNMB2,GRIN3A,MFI2,OPALIN,PHLDB2,OR2C3,BGN,MFSD10,SYK,C…
GO:0005886	plasma membrane	2.29398e-11	MRAP,THSD7A,EFNA1,F2RL1,PTGIS,PCDHGB1,IRS1,RALB,INPP4A,HTR1A,PTPRR,MARCKSL1,TFR2,RELN,KCND2,SPNS2,SLC5A3,CSMD3,HSD17B7,SLC23A1,SERPINB6,RAMP1,CHRNB4,HLA-DMB,GAP43,PTPRK,SLA,ETS2,DRD5,RHBDL2,CD14,PLD1,HSPA1A,MAL,MARCO,PROCR,IL17RD,NPBWR2,IQGAP1,PRKD2,ABCA13,CLDN10,GJB5,CHL1,CELSR2,MET,SLC26A9,AQP1,ENO3,GFRA4,PRKCG,RGS6,HLA-A,KCNMB2,GRIN3A,MFI2,OPALIN,PHLDB2,OR2C3,BGN,MFSD10,SYK,CLIC1,GPR6,GFI1B,WN…
GO:0005887	integral component of plasma membrane	6.16189e-11	F2RL1,PCDHGB1,IRS1,HTR1A,TFR2,KCND2,SLC5A3,SLC23A1,RAMP1,CHRNB4,PTPRK,DRD5,MARCO,PROCR,NPBWR2,MET,SLC26A9,AQP1,HLA-A,KCNMB2,GRIN3A,GPR6,SGMS2,IL6ST,GPR37,CRHR2,FCER1G,CCR3,PIGR,SEMA6A,TYRO3,CHRND,SIRPB1,SLC34A1,LY75,CLCNKA,SCN11A,IL12RB2,FGFR2,GABRD,MIP,GRM7,EPHB1,CADM3,NINJ2,IRAK1,P2RX1,NTRK3,AQP5,SLC38A3,GYPC,FGFR3,STIM1,PTAFR,PCDHA7,ADCY5,SHANK1,SCN4A,ITGB2,SLC6A12,P2RX7,LIFR,CACNA1D,SLC6A4,SL…
GO:0031982	vesicle	9.03471e-08	F2RL1,TAP2,KIF13A,RALB,APOA2,PON3,INPP4A,MARCKSL1,TFR2,SPNS2,IDUA,SLC23A1,SERPINB6,CHRNB4,GMPPA,HLA-DMB,LOXL1,IL1B,SLA,RAB20,ASS1,CD14,PLD1,HSPA1A,PSMB7,MARCO,PROCR,RNASE2,IQGAP1,ABCA13,ATP6V0E2,CHL1,OTUB1,S100A4,SPEN,SLC26A9,AQP1,ENO3,LTF,DYNC1I1,KLK6,RAB11FIP5,HLA-A,MFI2,BGN,MFSD10,RNF13,SYK,CLIC1,WNT1,ENPP6,SERPINF2,IL6ST,ORMDL3,FCER1G,NID2,ACE,TBC1D17,PIGR,SCAMP3,DAAM2,KRT7,NPC2,GK2,GSTP1,SIR…
GO:0045202	synapse	6.26048e-06	INPP4A,HTR1A,KCND2,PDZRN3,CHRNB4,GAP43,PLEKHA5,DRD5,PLD1,CTBP1,PRKCG,GRIN3A,CRHR2,DBN1,CACNA1A,CHRND,FGFR2,PPM1H,PHACTR1,GABRD,SRGN,GRM7,EPHB1,PALMD,CADM3,P2RX1,NTRK3,ADD1,GPC4,DISC1,SLC18A3,SST,VPS18,ZNRF2,RAB40C,SHANK1,FCHSD1,LAMA2,DPYSL2,P2RX7,GRIP1,NPTX2,CACNA1D,APBB1,SLC6A4,LGI1,PTK2B,FCHSD2,UTS2,GABRG2,CABP4,GRIK5,DLGAP2,OPRD1,PRKACA,OLFM2,ERC2,BCL2L1,NETO2,NEFL,MYLK2,FREQ,PCDH15,ANKS1B,NUF…
GO:0043005	neuron projection	7.02399e-06	PCDHGB1,HTR1A,RELN,KCND2,CHRNB4,GAP43,PTPRK,NMB,ASS1,AVIL,NPBWR2,IQGAP1,CHL1,S100A4,PRKCG,ELMOD3,RANBP1,GRIN3A,IL6ST,CRHR2,TP63,DBN1,CACNA1A,SEMA6A,CHRND,KIF5C,SCN11A,NDRG2,LLGL1,GABRD,GRM7,EPHB1,PALMD,P2RX1,NTRK3,DISC1,SLC18A3,KIF21B,GNG13,STIM1,SHANK1,SCN4A,LAMA2,SLC6A12,DPYSL2,GRIP1,APBB1,DNER,SLC6A4,PTK2B,FCHSD2,BASP1,CRTAC1,GABRG2,ZNF385A,CABP4,GRIK5,OPRD1,PRKACA,THY1,ERC2,NEK3,MYPN,RTN4RL2,…
GO:0030054	cell junction	1.86042e-05	INPP4A,PTPRR,KCND2,PDZRN3,COL19A1,CHRNB4,GAP43,PTPRK,HSPA1A,PROCR,IQGAP1,CLDN10,GJB5,RPS15,PRKCG,GRIN3A,OPALIN,PHLDB2,SORBS2,LIMS1,DBN1,CHRND,NEU1,PHACTR1,GABRD,MIP,RRAS2,PALMD,CADM3,DPP4,ADD1,DISC1,FGFR3,PDLIM1,ZNRF2,PGM5,TJAP1,PANX2,SHANK1,KRT8,ITGB2,P2RX7,GRIP1,PCBP2,SLC6A4,HOXD4,LGI1,PTK2B,FCHSD2,SYMPK,BASP1,RPS8,GABRG2,CABP4,GRIK5,DLGAP2,KIAA0754,THY1,OLFM2,ERC2,BCL2L1,CD53,FREQ,ANKS1B,CHRNA…
GO:0098590	plasma membrane region	3.09945e-05	PTGIS,IRS1,KCND2,SLC23A1,CHRNB4,GAP43,DRD5,PLD1,MAL,MET,SLC26A9,AQP1,PRKCG,GRIN3A,MFSD10,SORBS2,SPATA13,DBN1,CHRND,GPIHBP1,SLC34A1,NOS3,FGD5,ANTXR1,GABRD,MIP,GRM7,CADM3,P2RX1,DPP4,NTRK3,AQP5,ADD1,SLC38A3,GPC4,STIM1,ZNRF2,SPIRE2,SHANK1,KRT8,ITGB2,GRIP1,CACNA1D,APBB1,SLC6A4,SLC6A19,BBS9,OSMR,GABRG2,GRIK5,OPRD1,AP2A1,KIAA0754,PRKACA,SLC7A5,SLC11A2,THY1,OLFM2,ERC2,PAPPA2,SSTR3,ITGAM,KL,SLC7A7,CHRNA6,…
GO:0009986	cell surface	3.49711e-05	TFR2,RAMP1,PTPRK,CD14,PROCR,MET,SLC26A9,GFRA4,LTF,HLA-A,MFI2,BGN,WNT1,SERPINF2,IL6ST,FCER1G,ACE,CCR3,TYRO3,GPIHBP1,SIRPB1,SLC34A1,LY75,IL12RB2,HLA-DMA,FGFR2,ANTXR1,CPM,PTGFRN,MOG,P2RX1,DPP4,GPC4,FGFR3,APOA1,RSPO2,ITGB2,P2RX7,LIFR,GPC5,HLA-C,OSMR,ANPEP,FGF8,SLC7A5,SLC11A2,THY1,BTNL8,CD53,RTN4RL2,ITGAE,LGALS3,ITGAM,NT5E,NRP1,LY6G6C,KCNJ5,MUC17,TNF,GPC3,CLSTN2,FZD6,CDH12,TGFB3,CUBN,IQGAP2,IL2RB,HAVC…
GO:0030424	axon	3.73567e-05	PCDHGB1,GAP43,PTPRK,AVIL,IQGAP1,PRKCG,RANBP1,CRHR2,DBN1,SEMA6A,KIF5C,SCN11A,NDRG2,LLGL1,GABRD,GRM7,EPHB1,NTRK3,DISC1,SLC18A3,KIF21B,STIM1,SCN4A,DPYSL2,APBB1,PTK2B,BASP1,CRTAC1,GABRG2,CABP4,GRIK5,OPRD1,THY1,ERC2,NEK3,MYPN,RTN4RL2,NEFL,FREQ,MUL1,OPRM1,NRP1,VSTM2L,ANG,DTNA,NOS1,PARD3,FMR1,ROBO4,TIAM2,NTF3,KCNJ11,UNC13A,KIF1A,HEPACAM,MICAL1,USH2A,KCNC4,SLC38A1,MME,ROBO3,IGF2BP1,MAP4,INPP5F,TH,MAP7,PR…
GO:0042995	cell projection	4.3061e-05	THSD7A,F2RL1,PCDHGB1,HTR1A,RELN,KCND2,CHRNB4,GAP43,PTPRK,NMB,DRD5,ASS1,AVIL,MRI1,KIF19,NPBWR2,IQGAP1,CHL1,S100A4,DNAH8,DNAH1,AQP1,PRKCG,ELMOD3,RANBP1,GRIN3A,MFSD10,SORBS2,SPATA13,IL6ST,CRHR2,SPAG16,TP63,DBN1,CACNA1A,UBE2K,SEMA6A,CHRND,KIF5C,SLC34A1,SCN11A,NDRG2,FGD5,ANTXR1,SH2B2,LLGL1,IQCG,GABRD,GRM7,EPHB1,PALMD,P2RX1,DPP4,NTRK3,AQP5,ATG16L1,CCDC151,DISC1,SLC18A3,KIF21B,GNG13,STIM1,ZNRF2,ADCY5,SH…
GO:0031224	intrinsic component of membrane	4.78346e-05	MRAP,THSD7A,ZDHHC18,EFNA1,F2RL1,TAP2,PTGIS,PCDHGB1,IRS1,HTR1A,PTPRR,KIAA0040,TFR2,TRIL,KCND2,SLC25A34,SPNS2,SLC5A3,CSMD3,BTBD11,HSD17B7,COX6C,SLC23A1,SERPINB6,RAMP1,CHRNB4,HLA-DMB,PTPRK,DRD5,ABO,NUP210L,RHBDL2,CD14,MAL,MARCO,PROCR,TMEM200B,IL17RD,NPBWR2,C16orf54,ABCA13,ATP6V0E2,CLDN10,GJB5,CHL1,CELSR2,MET,TMEM115,SLC26A9,AQP1,GFRA4,SLC38A11,ADPGK,HLA-A,KCNMB2,GRIN3A,MFI2,OPALIN,PHLDB2,OR2C3,LILRB…
GO:0034702	ion channel complex	0.000176181	KCND2,CHRNB4,KCNMB2,GRIN3A,CLIC1,CACNA1A,CHRND,CLCNKA,SCN11A,GABRD,SHANK1,SCN4A,CACNA1D,PTK2B,GABRG2,GRIK5,PRKACA,OLFM2,KCNA7,ABCB8,CHRNA6,KCNK6,KCNJ5,NOS1,DPP10,CHRNA7,ANO2,KCNJ11,GABRR1,CHRNA1,HCN2,CHRNB2,GRIN2A,KCNC4,CACHD1,GABRA5,AKAP6,SCN4B,HCN4,CTTN,GABRA3,LRRC8B,PDE4B,KCNF1,KCNJ16,GABRP
GO:0012505	endomembrane system	0.000197837	MRAP,ZDHHC18,F2RL1,TAP2,PTGIS,KIF13A,APOA2,INPP4A,SPNS2,COL19A1,HSD17B7,SERPINB6,CHRNB4,HLA-DMB,LOXL1,IL1B,SLA,RAB20,COL14A1,NUP210L,ASS1,CD14,PLD1,HSPA1A,MAL,PSMB7,RNASE2,SRL,IL17RD,IQGAP1,PRKD2,ABCA13,ATP6V0E2,TMEM115,COL4A4,AQP1,ADPGK,LTF,DYNC1I1,KLK6,RAB11FIP5,RANBP1,HLA-A,MFI2,PARP10,OPALIN,BGN,MFSD10,NRBP2,RNF13,PROC,SMAD6,PSMF1,CLIC1,WNT1,TMEM176B,SERPINF2,SGMS2,GPR37,TP63,ORMDL3,FCER1G,AC…
GO:0031410	cytoplasmic vesicle	0.000204295	F2RL1,TAP2,KIF13A,APOA2,INPP4A,TFR2,SPNS2,IDUA,SERPINB6,CHRNB4,HLA-DMB,LOXL1,IL1B,SLA,RAB20,CD14,PLD1,HSPA1A,PSMB7,MARCO,RNASE2,IQGAP1,ABCA13,ATP6V0E2,LTF,DYNC1I1,KLK6,RAB11FIP5,HLA-A,BGN,MFSD10,RNF13,SYK,WNT1,SERPINF2,ORMDL3,FCER1G,ACE,TBC1D17,PIGR,SCAMP3,NPC2,GSTP1,SIRPB1,SLC34A1,NOS3,CDC42EP2,FGD5,HLA-DMA,FGFR2,NEU1,ANTXR1,LLGL1,SRGN,EPHB1,CLEC16A,AGPAT2,RUFY4,IRAK1,P2RX1,DPP4,APLP2,AQP5,RUSC2…
GO:0097708	intracellular vesicle	0.00022496	F2RL1,TAP2,KIF13A,APOA2,INPP4A,TFR2,SPNS2,IDUA,SERPINB6,CHRNB4,HLA-DMB,LOXL1,IL1B,SLA,RAB20,CD14,PLD1,HSPA1A,PSMB7,MARCO,RNASE2,IQGAP1,ABCA13,ATP6V0E2,LTF,DYNC1I1,KLK6,RAB11FIP5,HLA-A,BGN,MFSD10,RNF13,SYK,WNT1,SERPINF2,ORMDL3,FCER1G,ACE,TBC1D17,PIGR,SCAMP3,NPC2,GSTP1,SIRPB1,SLC34A1,NOS3,CDC42EP2,FGD5,HLA-DMA,FGFR2,NEU1,ANTXR1,LLGL1,SRGN,EPHB1,CLEC16A,AGPAT2,RUFY4,IRAK1,P2RX1,DPP4,APLP2,AQP5,RUSC2…
GO:0120025	plasma membrane bounded cell projection	0.000340698	F2RL1,PCDHGB1,HTR1A,RELN,KCND2,CHRNB4,GAP43,PTPRK,NMB,DRD5,ASS1,AVIL,KIF19,NPBWR2,IQGAP1,CHL1,S100A4,DNAH8,DNAH1,AQP1,PRKCG,ELMOD3,RANBP1,GRIN3A,MFSD10,SORBS2,SPATA13,IL6ST,CRHR2,SPAG16,TP63,DBN1,CACNA1A,UBE2K,SEMA6A,CHRND,KIF5C,SLC34A1,SCN11A,NDRG2,FGD5,ANTXR1,SH2B2,LLGL1,IQCG,GABRD,GRM7,EPHB1,PALMD,P2RX1,DPP4,NTRK3,AQP5,ATG16L1,CCDC151,DISC1,SLC18A3,KIF21B,GNG13,STIM1,ADCY5,SHANK1,SCN4A,LAMA2,S…
GO:0016021	integral component of membrane	0.000418172	MRAP,THSD7A,ZDHHC18,F2RL1,TAP2,PTGIS,PCDHGB1,IRS1,HTR1A,PTPRR,KIAA0040,TFR2,TRIL,KCND2,SLC25A34,SPNS2,SLC5A3,CSMD3,BTBD11,HSD17B7,COX6C,SLC23A1,SERPINB6,RAMP1,CHRNB4,HLA-DMB,PTPRK,DRD5,ABO,NUP210L,RHBDL2,CD14,MAL,MARCO,PROCR,TMEM200B,IL17RD,NPBWR2,C16orf54,ABCA13,ATP6V0E2,CLDN10,GJB5,CHL1,CELSR2,MET,TMEM115,SLC26A9,AQP1,SLC38A11,ADPGK,HLA-A,KCNMB2,GRIN3A,OPALIN,PHLDB2,OR2C3,LILRB1,MFSD10,RNF13,CL…
GO:0005615	extracellular space	0.000471723	FGF2,PTGIS,RALB,APOA2,PON3,PTPRR,MARCKSL1,RELN,TRIL,CCL17,IDUA,COL19A1,CPZ,SLC23A1,SERPINB6,RAMP1,GMPPA,LOXL1,IL1B,COL14A1,ASS1,CD14,HSPA1A,PROCR,RNASE2,GNL1,IQGAP1,CHL1,OTUB1,S100A4,CPA6,COL4A4,SPEN,SLC26A9,AQP1,ENO3,GFRA4,LTF,KLK6,MFI2,BGN,FGF21,PROC,CLIC1,WNT1,ENPP6,SERPINF2,IL6ST,NID2,ACE,IL9,COL9A1,PIGR,SCAMP3,DAAM2,KRT7,SEMA6A,NPC2,GK2,GSTP1,LY75,SCN11A,FABP1,NDRG2,CRISP2,NEU1,CPM,FBLN1,IQC…
GO:0150034	distal axon	0.000688376	PCDHGB1,GAP43,IQGAP1,PRKCG,CRHR2,DBN1,KIF5C,NDRG2,DISC1,SLC18A3,KIF21B,STIM1,DPYSL2,APBB1,PTK2B,BASP1,CRTAC1,CABP4,GRIK5,OPRD1,THY1,ERC2,NEFL,FREQ,NRP1,ANG,NOS1,PARD3,FMR1,TIAM2,UNC13A,MICAL1,USH2A,KCNC4,IGF2BP1,TH,PREX1,SLC32A1,CTSZ,DVL1,MAPT,SLC4A10,CTTN,SLC18A2,BRSK2
GO:1902495	transmembrane transporter complex	0.00128723	KCND2,CHRNB4,KCNMB2,GRIN3A,CLIC1,CACNA1A,CHRND,CLCNKA,SCN11A,GABRD,SHANK1,SCN4A,CACNA1D,PTK2B,GABRG2,GRIK5,PRKACA,OLFM2,KCNA7,ABCB8,CHRNA6,KCNK6,KCNJ5,NOS1,DPP10,CHRNA7,ANO2,KCNJ11,GABRR1,CHRNA1,HCN2,CHRNB2,GRIN2A,KCNC4,CACHD1,GABRA5,AKAP6,SCN4B,HCN4,CTTN,GABRA3,LRRC8B,PDE4B,KCNF1,KCNJ16,GABRP
GO:0098793	presynapse	0.00131605	CTBP1,PRKCG,CRHR2,CACNA1A,GRM7,CADM3,P2RX1,GPC4,DISC1,SLC18A3,VPS18,ZNRF2,RAB40C,DPYSL2,P2RX7,CACNA1D,APBB1,SLC6A4,CABP4,GRIK5,OPRD1,ERC2,BCL2L1,NEFL,FREQ,NUFIP1,CHRNA6,OPRM1,RAB6B,NOS1,RNF112,WFS1,FMR1,ERC1,NTF3,SLC22A2,PIP5K1C,SEMA4C,KCNK9,SYNJ2,UNC13A,KIF1A,CLN8,ICA1,CHRNB2,MICAL1,STX2,PTN,USH2A,GRIN2A,KCNC4,MME,GABRA5,TH,SLC32A1,DVL1,SLC1A2,KCNJ10,SLC4A10,SYNGR3,DNM3,SLC18A2,PDE4B,CNTN5,LGI3,…
GO:0005576	extracellular region	0.00159265	FGF2,THSD7A,EFNA1,PTGIS,RALB,APOA2,PON3,PTPRR,MARCKSL1,RELN,TRIL,CCL17,IDUA,COL19A1,CPZ,SLC23A1,SERPINB6,RAMP1,GMPPA,LOXL1,GALP,IL1B,NMB,COL14A1,ASS1,CD14,HSPA1A,PSMB7,MARCO,PROCR,RNASE2,GNL1,IQGAP1,CHL1,OTUB1,NELL2,S100A4,DNAH1,MET,CPA6,COL4A4,SPEN,SLC26A9,AQP1,ENO3,GFRA4,ADPGK,LTF,KLK6,MFI2,BGN,FGF21,PROC,CLIC1,WNT1,ENPP6,SERPINF2,IL6ST,WFDC9,NID2,ACE,IL9,COL9A1,PIGR,SCAMP3,DAAM2,KRT7,SEMA6A,NP…
GO:1990351	transporter complex	0.00249141	KCND2,CHRNB4,KCNMB2,GRIN3A,CLIC1,CACNA1A,CHRND,CLCNKA,SCN11A,GABRD,SHANK1,SCN4A,CACNA1D,PTK2B,GABRG2,GRIK5,PRKACA,OLFM2,KCNA7,ABCB8,CHRNA6,KCNK6,KCNJ5,NOS1,DPP10,CHRNA7,ANO2,KCNJ11,GABRR1,CHRNA1,HCN2,CHRNB2,GRIN2A,KCNC4,CACHD1,GABRA5,AKAP6,SCN4B,HCN4,CTTN,GABRA3,LRRC8B,PDE4B,KCNF1,KCNJ16,GABRP
GO:1903561	extracellular vesicle	0.00281122	RALB,APOA2,PON3,MARCKSL1,IDUA,SLC23A1,SERPINB6,GMPPA,ASS1,CD14,HSPA1A,PROCR,RNASE2,IQGAP1,CHL1,OTUB1,S100A4,SPEN,SLC26A9,AQP1,ENO3,LTF,MFI2,BGN,CLIC1,WNT1,ENPP6,SERPINF2,IL6ST,NID2,ACE,PIGR,SCAMP3,DAAM2,KRT7,NPC2,GK2,GSTP1,LY75,SCN11A,FABP1,NDRG2,NEU1,CPM,FBLN1,IQCG,COL6A1,SMPDL3B,RRAS2,TUBA4A,MTMR11,EPHB1,LRRC15,XPNPEP1,AKR7A2,PABPC3,DPP4,APLP2,MIR124-2,VPS13D,AQP5,COL18A1,GPC4,ALDH1A3,RUSC2,KRT…
GO:0043230	extracellular organelle	0.00326312	RALB,APOA2,PON3,MARCKSL1,IDUA,SLC23A1,SERPINB6,GMPPA,ASS1,CD14,HSPA1A,PROCR,RNASE2,IQGAP1,CHL1,OTUB1,S100A4,SPEN,SLC26A9,AQP1,ENO3,LTF,MFI2,BGN,CLIC1,WNT1,ENPP6,SERPINF2,IL6ST,NID2,ACE,PIGR,SCAMP3,DAAM2,KRT7,NPC2,GK2,GSTP1,LY75,SCN11A,FABP1,NDRG2,NEU1,CPM,FBLN1,IQCG,COL6A1,SMPDL3B,RRAS2,TUBA4A,MTMR11,EPHB1,LRRC15,XPNPEP1,AKR7A2,PABPC3,DPP4,APLP2,MIR124-2,VPS13D,AQP5,COL18A1,GPC4,ALDH1A3,RUSC2,KRT…
GO:0070062	extracellular exosome	0.00437289	RALB,APOA2,PON3,MARCKSL1,IDUA,SLC23A1,SERPINB6,GMPPA,ASS1,CD14,HSPA1A,PROCR,RNASE2,IQGAP1,CHL1,OTUB1,S100A4,SPEN,SLC26A9,AQP1,ENO3,LTF,MFI2,BGN,CLIC1,WNT1,ENPP6,SERPINF2,IL6ST,NID2,ACE,PIGR,SCAMP3,DAAM2,KRT7,NPC2,GK2,GSTP1,LY75,SCN11A,FABP1,NDRG2,NEU1,CPM,FBLN1,IQCG,COL6A1,SMPDL3B,RRAS2,TUBA4A,MTMR11,EPHB1,LRRC15,XPNPEP1,AKR7A2,PABPC3,DPP4,APLP2,MIR124-2,VPS13D,AQP5,COL18A1,GPC4,ALDH1A3,RUSC2,KRT…
GO:0062023	collagen-containing extracellular matrix	0.00664813	COL19A1,SERPINB6,LOXL1,COL14A1,MARCO,S100A4,COL4A4,BGN,SERPINF2,NID2,COL9A1,FGFR2,FBLN1,COL6A1,LRRC15,INHBE,COL18A1,GPC4,CTHRC1,APOA1,LOXL2,LAMA2,GPC5,TGFBI,COL5A2,LGALS3,ANG,MUC17,GPC3,SERPINB9,COL1A2,TGFB3,AEBP1,TIMP1,MFAP5,SERPINB1,PTN,USH2A,WNT5A,COL4A3,NCAM1,SCARA3,LTBP3,GPC1,TGM2,CHADL,CFP,CTSZ,SERPINA3,COL12A1,MATN1,COL13A1
GO:0097060	synaptic membrane	0.00874955	KCND2,CHRNB4,PRKCG,GRIN3A,DBN1,CHRND,GABRD,GRM7,CADM3,P2RX1,NTRK3,GPC4,ZNRF2,SHANK1,GRIP1,CACNA1D,APBB1,SLC6A4,GABRG2,GRIK5,OPRD1,OLFM2,ERC2,CHRNA6,OPRM1,NRP1,CLSTN2,DDN,FMR1,ERC1,CHRNA7,CHRM5,SEMA4C,UNC13A,GABRR1,CHRNA1,CHRNB2,STX2,GRIN2A,GABRA5,NRGN,SLC1A2,ITGA8,CTTN,GABRA3,DNM3,GRIP2,CNTN5,GABRP,COL13A1
GO:0098805	whole membrane	0.00984201	TAP2,PTGIS,KIF13A,IRS1,INPP4A,KCND2,SPNS2,SERPINB6,CHRNB4,HLA-DMB,RAB20,ASS1,CD14,PLD1,MAL,MARCO,IQGAP1,ABCA13,ATP6V0E2,RAB11FIP5,HLA-A,RNF13,WNT1,ORMDL3,FCER1G,PIGR,SCAMP3,LETMD1,GK2,SIRPB1,SLC34A1,NOS3,HLA-DMA,NEU1,ANTXR1,LLGL1,COL6A1,EPHB1,CLEC16A,AGPAT2,IRAK1,P2RX1,DPP4,APLP2,ATG16L1,ADD1,SLC18A3,VPS18,STIM1,PTAFR,ZNRF2,VPS4A,ITGB2,GRIP1,ABCA3,SLC6A4,PTK2B,HLA-C,ANPEP,ABCC10,INPP5B,OPRD1,AP2A…
GO:0031012	extracellular matrix	0.0112927	RELN,TRIL,COL19A1,SERPINB6,LOXL1,COL14A1,MARCO,S100A4,COL4A4,BGN,SERPINF2,NID2,COL9A1,FGFR2,FBLN1,COL6A1,LRRC15,INHBE,COL18A1,GPC4,CTHRC1,APOA1,LOXL2,OLFML2B,LAMA2,GPC5,TGFBI,MMP21,RTN4RL2,COL5A2,LGALS3,ANG,MUC17,GPC3,SERPINB9,COL1A2,TGFB3,AEBP1,TIMP1,MFAP5,SERPINB1,PTN,USH2A,WNT5A,DGCR6,COL4A3,CRISPLD2,NCAM1,SCARA3,LTBP3,GPC1,TGM2,CHADL,CFP,CTSZ,SERPINA3,ADAMTSL2,MMP19,SPOCK2,COL12A1,MATN1,WNT6,…
GO:0098794	postsynapse	0.0137972	INPP4A,KCND2,CHRNB4,GAP43,PLEKHA5,PRKCG,GRIN3A,DBN1,CHRND,GABRD,SRGN,GRM7,PALMD,P2RX1,NTRK3,ADD1,DISC1,SHANK1,LAMA2,P2RX7,GRIP1,APBB1,SLC6A4,PTK2B,GABRG2,GRIK5,DLGAP2,OPRD1,PRKACA,NETO2,NEFL,FREQ,ANKS1B,CHRNA6,OPRM1,NRP1,NOS1,CLSTN2,RNF112,DDN,FMR1,CHRNA7,SAMD14,CHRM5,SEMA4C,KIF1A,GABRR1,CHRNA1,CHRNB2,PTN,GRIN2A,WNT5A,GABRA5,IGF2BP1,MAP4,CTNND2,DVL1,BCAS1,NRGN,MAPT,ITGA8,SLC4A10,CTTN,GABRA3,PRKCZ…
GO:0030659	cytoplasmic vesicle membrane	0.0173977	TAP2,SERPINB6,CHRNB4,RAB20,CD14,PLD1,MARCO,IQGAP1,ABCA13,ATP6V0E2,RAB11FIP5,HLA-A,MFSD10,WNT1,ORMDL3,FCER1G,PIGR,SIRPB1,NOS3,AGPAT2,P2RX1,APLP2,AQP5,SLC18A3,PTAFR,ZNRF2,SPIRE2,ITGB2,ABCA3,HLA-C,GABRG2,ANPEP,INPP5B,OPRD1,AP2A1,HMOX2,BCL2L1,CD53,LGALS3,ITGAM,TEKT3,LRMP,MARCH1,CCDC136,SLC11A1,GPR143,HVCN1,RAB34,FZD6,WFS1,TAPBP,LAIR1,TMEM190,IQGAP2,SEMA4C,UNC13A,KIF1A,AVPR2,MOSPD2,ICA1,SEC31B,GRIN2A,…
GO:0036477	somatodendritic compartment	0.0185722	PDE1A,HTR1A,RELN,KCND2,GAP43,PTPRK,ASS1,CHL1,PRKCG,GRIN3A,IL6ST,CRHR2,TP63,DBN1,CACNA1A,KIF5C,GABRD,GRM7,EPHB1,PALMD,SST,KIF21B,GNG13,SHANK1,FCHSD1,LAMA2,TMPRSS3,DPYSL2,P2RX7,GRIP1,APBB1,DNER,PTK2B,GABRG2,ZNF385A,GRIK5,OPRD1,PRKACA,THY1,RTN4RL2,FREQ,MUL1,ANKS1B,OPRM1,NRP1,ANG,NOS1,CLSTN2,PARD3,RNF112,WFS1,DDN,FMR1,TIAM2,NTF3,TGFB3,SAMD14,CHRM5,PMM2,KCNJ11,KIF1A,RGS12,USH2A,GRIN2A,KCNC4,S100A5,MME…
GO:0030667	secretory granule membrane	0.0218611	SERPINB6,CHRNB4,CD14,PLD1,IQGAP1,ABCA13,ORMDL3,FCER1G,PIGR,SIRPB1,AGPAT2,P2RX1,APLP2,PTAFR,ITGB2,ABCA3,HLA-C,ANPEP,HMOX2,CD53,LGALS3,ITGAM,TEKT3,LRMP,CCDC136,SLC11A1,HVCN1,LAIR1,TMEM190,IQGAP2,KIF1A,MOSPD2,ICA1,PLAU,MME,SIGLEC14,HLA-B,CPE,CD58,TEX101
GO:0012506	vesicle membrane	0.0263945	TAP2,SERPINB6,CHRNB4,RAB20,CD14,PLD1,MARCO,IQGAP1,ABCA13,ATP6V0E2,RAB11FIP5,HLA-A,MFSD10,WNT1,ORMDL3,FCER1G,PIGR,SIRPB1,NOS3,AGPAT2,P2RX1,APLP2,AQP5,SLC18A3,PTAFR,ZNRF2,SPIRE2,ITGB2,ABCA3,HLA-C,GABRG2,ANPEP,INPP5B,OPRD1,AP2A1,HMOX2,BCL2L1,CD53,LGALS3,ITGAM,TEKT3,LRMP,MARCH1,CCDC136,SLC11A1,NOS1,GPR143,HVCN1,RAB34,FZD6,WFS1,TAPBP,LAIR1,TMEM190,IQGAP2,SEMA4C,UNC13A,KIF1A,AVPR2,MOSPD2,ICA1,SEC31B,GR…
GO:0016020	membrane	0.028121	MRAP,THSD7A,ZDHHC18,EFNA1,F2RL1,TAP2,PTGIS,KIF13A,PCDHGB1,IRS1,RALB,INPP4A,HTR1A,PTPRR,KIAA0040,MARCKSL1,TFR2,RELN,TRIL,KCND2,SLC25A34,MYO9B,SPNS2,SLC5A3,CSMD3,BTBD11,HSD17B7,COX6C,SLC23A1,SERPINB6,RAMP1,CHRNB4,HLA-DMB,GAP43,PTPRK,SLA,ETS2,PLEKHA5,RAB20,DRD5,ABO,NUP210L,RHBDL2,ASS1,CD14,PLD1,HSPA1A,MAL,MARCO,EIF4G1,PROCR,TMEM200B,IL17RD,NPBWR2,IQGAP1,CHD5,C16orf54,PRKD2,ABCA13,ATP6V0E2,CLDN10,GJB…
GO:0098589	membrane region	0.0290417	PTGIS,IRS1,KCND2,CD14,MAL,IQGAP1,SLC34A1,NOS3,EPHB1,P2RX1,DPP4,ADD1,STIM1,ITGB2,GRIP1,SLC6A4,PTK2B,OPRD1,RIPK1,PRKACA,THY1,RTN4RL2,ITGAM,TEKT3,OPRM1,SELPLG,NOS1,TNF,CHRNA7,TMEM190,RGMB,SYNJ2,GPR56,CHRNB2,EEF2,MME,GPC1,ADCYAP1R1,AKAP6,TGFBR2,MAPT,PRKCZ,TEX101
GO:0098797	plasma membrane protein complex	0.0352726	IRS1,TFR2,KCND2,RAMP1,CHRNB4,HLA-DMB,GJB5,HLA-A,KCNMB2,GRIN3A,SYK,IL6ST,FCER1G,CACNA1A,CHRND,SCN11A,HLA-DMA,IRAK1,SGCD,SLC18A3,GNG13,PGM5,SHANK1,KRT8,SCN4A,ITGB2,CACNA1D,PTK2B,HLA-C,OSMR,GRIK5,AP2A1,RIPK1,SLC7A5,OLFM2,ITGAE,KCNA7,ITGAM,ABCB8,CHRNA6,KCNK6,JUP,KCNJ5,NOS1,PRKCA,DPP10,CDH12,CHRNA7,IL2RB,KCNJ11,CHRNA1,DUOX2,HCN2,CHRNB2,GRIN2A,KCNC4,CACHD1,HLA-DRA,HLA-B,TNK2,ITGB4,SCN4B,CDH24,GNAT2,ITG…
GO:0030426	growth cone	0.0406526	PCDHGB1,GAP43,IQGAP1,DBN1,KIF5C,NDRG2,DISC1,KIF21B,STIM1,DPYSL2,APBB1,PTK2B,BASP1,CRTAC1,THY1,ERC2,NEFL,NRP1,ANG,PARD3,FMR1,TIAM2,IGF2BP1,PREX1,CTSZ,DVL1,MAPT,CTTN
GO:0005581	collagen trimer	0.0456293	COL19A1,COL14A1,MARCO,COL4A4,COL9A1,COL6A1,COL18A1,CTHRC1,C1QTNF7,COL5A2,SFTPA1,COL1A2,TIMP1,COL4A3,SCARA3,SFTPD,COL12A1,COL13A1
GO:0046658	anchored component of plasma membrane	0.046526	EFNA1,CD14,MFI2,GPIHBP1,GPC4,GPC5,THY1,RTN4RL2,GPC3,RGMB,GPC1,TEX101,CNTN5
GO:0045121	membrane raft	0.0469972	PTGIS,IRS1,KCND2,CD14,MAL,IQGAP1,SLC34A1,NOS3,EPHB1,P2RX1,DPP4,ADD1,STIM1,ITGB2,GRIP1,SLC6A4,PTK2B,OPRD1,RIPK1,PRKACA,THY1,RTN4RL2,ITGAM,OPRM1,SELPLG,NOS1,TNF,CHRNA7,RGMB,SYNJ2,GPR56,CHRNB2,EEF2,MME,GPC1,ADCYAP1R1,AKAP6,TGFBR2,MAPT,PRKCZ,TEX101
GO:0015318	inorganic molecular entity transmembrane transporter activity	0.00164702	KCND2,SLC5A3,COX6C,SLC23A1,CHRNB4,ATP6V0E2,SLC26A9,AQP1,SLC38A11,KCNMB2,GRIN3A,MFSD10,CLIC1,CACNA1A,CHRND,SLC34A1,CLCNKA,SCN11A,GABRD,MIP,SLC38A10,P2RX1,AQP5,SLC38A3,STIM1,SCN4A,SLC6A12,P2RX7,CACNA1D,SLC6A4,SLC6A19,PTK2B,SLC45A1,GABRG2,GRIK5,SLC7A5,SLC11A2,SLC25A13,KCNA7,FREQ,SLC7A7,CHRNA6,OPRM1,NDUFA4L2,SLC12A7,SLC39A11,KCNK6,CLDN16,KCNK18,KCNK13,SLC11A1,KCNJ5,HVCN1,SLC13A5,NIPA1,CHRNA7,ABCC3,TM…
GO:0015276	ligand-gated ion channel activity	0.00174958	CHRNB4,AQP1,GRIN3A,CHRND,GABRD,P2RX1,P2RX7,PTK2B,GABRG2,GRIK5,CHRNA6,KCNK6,KCNJ5,CHRNA7,KCNJ15,KCNJ11,GABRR1,CHRNA1,HCN2,CHRNB2,GRIN2A,GABRA5,HCN4,KCNJ10,GABRA3,KCNJ16,GABRP
GO:0022834	ligand-gated channel activity	0.00174958	CHRNB4,AQP1,GRIN3A,CHRND,GABRD,P2RX1,P2RX7,PTK2B,GABRG2,GRIK5,CHRNA6,KCNK6,KCNJ5,CHRNA7,KCNJ15,KCNJ11,GABRR1,CHRNA1,HCN2,CHRNB2,GRIN2A,GABRA5,HCN4,KCNJ10,GABRA3,KCNJ16,GABRP
GO:0005230	extracellular ligand-gated ion channel activity	0.00263074	CHRNB4,GRIN3A,CHRND,GABRD,P2RX1,P2RX7,PTK2B,GABRG2,GRIK5,CHRNA6,CHRNA7,GABRR1,CHRNA1,CHRNB2,GRIN2A,GABRA5,GABRA3,GABRP
GO:0005215	transporter activity	0.00265599	TAP2,APOA2,KCND2,SPNS2,SLC5A3,COX6C,SLC23A1,CHRNB4,ABCA13,ATP6V0E2,SLC26A9,AQP1,SLC38A11,KCNMB2,GRIN3A,MFSD10,CLIC1,IPO5,CACNA1A,NPC2,CHRND,GPIHBP1,SLC34A1,CLCNKA,SCN11A,FABP1,GABRD,MIP,SLC38A10,P2RX1,SLC25A42,AQP5,SLC38A3,SLC18A3,STIM1,APOA1,PANX2,SCN4A,SLC6A12,P2RX7,CACNA1D,ABCA3,SLC6A4,SLC6A19,PTK2B,SLC45A1,GABRG2,GRIK5,SLC25A43,ABCC10,SLC7A5,SLC11A2,SLC47A2,SLC25A13,KCNA7,FREQ,SFTPA1,OSBPL5,S…
GO:0022836	gated channel activity	0.0030843	KCND2,CHRNB4,AQP1,KCNMB2,GRIN3A,CLIC1,CACNA1A,CHRND,CLCNKA,SCN11A,GABRD,P2RX1,SCN4A,P2RX7,CACNA1D,PTK2B,GABRG2,GRIK5,KCNA7,FREQ,CHRNA6,OPRM1,KCNK6,KCNK18,KCNK13,KCNJ5,HVCN1,CHRNA7,TMC3,KCNJ15,ANO2,KCNJ11,KCNK9,CALHM1,GABRR1,CHRNA1,HCN2,CHRNB2,GRIN2A,KCNC4,CACHD1,GABRA5,SCN4B,HCN4,KCNJ10,GABRA3,KCNF1,KCNJ16,GABRP
GO:0043167	ion binding	0.00348625	FGF2,TADA2B,PDE1A,TAP2,PTGIS,TLK1,KIF13A,MYL5,PCDHGB1,GCK,RALB,APOA2,PON3,HIPK2,HTR1A,ZBTB46,TBC1D9,PFKFB2,RELN,TNNI3K,KCND2,MYO9B,KLF12,PDZRN3,COL19A1,CPZ,CHRNB4,LOXL1,GAP43,NSD1,PLEKHA5,SMARCA1,RAB20,CASZ1,DRD5,ASS1,PLD1,PHF1,HSPA1A,MAP2K7,FASTK,EIF4G1,KIF19,SRL,GNL1,IQGAP1,CHD5,PRKD2,ABCA13,ZBTB17,POLR1A,PARP15,PRDM14,NELL2,NR1I3,S100A4,DNAH8,DNAH1,CELSR2,MET,CPA6,GPN1,MSH4,ENO3,PRKCG,PLEKHA2,…
GO:0016773	phosphotransferase activity, alcohol group as acceptor	0.00790674	TLK1,GCK,HIPK2,PFKFB2,TNNI3K,SLA,MAP2K7,FASTK,PRKD2,MET,PRKCG,ADPGK,TSSK6,NRBP2,SYK,PRKCQ,SRPK2,KSR2,TYRO3,GK2,FGFR2,EPHB1,GALK2,IRAK1,NTRK3,FGFR3,ITPKB,NEK6,NT5C3,PTK2B,CDK10,LRRK1,RIPK1,PRKACA,NEK3,MYLK2,DGKH,NRP1,RBKS,PRKCA,PIP4K2C,STK40,STK38L,ADCK2,CDK18,CCND2,MAPK11,SBK2,PIP5K1C,PIP5KL1,DGKD,RPS6KA4,SGK1,PIM2,AATK,CERK,STK39,CDK2,STRADA,AKT2,SRMS,CDC42BPG,STK19,HKDC1,OBSCN,CDKL2,PRKG1,PRKDC…
GO:1904315	transmitter-gated ion channel activity involved in regulation of postsynaptic membrane potential	0.0115007	CHRNB4,GRIN3A,CHRND,GABRD,GABRG2,GRIK5,CHRNA6,CHRNA7,GABRR1,CHRNA1,CHRNB2,GRIN2A,GABRA5,GABRA3
GO:0022824	transmitter-gated ion channel activity	0.0117228	CHRNB4,GRIN3A,CHRND,GABRD,PTK2B,GABRG2,GRIK5,CHRNA6,CHRNA7,GABRR1,CHRNA1,CHRNB2,GRIN2A,GABRA5,GABRA3
GO:0022835	transmitter-gated channel activity	0.0117228	CHRNB4,GRIN3A,CHRND,GABRD,PTK2B,GABRG2,GRIK5,CHRNA6,CHRNA7,GABRR1,CHRNA1,CHRNB2,GRIN2A,GABRA5,GABRA3
GO:0042277	peptide binding	0.0139198	RAMP1,CD14,MARCO,NPBWR2,HLA-A,GPR37,CRHR2,IPO5,CACNA1A,GSTP1,APOA1,ITGB2,LVRN,APBB1,HLA-C,ANPEP,OPRD1,SLC7A5,SSTR3,ITGAM,OPRM1,ANG,HCRTR2,TAPBP,SCTR,CHRNA7,NUP98,BDKRB1,GALR2,AVPR2,GRIN2A,HLA-DRA,TAP1,MME,POM121,INHBA,ADCYAP1R1,HLA-B,CCKBR,GALR1,HLA-G,MAPK8IP2,FBXO2
GO:0022857	transmembrane transporter activity	0.0139677	TAP2,KCND2,SLC5A3,COX6C,SLC23A1,CHRNB4,ABCA13,ATP6V0E2,SLC26A9,AQP1,SLC38A11,KCNMB2,GRIN3A,MFSD10,CLIC1,CACNA1A,CHRND,SLC34A1,CLCNKA,SCN11A,GABRD,MIP,SLC38A10,P2RX1,SLC25A42,AQP5,SLC38A3,SLC18A3,STIM1,PANX2,SCN4A,SLC6A12,P2RX7,CACNA1D,ABCA3,SLC6A4,SLC6A19,PTK2B,SLC45A1,GABRG2,GRIK5,SLC25A43,ABCC10,SLC7A5,SLC11A2,SLC47A2,SLC25A13,KCNA7,FREQ,SLC7A7,ABCB8,CHRNA6,OPRM1,NDUFA4L2,SLC12A7,SLC39A11,KCNK6…
GO:0015075	ion transmembrane transporter activity	0.0148604	KCND2,SLC5A3,COX6C,SLC23A1,CHRNB4,ATP6V0E2,SLC26A9,AQP1,SLC38A11,KCNMB2,GRIN3A,MFSD10,CLIC1,CACNA1A,CHRND,SLC34A1,CLCNKA,SCN11A,GABRD,SLC38A10,P2RX1,SLC25A42,SLC38A3,SLC18A3,STIM1,SCN4A,SLC6A12,P2RX7,CACNA1D,SLC6A4,SLC6A19,PTK2B,SLC45A1,GABRG2,GRIK5,SLC7A5,SLC11A2,SLC25A13,KCNA7,FREQ,SLC7A7,CHRNA6,OPRM1,NDUFA4L2,SLC12A7,SLC39A11,KCNK6,CLDN16,KCNK18,KCNK13,SLC11A1,KCNJ5,HVCN1,SLC13A5,NIPA1,CHRNA7,…
GO:0099094	ligand-gated cation channel activity	0.0196798	CHRNB4,AQP1,GRIN3A,CHRND,P2RX1,P2RX7,PTK2B,GRIK5,CHRNA6,KCNK6,KCNJ5,CHRNA7,KCNJ15,KCNJ11,CHRNA1,HCN2,CHRNB2,GRIN2A,HCN4,KCNJ10,KCNJ16
GO:0099529	neurotransmitter receptor activity involved in regulation of postsynaptic membrane potential	0.0222108	CHRNB4,GRIN3A,CHRND,GABRD,GABRG2,GRIK5,CHRNA6,CHRNA7,GABRR1,CHRNA1,CHRNB2,GRIN2A,GABRA5,GABRA3
GO:0008144	drug binding	0.0269249	TAP2,TLK1,KIF13A,GCK,HIPK2,PFKFB2,TNNI3K,MYO9B,CHRNB4,SMARCA1,DRD5,ASS1,HSPA1A,MAP2K7,FASTK,EIF4G1,KIF19,CHD5,PRKD2,ABCA13,DNAH8,DNAH1,MET,MSH4,PRKCG,TSSK6,LONP1,GRIN3A,NRBP2,SYK,PRKCQ,SRPK2,ACE,SMC1A,UBE2K,KSR2,TYRO3,CHRND,GK2,KIF5C,GSTP1,FABP1,NOS3,FGFR2,EPHB1,GALK2,IRAK1,P2RX1,NTRK3,HLCS,FIGN,FGFR3,KIF21B,DDX25,ITPKB,PC,VPS4A,ADCY5,GPT2,P2RX7,ABCA3,NEK6,SLC6A4,PTK2B,THNSL2,OPLAH,CDK10,XRCC3,KI…
GO:0043168	anion binding	0.0280801	FGF2,TAP2,TLK1,KIF13A,GCK,RALB,APOA2,HIPK2,PFKFB2,TNNI3K,MYO9B,COL19A1,GAP43,PLEKHA5,SMARCA1,RAB20,ASS1,PLD1,HSPA1A,MAP2K7,FASTK,EIF4G1,KIF19,SRL,GNL1,IQGAP1,CHD5,PRKD2,ABCA13,PARP15,NELL2,DNAH8,DNAH1,MET,GPN1,MSH4,PRKCG,PLEKHA2,LTF,TSSK6,LONP1,GRIN3A,NRBP2,SYK,PRKCQ,SRPK2,ACE,SMC1A,UBE2K,KSR2,TYRO3,GK2,KIF5C,GSTP1,FABP1,NOS3,RRAD,FGFR2,PHYH,RRAS2,TUBA4A,GRM7,EPHB1,GALK2,C6orf25,RUFY4,IRAK1,P2RX1…
GO:0005515	protein binding	0.0303425	PROP1,FGF2,MRAP,TADA2B,PDE1A,EFNA1,F2RL1,TAP2,PTGIS,TLK1,KIF13A,GPS1,IRS1,GCK,NCOA2,RALB,APOA2,PON3,HIPK2,INPP4A,HTR1A,PTPRR,ZBTB46,TBC1D9,KIAA0040,MARCKSL1,TFR2,PFKFB2,RELN,TRIL,TNNI3K,KCND2,CCL17,MYO9B,KLF12,PDZRN3,FOXO1,TBL3,IDUA,COL19A1,BTBD11,CPZ,SLC23A1,SERPINB6,CRADD,RAMP1,CHRNB4,GMPPA,HLA-DMB,INTS6,GAP43,NSD1,PLEKHG1,GALP,CLNK,IFIT3,IL1B,PTPRK,SLA,ETS2,PLEKHA5,SMARCA1,SOX17,NMB,SRM,COL14A…
GO:0008373	sialyltransferase activity	0.0347432	ST6GALNAC3,ST6GAL2,ST3GAL4,ST6GALNAC2,ST8SIA2,ST8SIA6,ST6GALNAC5,ST6GALNAC1
GO:0008235	metalloexopeptidase activity	0.0407947	CPZ,CPA6,ACE,CPM,XPNPEP1,CPN1,LVRN,ANPEP,CPA1,AEBP1,AGBL2,CPE,CPXM2,XPNPEP2
GO:0004180	carboxypeptidase activity	0.0414241	CPZ,CPA6,ACE,CPM,CPN1,CPA1,AEBP1,AGBL2,CPE,CTSZ,CPXM2,CNDP1
GO:0016301	kinase activity	0.0496234	TLK1,GCK,HIPK2,PFKFB2,TNNI3K,SLA,MAP2K7,FASTK,PRKD2,MET,PRKCG,ADPGK,TSSK6,NRBP2,SYK,PRKCQ,SGMS2,SRPK2,KSR2,TYRO3,GK2,FGFR2,EPHB1,GALK2,IRAK1,NTRK3,FGFR3,ITPKB,NEK6,PTK2B,CDK10,LRRK1,RIPK1,PRKACA,NEK3,MYLK2,CHKB-CPT1B,DGKH,NRP1,RBKS,PRKCA,PIP4K2C,STK40,STK38L,IP6K3,ADCK2,CDK18,CCND2,MAPK11,SBK2,PIP5K1C,PIP5KL1,DGKD,PIK3R5,RPS6KA4,SGK1,PIM2,AATK,CERK,STK39,CDK2,STRADA,AKT2,SRMS,CDC42BPG,STK19,HKDC1…
KEGG:05033	Nicotine addiction	0.000760164	GRIN3A,CACNA1A,GABRD,GABRG2,CHRNA6,CHRNA7,GABRR1,CHRNB2,GRIN2A,GABRA5,SLC32A1,GABRA3,GABRP
KEGG:04080	Neuroactive ligand-receptor interaction	0.000959253	F2RL1,HTR1A,CHRNB4,NMB,DRD5,NPBWR2,GRIN3A,CRHR2,S1PR2,CHRND,GABRD,GRM7,P2RX1,SST,PTAFR,SCT,P2RX7,UTS2,GABRG2,GRIK5,OPRD1,NPW,GPR83,SSTR3,CHRNA6,OPRM1,HCRTR2,PARD3,F2RL3,SCTR,NPY,CHRNA7,CHRM5,BDKRB1,UCN2,GALR2,AVPR2,SLURP1,GABRR1,CHRNA1,CHRNB2,GRIN2A,GABRA5,ADCYAP1R1,CCKBR,GALR1,GABRA3,HRH2,EDN3,GABRP
KEGG:04940	Type I diabetes mellitus	0.0216366	HLA-DMB,IL1B,HLA-A,HLA-DMA,HLA-C,TNF,ICA1,HLA-DRA,HLA-B,CPE,HLA-G
MIRNA:hsa-miR-335-5p	hsa-miR-335-5p	0.00344441	EFNA1,GCK,PON3,HTR1A,MARCKSL1,MYO9B,SPNS2,SLC5A3,FOXO1,IDUA,HSD17B7,RBM47,CHRNB4,LOXL1,PLEKHG1,SOX17,DRD5,VPS13B,CD14,HSPA1A,RNASE2,SRL,IL17RD,C16orf54,GJB5,PARP15,CHL1,PRKCG,DYNC1I1,LCNL1,FAM49A,LIPA,PARP10,SORBS2,IL6ST,GPR37,CRHR2,TET2,ZNF605,ACE,TBC1D17,DAAM2,GPIHBP1,FABP1,MAFB,NOS3,RRAD,HLA-DMA,PPM1H,POU2F3,PTPRE,COL6A1,KLHL32,NKAIN1,INHBE,C6orf25,RGPD4,P2RX1,SGCD,AQP5,MAFF,FGF17,CTHRC1,E2F5,…
REAC:R-HSA-112316	Neuronal System	0.000410948	KCND2,CHRNB4,PRKCG,KCNMB2,GRIN3A,CACNA1A,CHRND,TUBA4A,NTRK3,SLC18A3,GNG13,ADCY5,PANX2,SHANK1,SLC6A12,GRIP1,SLC6A4,GABRG2,GRIK5,DLGAP2,AP2A1,PRKACA,NEFL,KCNA7,CHRNA6,KCNK6,KCNK18,KCNK13,KCNJ5,PRKCA,CHRNA7,SLC22A2,KCNJ15,KCNJ11,KCNK9,GABRR1,CHRNA1,EPB41L2,HCN2,CHRNB2,GRIN2A,KCNC4,SLC38A1,GABRA5,CAMKK1,SLC32A1,NRGN,TUBA1C,SLC1A2,PTPRD,HCN4,KCNJ10,GABRA3,GRIP2,SLC18A2,KCNF1,SYT12,KCNJ16
REAC:R-HSA-112315	Transmission across Chemical Synapses	0.0111543	CHRNB4,PRKCG,GRIN3A,CACNA1A,CHRND,TUBA4A,SLC18A3,GNG13,ADCY5,SLC6A12,GRIP1,SLC6A4,GABRG2,GRIK5,AP2A1,PRKACA,NEFL,CHRNA6,KCNJ5,PRKCA,CHRNA7,SLC22A2,KCNJ15,GABRR1,CHRNA1,CHRNB2,GRIN2A,SLC38A1,GABRA5,CAMKK1,SLC32A1,NRGN,TUBA1C,SLC1A2,KCNJ10,GABRA3,GRIP2,SLC18A2,KCNJ16

## Sheet: WGCNA Hub Genes
Module	black	blue	brown	green	greenyellow	grey	magenta	pink	purple	red	turquoise	yellow
Correlation with Subtype	0.39	0.81	-0.5	0.62	-0.2	-0.34	0.058	-0.13	0.046	0.053	-0.52	0.028
P-Value	3.79941039623667e-07	9.54483814866274e-37	2.25354559182079e-11	6.5003650356408e-18	0.0138060678085448	1.59881537734189e-05	0.469943261802045	0.118376278120673	0.569672781071488	0.509071765751865	3.45486735228428e-12	0.726456307970899
Module Gene 1	FSTL4	GFPT2	MIR33B	TNFRSF6B	RHPN1	RPP21	A2M	GNL3L	TIMM44	RENBP	LYRM4	CORT
Module Gene 2	C7orf53	SYNPO	C16orf42	C3orf20	TCEAL7	RDH13	CUX1	ZNF280C	GJC2	CXorf36	PABPC3	FGFR4
Module Gene 3	SGK2	ENPEP	LOC285796	TSLP	C1orf204	SLMAP	GTF2A1L	VBP1	PEX14	HMGB3	LOC402778	A2LD1
Module Gene 4	AATF	PF4	SERF2	MYOM2	FAM169A	LOC388692	FIGLA	TMSB4X	FBXO44	BEX1	BARHL2	PLEKHM3
Module Gene 5	EFCAB3	LOC285501	ADPRHL1	LOC220930	AIF1	SLC2A7	UGT1A6	RBM10	FMO6P	RPL10	FAM71F1	TTBK1
Module Gene 6	HEATR4	LRRC14B	ADCK2	PLA2G2D	NET1	AGXT2	SNAPC4	CSAG1	ANKRD57	VENTXP1	DNAH1	HTR4
Module Gene 7	C11orf21	TRAM1L1	FREQ	CDH23	PLEK2	HCG26	NEBL	NCRNA00087	EPAS1	LOC158572	GALR2	NDRG4
Module Gene 8	SS18L1	RASGRF2	IL31	MGMT	MYO5C	KCNK6	AQP2	DCAF8L1	KLRG2	BCAP31	KLK6	SDC3
Module Gene 9	RAB17	PDCD6	SLA	CAMK2B	ITPKA	GALR2	PRKCH	MSN	FAM150A	PNPLA4	CYP11B1	LRP4
Module Gene 10	HSF1	ATP10B	SYT15	SPHK1	CDH8	LYRM4	PRSS33	ARMCX3	TLL2	BEX4	ZAK	SFN
Module Gene 11	ZNF498	KIT	IL6ST	HSPA1L	TCF25	C6orf223	BAIAP2	MAGEH1	PAX6	SCML1	LOC285780	MKX
Module Gene 12	AHDC1	LGI2	ACE	LASS3	NSMCE1	CYP4F11	CCR10	SPIN2B	DKFZp761E198	TMEM187	AGXT2	PPT2
Module Gene 13	GP1BA	TRIML1	IL9	SIPA1L1	ALOX15B	KHSRP	LASS4	ARMCX1	CCDC87	ABCD1	LRRC43	HEATR4
Module Gene 14	DPYSL5	C5orf52	TNNC1	ABLIM2	LOC84931	CLDN3	ADCK4	PCDH19	LOC100130238	KIAA2022	MTHFSD	TIMP3
Module Gene 15	DOC2B	GABRG1	WFIKKN2	C1orf170	MARVELD2	KCTD10	LOC284788	TMSB15A	AACS	PGK1	KIAA1529	SS18L1
Module Gene 16	CLIP3	C4orf19	E2F5	ZNF90	TRAF3	PIGL	PITPNB	GAGE2E	RNASE10	MTMR1	ZNF438	SLC7A14
Module Gene 17	KCTD2	H2AFY	CROCCL1	WHAMM	CPSF4L	LRMP	ACOT9	ARMCX2	SPTBN5	GAGE2A	C1orf101	LPHN3
Module Gene 18	ACCN4	NPY1R	PRKDC	PCNXL2	RPLP2	ADARB1	TMEM63A	SH3BGRL	SLC12A3	TIMM8A	PIK3R5	RAB17
Module Gene 19	FLJ42709	PCDHGC4	SPATA21	GCNT4	HHIPL1	HCRTR2	SIM1	MAGED1	VEPH1	NLGN3	C6orf223	SPOCK3
Module Gene 20	RDM1	PCDHGA1	DNASE1	C19orf33	SYNGR1	APOA1	MSH5	BCYRN1	NCALD	CASK	SMCR7L	CLEC10A
