# Supplementary material for: MethylSPWNet and MethylCapsNet: Biologically Motivated Organization of DNAm Neural Networks, Inspired by Capsule Networks
Source: NPJ Syst Biol Appl. 2021 Aug 20;7:33. doi: 10.1038/s41540-021-00193-7 (PMC8379254; doi:10.1038/s41540-021-00193-7)
Supplement: Supplementary file 3 — Supplementary Data 2 [file 41540_2021_193_MOESM3_ESM.xlsx]

## Sheet: e-Bayes
gene	logFC	AveExpr	t	P.Value	adj.P.Val	B
TLK1	1.17922	-0.019074	12.5326	2.53926e-22	2.62584e-18	38.9361
LIMS1	0.991077	-0.382836	11.4496	5.64113e-20	2.91675e-16	33.5181
ELL2	1.34138	-0.972147	11.1292	2.83555e-19	9.77415e-16	31.9003
TSR2	1.1609	0.108718	10.9274	7.86049e-19	2.03213e-15	30.8792
GNL1	1.21521	-0.0613477	10.6967	2.52633e-18	5.22496e-15	29.7102
TMEM173	1.48784	-1.34452	10.4558	8.57139e-18	1.47728e-14	28.4875
PIWIL2	1.12736	-0.54626	10.0875	5.56232e-17	8.21714e-14	26.6166
CLIC1	0.737877	0.2936	9.85776	1.78786e-16	2.31103e-13	25.4491
PCDHGB1	1.19675	-0.0581474	9.79381	2.47443e-16	2.84313e-13	25.1243
NAV1	0.568721	-0.734315	9.63959	5.41784e-16	5.60258e-13	24.3411
CD300LD	0.704006	0.207102	9.55774	8.21118e-16	7.53757e-13	23.9257
LOC728276	1.50119	-1.0644	9.5453	8.74681e-16	7.53757e-13	23.8625
MYL5	0.758637	-0.0843455	9.42645	1.59946e-15	1.27231e-12	23.2597
IRX5	1.05726	-0.605084	9.33902	2.49287e-15	1.84134e-12	22.8165
ATP6V0E2	0.654908	-0.411972	9.26134	3.69712e-15	2.4162e-12	22.423
RNU5D	0.967702	-0.802764	9.24738	3.96832e-15	2.4162e-12	22.3523
NPY	1.25989	-0.441812	9.24719	3.97208e-15	2.4162e-12	22.3513
CASZ1	0.946232	0.0734864	9.21439	4.69096e-15	2.69495e-12	22.1853
PURA	1.12534	-1.07454	9.1243	7.40586e-15	4.03074e-12	21.7295
SORBS2	1.11387	-0.0924671	9.06722	9.88901e-15	4.81111e-12	21.4409
RESP18	0.582	-0.767091	9.06229	1.01392e-14	4.81111e-12	21.416
HOXB5	1.00003	-0.511198	9.06042	1.02354e-14	4.81111e-12	21.4065
PCDHA1	0.870351	-0.398021	9.00356	1.36501e-14	6.13721e-12	21.1193
LELP1	0.786154	-0.469789	8.97112	1.60855e-14	6.93085e-12	20.9555
C15orf51	1.00747	-0.159835	8.94561	1.83007e-14	7.56992e-12	20.8268
RGS6	1.0034	-0.419919	8.89729	2.33674e-14	9.29395e-12	20.583
BOK	-1.1974	0.422294	-8.86709	2.72211e-14	1.04257e-11	20.4307
BLNK	1.13371	-0.300301	8.73211	5.382e-14	1.98769e-11	19.7509
CDKN1C	0.963097	-0.301336	8.72153	5.67696e-14	2.02433e-11	19.6977
PDZD2	0.804208	-1.08344	8.66187	7.6696e-14	2.64371e-11	19.3978
WDR24	1.79132	-0.638067	8.61301	9.81082e-14	3.2727e-11	19.1524
KRT8	0.877684	-0.480857	8.59443	1.07728e-13	3.48129e-11	19.0591
SNORD115-33	1.24181	0.411462	8.5603	1.27927e-13	4.00876e-11	18.8879
CBLN3	1.00935	-0.345752	8.49677	1.76096e-13	5.35592e-11	18.5694
AMIGO2	-0.957671	0.717913	-8.46681	2.04715e-13	6.04846e-11	18.4194
UBE2K	1.18053	0.0718447	8.34467	3.77929e-13	1.0856e-10	17.8087
SYT2	-1.32034	0.929281	-8.32662	4.13719e-13	1.1357e-10	17.7186
RRAD	1.01692	-0.435457	8.32075	4.26087e-13	1.1357e-10	17.6892
RNASE2	0.808007	-0.116378	8.31971	4.28316e-13	1.1357e-10	17.684
KRT7	0.889588	-0.132877	8.29113	4.94246e-13	1.27292e-10	17.5415
PCDHA13	0.817828	-0.39591	8.28696	5.04686e-13	1.27292e-10	17.5207
HOXC11	0.958018	-0.188498	8.23864	6.4278e-13	1.58262e-10	17.2798
GUCY1B2	1.18327	-0.415616	8.22171	6.99598e-13	1.68245e-10	17.1955
ZC3H12D	0.858235	-0.475067	8.21682	7.16908e-13	1.6849e-10	17.1712
NRP1	1.00314	-0.226209	8.17988	8.62306e-13	1.98158e-10	16.9874
TSPYL5	-1.18939	-0.0884268	-8.17053	9.03576e-13	1.99514e-10	16.9408
ART3	1.19478	-1.47734	8.16982	9.06794e-13	1.99514e-10	16.9373
RAB20	0.709537	-0.276379	8.01817	1.93189e-12	4.16202e-10	16.1847
ADCY6	0.705622	-0.699492	8.01273	1.98493e-12	4.18902e-10	16.1577
OR1G1	1.04239	-0.630299	7.99156	2.20545e-12	4.56131e-10	16.0529
GPR157	0.951511	-0.651015	7.93959	2.8558e-12	5.79055e-10	15.7959
ZSCAN12L1	1.17137	-0.61497	7.92952	3.00232e-12	5.97057e-10	15.7461
HOXA11AS	0.835894	0.00584777	7.92458	3.07682e-12	6.00328e-10	15.7217
CALML5	-0.759817	0.110445	-7.89974	3.48076e-12	6.66565e-10	15.5991
CNST	1.17348	-0.328928	7.82598	5.01786e-12	9.4345e-10	15.2354
CHRNB2	1.05118	-0.513692	7.75857	7.00533e-12	1.29361e-09	14.9037
PDZD7	0.721631	-0.280035	7.73728	7.78265e-12	1.38933e-09	14.7992
FGF2	0.963888	0.247684	7.73399	7.91011e-12	1.38933e-09	14.783
NSUN7	0.85879	-0.413026	7.73356	7.92676e-12	1.38933e-09	14.7809
INTS6	0.859137	-0.209684	7.67365	1.06545e-11	1.81732e-09	14.4871
MIR183	0.842607	-0.136065	7.66993	1.0852e-11	1.81732e-09	14.4688
MIR192	-0.686909	0.570214	-7.66873	1.09164e-11	1.81732e-09	14.4629
LOC100130522	0.896277	-0.13373	7.66587	1.10716e-11	1.81732e-09	14.4489
GAS5	0.771883	-0.485012	7.66163	1.13051e-11	1.82666e-09	14.4282
KCNK18	0.968739	-0.225324	7.64088	1.25229e-11	1.97522e-09	14.3265
CXCL17	1.08849	-0.658639	7.63953	1.26066e-11	1.97522e-09	14.3199
MARCH1	1.11773	-0.607585	7.63136	1.31239e-11	2.02558e-09	14.28
HTR1A	1.02727	0.202725	7.61294	1.43696e-11	2.18524e-09	14.1899
ZNF683	0.884095	-0.116952	7.583	1.66504e-11	2.49539e-09	14.0436
AHCTF1	-0.903045	0.0104645	-7.57521	1.73012e-11	2.55588e-09	14.0055
DAZAP1	0.982702	0.138195	7.54512	2.00578e-11	2.91431e-09	13.8587
PCGF2	-1.20591	0.135912	-7.54277	2.02911e-11	2.91431e-09	13.8472
ADRBK1	0.69827	-1.07615	7.52102	2.25775e-11	3.19827e-09	13.7412
PLD1	0.831714	-0.330044	7.46324	2.99723e-11	4.18843e-09	13.4599
NAALADL2	0.877072	-0.449199	7.44908	3.2124e-11	4.37586e-09	13.3911
SCT	1.04725	-0.244232	7.44885	3.21599e-11	4.37586e-09	13.3899
ZIC2	-0.803018	0.878268	-7.43109	3.50815e-11	4.7114e-09	13.3036
ZNF436	-0.812534	0.455046	-7.42548	3.60564e-11	4.78025e-09	13.2764
CCDC60	0.915999	-0.425561	7.39553	4.1744e-11	5.46424e-09	13.1311
TMEM30C	0.697917	-0.607402	7.38381	4.42023e-11	5.7137e-09	13.0743
S100A7A	-0.906478	0.428925	-7.37921	4.52067e-11	5.72089e-09	13.052
GALNTL6	0.544282	-0.707724	7.3785	4.53644e-11	5.72089e-09	13.0485
C19orf76	-0.848998	0.157376	-7.37552	4.60298e-11	5.73487e-09	13.0341
FOXI2	-0.800359	0.797873	-7.37224	4.67733e-11	5.75813e-09	13.0182
PCGF3	0.436734	-0.3452	7.31455	6.19718e-11	7.50027e-09	12.739
TUBGCP2	0.730428	-0.34043	7.31322	6.23753e-11	7.50027e-09	12.7326
PLEKHA2	0.721434	0.0733571	7.28551	7.13831e-11	8.48474e-09	12.5988
PANX3	1.0201	-0.452005	7.27133	7.64843e-11	8.98777e-09	12.5303
SPINT3	-0.460623	0.0734402	-7.2653	7.87587e-11	9.14877e-09	12.5012
NPW	1.09128	-0.102531	7.26306	7.96238e-11	9.14877e-09	12.4904
NALCN	0.73473	-0.567927	7.20312	1.06527e-10	1.21055e-08	12.2018
TMEM213	-0.81802	0.20599	-7.19356	1.11582e-10	1.2542e-08	12.1558
LRRK1	0.631306	-0.14452	7.18858	1.14314e-10	1.26943e-08	12.1318
ADCY7	1.11194	-0.853918	7.1861	1.15692e-10	1.26943e-08	12.1199
LPO	0.796205	-0.474386	7.18446	1.16619e-10	1.26943e-08	12.112
AHRR	0.855513	-1.19783	7.17168	1.24066e-10	1.3305e-08	12.0507
ADCY9	-0.958083	-0.246009	-7.17046	1.24803e-10	1.3305e-08	12.0448
LMCD1	1.03034	-0.597997	7.16718	1.26805e-10	1.33805e-08	12.029
MIR657	1.21403	0.0228889	7.16359	1.29027e-10	1.34775e-08	12.0118
CDC25B	0.612768	0.250462	7.15737	1.32974e-10	1.36968e-08	11.9819
TMEM109	0.806811	-0.385318	7.15613	1.33776e-10	1.36968e-08	11.9759
HOXC12	0.955029	-0.303224	7.14636	1.40253e-10	1.42192e-08	11.9291
CLNK	0.789812	0.222024	7.10832	1.68582e-10	1.69253e-08	11.7467
MAP2K7	0.908245	-0.107691	7.0974	1.77713e-10	1.76705e-08	11.6945
THY1	-0.562106	0.822939	-7.07672	1.96368e-10	1.93395e-08	11.5955
PCSK5	-0.864916	0.694591	-7.07423	1.98744e-10	1.93888e-08	11.5836
MIR93	0.954493	-0.915111	7.0265	2.50152e-10	2.41759e-08	11.3557
NLRX1	0.975481	-0.526333	7.01842	2.60081e-10	2.47872e-08	11.3171
C17orf46	-0.95124	-0.246421	-7.01747	2.61271e-10	2.47872e-08	11.3126
ASS1	0.970151	0.0561374	7.00969	2.71241e-10	2.54991e-08	11.2755
OXTR	1.12067	-0.721109	6.97239	3.24511e-10	3.01641e-08	11.0979
ADPRHL1	0.969239	-0.112373	6.97099	3.26698e-10	3.01641e-08	11.0913
RFX1	0.69784	0.172802	6.96863	3.30437e-10	3.02394e-08	11.08
MFI2	1.01474	0.131378	6.96473	3.36678e-10	3.05403e-08	11.0615
ZIC5	0.454317	-0.194805	6.95866	3.46639e-10	3.10834e-08	11.0326
PCDHA8	0.584019	-0.280749	6.95743	3.48678e-10	3.10834e-08	11.0268
PCDHGC3	0.950778	-0.280623	6.95248	3.57064e-10	3.14365e-08	11.0033
MAN1A1	-0.990314	-0.047634	-6.95152	3.58718e-10	3.14365e-08	10.9987
FLJ36000	-0.937207	0.298525	-6.94739	3.65895e-10	3.1796e-08	10.9791
SMTNL2	-0.957997	0.455168	-6.94487	3.70349e-10	3.19148e-08	10.9671
HS3ST4	-0.947035	0.404002	-6.93154	3.94793e-10	3.37402e-08	10.9038
RAMP1	1.06663	0.0882439	6.92638	4.04693e-10	3.43027e-08	10.8793
BHLHE23	0.423401	-0.264918	6.92441	4.08538e-10	3.43471e-08	10.8699
LOC100128788	1.02912	-0.419873	6.89616	4.67715e-10	3.90051e-08	10.736
MYADML	-0.478511	0.864504	-6.87637	5.14175e-10	4.25367e-08	10.6422
SPSB4	0.926001	-0.332899	6.84185	6.06401e-10	4.97139e-08	10.4789
IMPG1	-1.00513	0.543473	-6.84042	6.10547e-10	4.97139e-08	10.4722
USP46	0.826431	-1.0029	6.82794	6.48013e-10	5.23523e-08	10.4133
SPATA16	0.830886	-0.320707	6.82604	6.53921e-10	5.24201e-08	10.4043
SCTR	0.851582	0.060654	6.79933	7.42731e-10	5.90814e-08	10.2783
CLCNKA	0.413068	-0.392941	6.78472	7.96232e-10	6.28537e-08	10.2095
SEBOX	0.667704	0.046755	6.78092	8.108e-10	6.35188e-08	10.1915
DDX25	0.834786	-0.372591	6.7786	8.19771e-10	6.37387e-08	10.1806
SERPINA4	-0.677743	0.574895	-6.77453	8.35809e-10	6.45007e-08	10.1615
COL24A1	-0.904114	0.787563	-6.77218	8.45231e-10	6.47447e-08	10.1504
POU4F1	0.971843	-0.246828	6.75059	9.36629e-10	7.12182e-08	10.0488
JAM3	-1.29182	0.118794	-6.7372	9.98162e-10	7.5343e-08	9.98587
GPS2	-0.908243	-0.0246852	-6.72948	1.03543e-09	7.75899e-08	9.94961
FRAT1	-1.21882	0.587615	-6.71676	1.09987e-09	8.18254e-08	9.88991
PFKFB2	0.8774	0.084862	6.70709	1.15148e-09	8.45223e-08	9.84456
KCNJ15	0.83718	-0.486939	6.70691	1.15247e-09	8.45223e-08	9.84371
GPC5	0.983786	0.0291094	6.70448	1.16581e-09	8.48989e-08	9.83233
MIR338	0.668352	-0.239549	6.68887	1.25534e-09	9.07797e-08	9.75916
RANBP3L	0.843231	0.0669348	6.67787	1.32247e-09	9.49698e-08	9.70765
ZDHHC12	-0.791524	0.112101	-6.66989	1.37343e-09	9.79491e-08	9.67027
CH25H	1.14166	-0.255487	6.66294	1.41931e-09	1.00528e-07	9.63778
NPTX2	1.06352	-0.0905799	6.64974	1.51075e-09	1.06277e-07	9.57606
CRISP2	0.669462	-0.363585	6.63334	1.63257e-09	1.1407e-07	9.4994
PHF1	0.720852	0.110216	6.60703	1.84846e-09	1.28288e-07	9.37665
PARVA	0.75962	-0.921625	6.60302	1.88376e-09	1.29867e-07	9.35795
C5orf38	0.467791	-0.283227	6.59149	1.98895e-09	1.35734e-07	9.30425
DAPP1	0.502815	-0.823569	6.59084	1.99513e-09	1.35734e-07	9.30119
SMYD2	0.823333	-0.135671	6.58827	2.01938e-09	1.36486e-07	9.28925
CYP11A1	-0.618391	-0.262953	-6.57031	2.19772e-09	1.47576e-07	9.20562
C10orf107	0.950475	-0.069096	6.55457	2.36666e-09	1.57894e-07	9.13245
ANXA8L2	0.477335	-0.336513	6.54974	2.42104e-09	1.60487e-07	9.11001
PDE4D	0.72415	-0.695449	6.54333	2.49514e-09	1.63459e-07	9.08022
RGS10	-1.03027	0.0881198	-6.54313	2.49749e-09	1.63459e-07	9.07929
SLC17A9	0.654558	-0.783132	6.53715	2.56869e-09	1.67062e-07	9.05152
ACSM1	0.962777	-0.459603	6.51834	2.80596e-09	1.81352e-07	8.96425
FCRLB	0.986582	-0.179514	6.50491	2.9884e-09	1.91944e-07	8.90203
TBC1D22A	1.00046	-0.284803	6.49872	3.07642e-09	1.96378e-07	8.87336
RUNX1	0.916066	-0.644365	6.49458	3.13675e-09	1.99001e-07	8.85418
TMPRSS4	0.9099	-0.421296	6.4577	3.72807e-09	2.35073e-07	8.68364
ABCG4	1.08218	-0.30871	6.45286	3.81348e-09	2.39001e-07	8.66127
SNORD116-19	-0.715446	0.312235	-6.44473	3.96129e-09	2.46769e-07	8.62373
SOX17	0.964744	0.310514	6.44323	3.98916e-09	2.47017e-07	8.6168
WFIKKN2	0.839211	-0.0890836	6.43779	4.09193e-09	2.50591e-07	8.59169
GNB1	0.771781	-0.00909034	6.43761	4.09534e-09	2.50591e-07	8.59087
PPARG	0.772103	-0.242973	6.43539	4.13799e-09	2.5101e-07	8.58064
PPP1R2P1	-1.34155	-0.162261	-6.43473	4.15073e-09	2.5101e-07	8.57761
APOA1	0.701103	0.510676	6.42331	4.37815e-09	2.63224e-07	8.52495
SELPLG	0.787562	0.24183	6.42066	4.43271e-09	2.64964e-07	8.51272
MAST4	0.443692	-1.1708	6.41736	4.50154e-09	2.67531e-07	8.49751
RIN1	-0.757575	0.281836	-6.40209	4.8338e-09	2.84591e-07	8.42722
MIR1-1	-0.696194	-0.491024	-6.40166	4.84363e-09	2.84591e-07	8.42522
SH3D19	0.400235	-0.235163	6.39033	5.10628e-09	2.98328e-07	8.3731
MYCBPAP	0.887086	-0.362957	6.3862	5.20548e-09	3.02415e-07	8.35411
C11orf90	0.995425	-0.312103	6.38153	5.32002e-09	3.07343e-07	8.33263
PDGFD	-0.693497	0.685834	-6.37773	5.41487e-09	3.11084e-07	8.31519
ZNF185	0.817756	-0.728511	6.35699	5.96361e-09	3.40717e-07	8.21994
NUFIP1	0.885384	-0.333825	6.34267	6.37405e-09	3.62165e-07	8.15427
GPX4	0.789918	-0.437934	6.33346	6.65255e-09	3.75924e-07	8.11208
GFRA3	1.33686	-0.890343	6.32615	6.88236e-09	3.86796e-07	8.07857
C8orf73	0.654944	-0.306563	6.32337	6.97146e-09	3.89686e-07	8.06588
GNAI2	-0.954704	0.425119	-6.32166	7.02712e-09	3.90685e-07	8.05804
TUBGCP6	0.662915	-0.170845	6.31593	7.2164e-09	3.99063e-07	8.03182
ST6GAL1	0.939578	-0.564324	6.31408	7.27853e-09	4.00358e-07	8.02336
FABP1	0.774799	-0.0476394	6.30321	7.65486e-09	4.17173e-07	7.97364
ADAM30	0.692656	-0.654245	6.30239	7.68405e-09	4.17173e-07	7.96988
METTL9	-0.917248	0.668136	-6.3018	7.70526e-09	4.17173e-07	7.96716
BRSK2	0.454391	-0.218047	6.28641	8.27448e-09	4.45658e-07	7.89687
CAMKV	-0.54811	0.565866	-6.27312	8.79946e-09	4.71478e-07	7.83621
HVCN1	0.919596	-0.245388	6.265	9.13637e-09	4.87006e-07	7.79916
KIFC2	-0.579733	0.889323	-6.26073	9.31819e-09	4.94151e-07	7.77973
DISP1	0.855694	-0.700412	6.246	9.97469e-09	5.26267e-07	7.7126
RSPH10B2	0.718475	0.517057	6.23978	1.02651e-08	5.38841e-07	7.6843
ALS2CL	0.737224	-0.459197	6.23637	1.04279e-08	5.41708e-07	7.66879
QKI	1.04482	-0.359906	6.23587	1.04522e-08	5.41708e-07	7.66649
SLC5A3	0.564829	0.0456262	6.23536	1.04769e-08	5.41708e-07	7.66417
ALB	0.609378	-1.53048	6.23352	1.0566e-08	5.43596e-07	7.65582
KSR2	0.705604	-0.29447	6.22708	1.08845e-08	5.57213e-07	7.62654
RFX2	0.741026	0.0457387	6.22258	1.11128e-08	5.63656e-07	7.60608
CHRNA1	0.462842	-0.375009	6.22246	1.11194e-08	5.63656e-07	7.60549
PTPRZ1	-0.658261	0.338224	-6.20491	1.20558e-08	6.07284e-07	7.52579
ISLR	0.796787	-0.390284	6.20395	1.21092e-08	6.07284e-07	7.52144
LRRC27	0.680832	-0.230047	6.20311	1.21563e-08	6.07284e-07	7.51761
DUOXA1	0.795164	-0.171842	6.20027	1.23163e-08	6.1232e-07	7.50473
CDC42EP2	0.66114	0.160765	6.19547	1.25917e-08	6.23016e-07	7.48293
SLC29A2	0.792713	-0.655898	6.18944	1.29458e-08	6.37489e-07	7.45559
MMP21	0.818717	-0.209431	6.18464	1.32347e-08	6.48626e-07	7.43384
C10orf95	0.755754	-0.242178	6.17446	1.38691e-08	6.76514e-07	7.3877
ACTA2	0.396268	-0.487871	6.16978	1.41709e-08	6.87988e-07	7.36649
CNTN4	-0.509687	0.237364	-6.12385	1.74953e-08	8.45417e-07	7.15886
ATP6V0A4	-0.687092	0.684751	-6.11876	1.7908e-08	8.61333e-07	7.1359
TACC1	0.671883	-0.366278	6.11726	1.80316e-08	8.63261e-07	7.12912
CTSF	-1.02082	0.450021	-6.10809	1.88048e-08	8.96131e-07	7.08777
COL13A1	0.757725	-0.253603	6.09197	2.02431e-08	9.60247e-07	7.01518
SLC1A7	0.604776	-0.995911	6.08453	2.09435e-08	9.88252e-07	6.98168
LOC149837	0.689024	-0.725998	6.08368	2.10246e-08	9.88252e-07	6.97788
LYRM4	0.529615	0.493141	6.08009	2.13724e-08	1.00005e-06	6.96172
NFATC1	1.07131	-0.394997	6.07425	2.19499e-08	1.018e-06	6.93546
GALNT5	0.504308	-0.304776	6.07423	2.19527e-08	1.018e-06	6.93534
PRAMEF11	-0.922511	0.567709	-6.07268	2.21082e-08	1.02063e-06	6.92839
ZSCAN12	1.11505	-0.708933	6.05503	2.39623e-08	1.10131e-06	6.8491
ST8SIA6	0.975222	-0.296748	6.05369	2.41096e-08	1.10317e-06	6.84306
SST	0.526611	0.340312	6.04692	2.48652e-08	1.13273e-06	6.81269
CCDC63	0.57453	0.158737	6.03992	2.56702e-08	1.16428e-06	6.78132
DAXX	-0.928363	0.30272	-6.03764	2.59385e-08	1.16662e-06	6.77108
GABRR1	0.560133	0.287055	6.03739	2.59679e-08	1.16662e-06	6.76997
C1orf70	-0.527219	0.304943	-6.03661	2.60602e-08	1.16662e-06	6.76648
PLCD1	0.762146	-0.179418	6.033	2.64922e-08	1.18075e-06	6.75029
MGAT1	0.930215	-0.709912	6.03207	2.66043e-08	1.18075e-06	6.74613
B3GNT7	0.415828	-0.230655	6.01599	2.86245e-08	1.26498e-06	6.6741
MKS1	-0.616331	0.353751	-6.0145	2.88184e-08	1.26813e-06	6.66745
RPTOR	0.933509	-0.315285	6.0121	2.91355e-08	1.27665e-06	6.65668
IFLTD1	0.748074	-0.301419	6.00212	3.04867e-08	1.33022e-06	6.61207
SLC45A1	0.888681	-0.128621	5.99461	3.15455e-08	1.37064e-06	6.57847
PPCS	0.473358	-0.336793	5.99338	3.17207e-08	1.37249e-06	6.57302
GLI4	0.917847	-0.402335	5.96504	3.60718e-08	1.55424e-06	6.44654
RP1	-0.634619	0.230392	-5.95287	3.8116e-08	1.63551e-06	6.39231
TMEM115	0.658447	-0.0659921	5.95132	3.83847e-08	1.64023e-06	6.3854
FAM50A	0.637935	0.40697	5.94475	3.95426e-08	1.68276e-06	6.35617
PAX4	-0.567431	-0.22102	-5.94047	4.03168e-08	1.70234e-06	6.3371
KDR	-0.560626	0.316827	-5.94038	4.03319e-08	1.70234e-06	6.33673
TSLP	0.34134	-0.461142	5.93813	4.07446e-08	1.71277e-06	6.32671
C1orf95	0.605728	-0.903857	5.92577	4.30856e-08	1.80384e-06	6.27177
DPP10	0.704571	-0.342435	5.92045	4.41345e-08	1.8403e-06	6.24811
C10orf120	0.7844	-0.386355	5.90979	4.63097e-08	1.92325e-06	6.2008
CLK3	-0.495633	0.556317	-5.90857	4.65647e-08	1.9261e-06	6.1954
PAR4	0.67891	-0.233073	5.90618	4.70703e-08	1.93926e-06	6.18478
HOXB8	0.58115	-0.639394	5.90503	4.73156e-08	1.94163e-06	6.17967
MTNR1B	-0.86547	0.233422	-5.90289	4.77749e-08	1.95273e-06	6.17017
STOX2	-0.472332	0.536506	-5.90126	4.81267e-08	1.95936e-06	6.16296
CLDN7	0.639316	-0.32127	5.88414	5.19872e-08	2.10823e-06	6.08709
NSUN5B	0.8059	0.0237408	5.88305	5.22419e-08	2.11029e-06	6.08228
CHGA	0.780428	0.029653	5.88067	5.28048e-08	2.12473e-06	6.07175
ITPKB	0.560929	-0.0079732	5.87685	5.37211e-08	2.15322e-06	6.05483
RP1L1	-0.773127	0.532472	-5.87491	5.41924e-08	2.16372e-06	6.04625
AKAP10	0.937329	-0.651837	5.86986	5.54377e-08	2.1926e-06	6.02391
GABRD	0.657513	0.229283	5.86968	5.54839e-08	2.1926e-06	6.02309
JAKMIP3	0.536475	-0.500419	5.86941	5.55518e-08	2.1926e-06	6.02189
C1orf198	-0.534789	0.432589	-5.86561	5.65088e-08	2.22189e-06	6.0051
EPHX2	-0.832586	-0.169499	-5.86441	5.68133e-08	2.2254e-06	5.99982
KIAA0556	0.731441	0.00953999	5.86078	5.77485e-08	2.2535e-06	5.98377
PABPN1L	-0.747392	0.207844	-5.85383	5.95813e-08	2.31628e-06	5.95306
FAT1	0.671991	0.10486	5.85022	6.05549e-08	2.34531e-06	5.93713
ANTXR2	0.549714	-0.178672	5.84729	6.1359e-08	2.36759e-06	5.92416
DYNC1H1	1.00679	-0.756946	5.83868	6.37769e-08	2.45047e-06	5.88618
SNORD115-1	-0.656893	0.63214	-5.83797	6.39808e-08	2.45047e-06	5.88304
CPSF3L	-0.763481	0.472808	-5.83528	6.47576e-08	2.47106e-06	5.87118
COMMD3	-1.03134	0.243457	-5.83371	6.52146e-08	2.47936e-06	5.86427
LASS3	0.29363	-0.829025	5.8309	6.60413e-08	2.48595e-06	5.85189
DPYSL5	-1.01116	0.0497377	-5.83071	6.60979e-08	2.48595e-06	5.85105
SERPINA10	0.730463	-0.410498	5.83068	6.61092e-08	2.48595e-06	5.85088
PKD2L2	-0.989974	0.797188	-5.82858	6.67347e-08	2.50038e-06	5.84163
TRIB1	0.468634	-0.107779	5.82617	6.74591e-08	2.51839e-06	5.83102
CROCCL2	0.576295	-0.326667	5.7991	7.61541e-08	2.83277e-06	5.7119
FCER1G	0.617233	-0.0545805	5.79387	7.79582e-08	2.88948e-06	5.68889
TMOD3	-0.614053	0.471494	-5.78643	8.0595e-08	2.97654e-06	5.65622
SNX20	0.841554	-0.707983	5.78368	8.15934e-08	3.00269e-06	5.64412
DHRS2	-0.570624	0.517572	-5.77357	8.53631e-08	3.13028e-06	5.59976
SLIT3	0.443713	-1.3475	5.76874	8.72247e-08	3.18725e-06	5.57857
PPP2R2C	0.72905	-1.17456	5.76777	8.76015e-08	3.18974e-06	5.57434
ITGB3	-0.540294	0.302491	-5.75491	9.27732e-08	3.3662e-06	5.518
WNT11	0.811432	-0.254606	5.75341	9.33957e-08	3.37694e-06	5.51144
ABCC8	-0.903235	-0.307819	-5.75077	9.45025e-08	3.40505e-06	5.49987
ACSL5	0.702902	-0.131371	5.74722	9.601e-08	3.44087e-06	5.48433
KIF6	-0.728451	0.493615	-5.74687	9.6162e-08	3.44087e-06	5.48277
FBXL7	0.784187	-0.583755	5.73963	9.93145e-08	3.53291e-06	5.4511
CCDC108	0.790941	-0.0233098	5.73939	9.94177e-08	3.53291e-06	5.45008
GHRLOS	0.664677	-0.161157	5.73145	1.02995e-07	3.64749e-06	5.41537
GJB5	0.720176	-0.0941589	5.72484	1.06073e-07	3.74369e-06	5.38646
NCOA2	0.55513	0.267682	5.71857	1.09071e-07	3.8364e-06	5.3591
UPB1	1.47125	0.0543464	5.71748	1.096e-07	3.84193e-06	5.35435
TRPV3	0.756107	-0.457228	5.7082	1.14218e-07	3.99029e-06	5.31383
BAHCC1	0.705273	0.0640539	5.7042	1.16261e-07	4.04798e-06	5.29643
TBC1D17	0.581562	0.306813	5.70195	1.17429e-07	4.07493e-06	5.28662
MAP1D	0.872559	-0.250469	5.69935	1.18794e-07	4.10851e-06	5.27527
PON3	0.84799	0.0825876	5.69796	1.19527e-07	4.1201e-06	5.26923
RPP21	0.583184	0.41665	5.68265	1.27931e-07	4.39515e-06	5.20254
CRHR2	0.576455	0.59672	5.68183	1.28394e-07	4.39643e-06	5.199
DISC1	0.568596	-0.25326	5.66599	1.37732e-07	4.70063e-06	5.1301
CSMD3	0.537158	-0.0219017	5.66516	1.38238e-07	4.70238e-06	5.1265
MYOCD	0.59762	-0.879071	5.66339	1.39324e-07	4.71685e-06	5.11883
AP2A1	0.89964	0.265188	5.66298	1.39576e-07	4.71685e-06	5.11705
INS-IGF2	0.638476	-0.613821	5.65446	1.44938e-07	4.8821e-06	5.08007
OSBPL5	0.814228	0.148962	5.65351	1.45548e-07	4.88672e-06	5.07595
ANKRD11	-0.722721	0.329861	-5.64626	1.50293e-07	5.02971e-06	5.04447
EDARADD	0.911854	-0.306526	5.64152	1.53471e-07	5.11405e-06	5.02395
MIR134	0.874535	-0.211742	5.64104	1.53802e-07	5.11405e-06	5.02183
LOC127841	0.596489	0.120962	5.62825	1.62733e-07	5.39367e-06	4.96646
TTLL4	-0.595676	0.485357	-5.61799	1.7027e-07	5.62542e-06	4.92206
CHST15	-0.879883	0.2603	-5.61325	1.73868e-07	5.72602e-06	4.90155
SHBG	0.803251	-0.404048	5.61163	1.7511e-07	5.73834e-06	4.89456
MTUS2	0.472244	0.00954426	5.61132	1.75352e-07	5.73834e-06	4.89321
FAM125B	-0.862323	0.222103	-5.60569	1.79759e-07	5.86401e-06	4.86887
SYT3	0.929317	-0.706621	5.60369	1.81345e-07	5.88099e-06	4.86026
ARMS2	-0.688777	-0.19607	-5.6036	1.81417e-07	5.88099e-06	4.85986
TIFAB	-0.636486	0.0770691	-5.60235	1.82423e-07	5.89511e-06	4.85444
AGAP6	0.811685	-0.185605	5.59813	1.85844e-07	5.98696e-06	4.83622
SRM	0.623748	0.520744	5.59714	1.86651e-07	5.99429e-06	4.83197
SLC12A9	-0.51425	0.620698	-5.592	1.90928e-07	6.11264e-06	4.80976
GPR27	-0.645081	0.377511	-5.59116	1.91636e-07	6.1164e-06	4.80613
EIF4E3	-0.875717	-0.106581	-5.5859	1.9612e-07	6.24023e-06	4.78345
DCAF8L2	0.775113	-0.0329689	5.58385	1.97897e-07	6.27748e-06	4.77461
FXYD6	0.745617	-0.188297	5.56518	2.1481e-07	6.78088e-06	4.69421
TBL1X	0.682382	0.253059	5.5649	2.15079e-07	6.78088e-06	4.69298
CNN1	0.530314	-0.571231	5.5606	2.19176e-07	6.88905e-06	4.67449
LRRFIP1	1.043	-0.0760823	5.55624	2.23404e-07	7.00066e-06	4.65576
NMB	0.585789	0.63692	5.54629	2.33371e-07	7.29091e-06	4.61298
C1orf133	-0.469866	0.859659	-5.54007	2.39818e-07	7.46976e-06	4.58627
SNORD115-41	0.733853	-0.0591309	5.53758	2.4245e-07	7.52906e-06	4.57557
SNORA10	0.71262	-0.643316	5.52103	2.60662e-07	8.07036e-06	4.5046
LOC643008	-0.787824	0.532546	-5.52027	2.61534e-07	8.0732e-06	4.50132
ZNF219	-0.61035	0.517747	-5.51611	2.66333e-07	8.19686e-06	4.48351
ADPGK	0.496287	0.410392	5.50493	2.79659e-07	8.58148e-06	4.43567
AP3D1	0.614197	-0.659098	5.50421	2.80549e-07	8.5833e-06	4.43256
PER3	-0.698266	0.171492	-5.50322	2.8176e-07	8.59494e-06	4.42834
IL9	0.843077	0.556909	5.49158	2.96443e-07	9.01622e-06	4.37858
WFS1	0.831427	-0.526663	5.48796	3.01163e-07	9.13292e-06	4.3631
UBTD1	-0.451086	0.0274444	-5.48544	3.0449e-07	9.2068e-06	4.35234
PNLIP	0.715117	-0.131947	5.48461	3.05599e-07	9.2134e-06	4.34878
MAD2L2	0.199402	-0.281527	5.48003	3.1176e-07	9.37184e-06	4.32923
NCOA4	-0.761667	-0.0829423	-5.46113	3.38488e-07	1.01458e-05	4.24868
PTK2B	0.780117	0.139076	5.45855	3.42308e-07	1.02307e-05	4.23769
FGF21	0.405326	0.369462	5.45717	3.44377e-07	1.02628e-05	4.23179
PLXDC2	0.760125	-0.196869	5.4555	3.46882e-07	1.03078e-05	4.22469
RIMS2	-0.873043	0.273796	-5.45253	3.51392e-07	1.04119e-05	4.21204
TNFRSF6B	0.199273	-0.471733	5.44891	3.56966e-07	1.05468e-05	4.19663
KIF25	0.52372	-0.200943	5.44423	3.64303e-07	1.07329e-05	4.17671
GANAB	0.613091	0.108483	5.4389	3.72833e-07	1.0953e-05	4.15405
RICH2	0.740056	0.191125	5.43723	3.75538e-07	1.10013e-05	4.14697
HOXA2	0.712148	0.127876	5.43498	3.79222e-07	1.10778e-05	4.13742
CDH15	-0.700534	0.382911	-5.42508	3.95864e-07	1.15314e-05	4.09537
ASGR1	-0.700211	0.0114914	-5.42283	3.99749e-07	1.16118e-05	4.08581
CHI3L1	-0.59845	0.315872	-5.42095	4.03023e-07	1.16741e-05	4.07783
OR9Q2	0.632886	-0.393907	5.41545	4.12738e-07	1.19221e-05	4.05451
WTIP	0.43319	-0.41098	5.41432	4.14763e-07	1.19472e-05	4.04972
MIR219-2	0.82005	-0.341619	5.41044	4.21796e-07	1.21161e-05	4.03327
FAM159A	0.375506	-0.460923	5.40598	4.30015e-07	1.2318e-05	4.01438
MORN4	-0.77053	-0.0297432	-5.39787	4.45391e-07	1.27232e-05	3.98
KIAA1644	0.743947	0.246792	5.39615	4.48702e-07	1.27824e-05	3.97275
LUZP2	0.631167	0.0517824	5.3868	4.67222e-07	1.32735e-05	3.93317
C5orf42	0.626411	-1.08163	5.38016	4.80822e-07	1.36224e-05	3.9051
SERPINA3	0.693376	-0.245605	5.3731	4.95703e-07	1.40056e-05	3.87528
FHIT	0.997725	-0.602003	5.35632	5.32902e-07	1.50156e-05	3.80449
IER3	0.775299	0.430785	5.34621	5.56602e-07	1.56408e-05	3.76193
SLC22A15	-0.505431	0.163919	-5.33468	5.84915e-07	1.63919e-05	3.71341
MARCKSL1	0.647217	0.125076	5.33315	5.88776e-07	1.64555e-05	3.70698
ADAMTS16	0.466403	-1.10634	5.32479	6.10313e-07	1.70114e-05	3.67185
ADCY8	0.851983	-0.632051	5.32378	6.12966e-07	1.70395e-05	3.66761
RBP4	1.05606	-0.186904	5.32268	6.15867e-07	1.70742e-05	3.66299
CBFB	-0.715335	0.351391	-5.31921	6.25136e-07	1.72848e-05	3.64838
PLEKHM2	1.08809	-0.345605	5.31458	6.37671e-07	1.75747e-05	3.62897
TTC7B	-0.833775	0.818594	-5.31409	6.39018e-07	1.75747e-05	3.62691
MECR	-0.564958	1.04705	-5.30718	6.5824e-07	1.80553e-05	3.59793
ADCY10	0.688351	-0.168609	5.30582	6.62107e-07	1.81134e-05	3.59221
AGPAT3	0.534601	-0.525288	5.30092	6.76147e-07	1.84487e-05	3.57169
MLST8	-0.749559	0.121689	-5.2934	6.98295e-07	1.90028e-05	3.54019
TRHR	0.429935	-0.428072	5.29186	7.02907e-07	1.90613e-05	3.53376
C1orf107	0.692998	0.100563	5.29146	7.04131e-07	1.90613e-05	3.53205
TAP2	0.57098	0.196464	5.29051	7.07005e-07	1.90891e-05	3.52807
ABCG5	-0.782517	0.12218	-5.28988	7.08913e-07	1.90908e-05	3.52544
BRD3	-0.673357	0.340932	-5.28485	7.24342e-07	1.94556e-05	3.50439
LOC647309	0.269996	-0.56722	5.28031	7.38539e-07	1.97856e-05	3.48542
CPLX1	-0.669346	0.312	-5.27881	7.43292e-07	1.98615e-05	3.47915
EMP1	0.705023	-0.152869	5.27205	7.65079e-07	2.03909e-05	3.45092
F2	0.314283	-0.555581	5.26862	7.76388e-07	2.06392e-05	3.43658
NEK3	0.419888	-0.162494	5.26477	7.89282e-07	2.09281e-05	3.42049
LDB3	-0.824268	0.192767	-5.26312	7.94844e-07	2.09965e-05	3.41363
C20orf71	0.813722	-0.129264	5.2628	7.95921e-07	2.09965e-05	3.4123
KIFC3	-0.723759	0.23908	-5.26123	8.01305e-07	2.10847e-05	3.40572
HCG4	-0.454682	0.547012	-5.25781	8.13069e-07	2.134e-05	3.39148
LOC100288797	-0.60863	0.775074	-5.25645	8.17816e-07	2.14102e-05	3.38579
FAM41C	0.444954	0.1092	5.25104	8.36909e-07	2.18547e-05	3.36324
ACE	0.610781	0.500494	5.24899	8.44275e-07	2.19916e-05	3.35468
FGD5	0.690185	-0.326373	5.24272	8.67145e-07	2.25305e-05	3.32857
LOC55908	-0.772999	0.220142	-5.24	8.77244e-07	2.26992e-05	3.31726
CACNA1D	0.706109	0.342351	5.23979	8.78026e-07	2.26992e-05	3.31639
C15orf2	-0.649456	-0.290636	-5.234	8.99945e-07	2.32078e-05	3.2923
ONECUT1	-0.619927	0.350061	-5.22893	9.19579e-07	2.36552e-05	3.27122
PRSSL1	-0.605005	0.160692	-5.22532	9.33848e-07	2.39626e-05	3.25618
LDLRAD2	0.843584	-0.40458	5.21993	9.55482e-07	2.4457e-05	3.23381
RBKS	0.580158	-0.270138	5.21819	9.62588e-07	2.45781e-05	3.22658
FAM89A	0.70012	-0.629906	5.21716	9.66809e-07	2.46251e-05	3.2223
MYLK	-0.602147	0.143694	-5.2071	1.00904e-06	2.56375e-05	3.18056
IGDCC4	0.86437	-0.160232	5.20302	1.02667e-06	2.60215e-05	3.16364
SPPL2B	0.920709	-0.760503	5.1988	1.04522e-06	2.6427e-05	3.14615
C11orf49	0.559411	-0.0547697	5.1981	1.04834e-06	2.64413e-05	3.14324
LAGE3	-0.526882	0.111845	-5.196	1.05776e-06	2.66138e-05	3.13452
MYH15	-0.351451	0.863537	-5.19101	1.08037e-06	2.71167e-05	3.11387
KCNJ10	0.732518	-0.0610535	5.18999	1.08505e-06	2.7166e-05	3.10964
IPO9	-0.135155	-0.180771	-5.18944	1.08758e-06	2.7166e-05	3.10737
CADM1	0.369555	-0.105297	5.18808	1.09386e-06	2.72568e-05	3.10175
HLA-DMB	0.545803	0.0972483	5.18538	1.10647e-06	2.75047e-05	3.09056
SSX3	0.675514	-0.433115	5.18463	1.11e-06	2.75263e-05	3.08745
BICD1	-0.594428	-0.111269	-5.17355	1.1633e-06	2.87791e-05	3.04167
AGBL1	-0.44785	0.507963	-5.17068	1.17754e-06	2.90619e-05	3.02979
LOC100130872	0.599358	-0.831848	5.16152	1.22406e-06	3.01382e-05	2.99197
SLC39A11	0.944171	0.369446	5.16082	1.22772e-06	3.01563e-05	2.98907
FSCN1	0.570764	-0.285606	5.15871	1.23868e-06	3.03535e-05	2.98039
C20orf197	-0.504045	1.11499	-5.15715	1.24687e-06	3.0482e-05	2.97396
C16orf54	0.605451	-0.244314	5.14985	1.28597e-06	3.13636e-05	2.94383
INPP4A	0.557973	0.443494	5.14601	1.30696e-06	3.18007e-05	2.92803
C21orf57	-0.879427	0.199255	-5.1439	1.31866e-06	3.20101e-05	2.91933
SLC5A2	-0.576442	0.538741	-5.14184	1.33018e-06	3.20136e-05	2.91085
VAMP5	-0.240099	-0.543285	-5.14147	1.33226e-06	3.20136e-05	2.90932
SAMD12	0.902519	-0.183636	5.14139	1.33267e-06	3.20136e-05	2.90902
CHMP4C	0.428272	-0.706025	5.1413	1.33318e-06	3.20136e-05	2.90865
CHD8	0.906961	-0.802635	5.14111	1.33429e-06	3.20136e-05	2.90784
KLHL32	0.758134	-0.257502	5.1396	1.34282e-06	3.21437e-05	2.90162
PXDNL	-0.543093	0.66035	-5.13523	1.36781e-06	3.26663e-05	2.88363
C1orf105	0.451492	-0.528662	5.1317	1.3883e-06	3.30251e-05	2.86912
SMPDL3B	0.565413	0.110464	5.13154	1.38922e-06	3.30251e-05	2.86848
PPM1H	0.759061	0.0740231	5.12983	1.39928e-06	3.31881e-05	2.86143
RDBP	0.43858	0.309878	5.11909	1.46403e-06	3.45965e-05	2.81731
BSX	-0.791085	1.04512	-5.11886	1.46544e-06	3.45965e-05	2.81637
C10orf11	0.39949	-0.396737	5.11833	1.4687e-06	3.45965e-05	2.8142
GK2	0.634851	0.0496639	5.11669	1.47891e-06	3.47578e-05	2.80744
NTF3	0.828535	-0.151073	5.11262	1.50445e-06	3.52778e-05	2.79075
NT5C2	-0.564888	0.261606	-5.10975	1.52273e-06	3.56257e-05	2.77896
CCL17	0.836017	0.0828476	5.10687	1.5413e-06	3.59788e-05	2.76714
KCNA7	0.488713	0.0213282	5.10525	1.55183e-06	3.61429e-05	2.76051
FCGR2A	-0.755767	0.176317	-5.1043	1.55801e-06	3.62054e-05	2.75663
CCDC42B	0.607165	-0.219257	5.1013	1.57778e-06	3.65826e-05	2.74433
PF4V1	-0.32136	0.64988	-5.08837	1.66581e-06	3.84669e-05	2.69139
PDE1C	0.645368	-0.105452	5.08797	1.66863e-06	3.84669e-05	2.68974
GPR12	0.668821	-0.6761	5.08749	1.67198e-06	3.84669e-05	2.68778
TGM3	0.735146	-0.0983953	5.08722	1.67393e-06	3.84669e-05	2.68665
BTNL2	0.726448	-0.430376	5.08494	1.69001e-06	3.87503e-05	2.67733
LOC100310782	0.471873	-0.221952	5.08335	1.70126e-06	3.88649e-05	2.67086
NLRP6	-0.748412	0.515971	-5.08318	1.70252e-06	3.88649e-05	2.67013
PROKR1	-0.805429	0.555297	-5.08104	1.71784e-06	3.91282e-05	2.6614
GTF2I	0.594124	-0.149427	5.07595	1.75494e-06	3.98853e-05	2.64057
PPP1R11	0.500038	-0.432369	5.07375	1.77116e-06	4.01658e-05	2.6316
SBK2	0.760963	0.228288	5.07059	1.7948e-06	4.06127e-05	2.61868
MIR548G	1.12483	0.120732	5.06887	1.80774e-06	4.08163e-05	2.61167
FLG	0.684202	-0.483338	5.06832	1.81193e-06	4.08218e-05	2.60941
C1orf83	0.845438	-0.0210258	5.05302	1.93175e-06	4.34266e-05	2.547
LOC619207	-0.596799	0.0514089	-5.04781	1.97427e-06	4.42861e-05	2.52578
ASRGL1	-0.71784	-0.274258	-5.04498	1.99771e-06	4.47149e-05	2.51428
GPR123	0.61145	0.211226	5.04149	2.02707e-06	4.52741e-05	2.50006
LOC388588	0.674768	-0.221942	5.03974	2.04191e-06	4.55074e-05	2.49295
TRIM6	0.518481	-0.0889393	5.037	2.06538e-06	4.59315e-05	2.48182
KIR3DX1	0.85734	-1.02272	5.03296	2.10058e-06	4.66139e-05	2.46535
GPR19	-0.38005	0.67821	-5.02985	2.12793e-06	4.71198e-05	2.45275
SRC	-0.645792	0.123191	-5.02789	2.14543e-06	4.74058e-05	2.44477
ZIC4	0.50231	-0.139003	5.02597	2.16272e-06	4.76858e-05	2.43695
RAD51C	-0.466629	0.708015	-5.02196	2.19916e-06	4.83862e-05	2.42067
DNAJB8	-0.729599	0.10699	-5.02073	2.21047e-06	4.85318e-05	2.41567
MGC2889	-0.715012	-0.349583	-5.01755	2.23988e-06	4.90732e-05	2.4028
ZZEF1	0.598504	0.00768016	5.01617	2.25287e-06	4.92536e-05	2.39716
TRNP1	-0.649088	0.20999	-5.01145	2.29754e-06	5.01241e-05	2.37804
AQP1	0.669492	0.121859	5.0042	2.36796e-06	5.15518e-05	2.34863
SLC4A4	-0.574661	0.218719	-4.99753	2.43451e-06	5.28893e-05	2.32163
NOSTRIN	-0.591256	-0.0623853	-4.99688	2.44114e-06	5.29221e-05	2.31899
NR1H3	0.843782	0.305524	4.99613	2.44874e-06	5.29757e-05	2.31596
MYBPHL	0.576447	-0.301157	4.9942	2.46846e-06	5.32697e-05	2.30815
SEMA6A	0.503783	-0.156044	4.99309	2.47986e-06	5.32697e-05	2.30366
CTSZ	0.861096	0.267728	4.99221	2.48894e-06	5.32697e-05	2.3001
C16orf90	-0.726834	0.720516	-4.99216	2.48941e-06	5.32697e-05	2.29992
MSLNL	0.712723	-0.212682	4.99207	2.49035e-06	5.32697e-05	2.29955
ARPP-21	0.640181	-0.328158	4.99179	2.49324e-06	5.32697e-05	2.29842
CNTFR	-0.514079	0.491463	-4.99053	2.50636e-06	5.34398e-05	2.29331
KIAA0040	0.460734	-0.352563	4.97398	2.68449e-06	5.712e-05	2.22646
ZMYND12	-0.622763	0.00397753	-4.97144	2.71301e-06	5.76083e-05	2.21617
SVIL	-0.625679	0.753289	-4.96924	2.7378e-06	5.80156e-05	2.20731
ANKRD13B	-0.743767	-0.0398017	-4.96842	2.74716e-06	5.80948e-05	2.20399
FAM83E	0.66547	0.066071	4.96353	2.80329e-06	5.91609e-05	2.1843
LTB	0.51966	-0.0689751	4.96252	2.8151e-06	5.92892e-05	2.18021
CTBP1	0.460334	0.473623	4.96132	2.8291e-06	5.9463e-05	2.17538
DAAM2	0.785211	0.355564	4.96058	2.83782e-06	5.95252e-05	2.17238
CCL14-CCL15	-0.722339	0.227484	-4.95869	2.86004e-06	5.98698e-05	2.16479
ATP6V1C2	-0.98726	-0.0167733	-4.95347	2.92249e-06	6.09993e-05	2.14377
C10orf28	0.616248	-0.323932	4.9532	2.9258e-06	6.09993e-05	2.14267
CCR3	0.561221	0.541264	4.94987	2.96636e-06	6.17206e-05	2.12926
HLA-DQA1	-0.599492	-0.22056	-4.94338	3.04701e-06	6.32713e-05	2.10316
NAV3	-0.58353	0.173818	-4.92672	3.26393e-06	6.764e-05	2.03624
OPLAH	0.58954	-0.171239	4.92178	3.33123e-06	6.88964e-05	2.01638
ZAR1	0.441274	-1.31615	4.92122	3.33885e-06	6.89163e-05	2.01416
CCDC83	-0.693838	0.512561	-4.91655	3.40371e-06	7.01151e-05	1.99544
SCN11A	0.598173	0.24081	4.91458	3.43141e-06	7.05452e-05	1.98755
SEPN1	0.859114	0.377277	4.9139	3.44111e-06	7.06043e-05	1.98481
PCDHA5	-0.540271	-0.617243	-4.90979	3.49987e-06	7.16677e-05	1.96834
VSIG8	-0.583051	0.124954	-4.90614	3.55282e-06	7.26081e-05	1.95373
DPF3	0.482669	-0.347085	4.90506	3.56866e-06	7.2788e-05	1.9494
ITGB5	0.616846	-0.462373	4.89987	3.6456e-06	7.4211e-05	1.92866
MAFB	0.566949	0.0397262	4.89599	3.70427e-06	7.52571e-05	1.91313
CORO1B	0.579565	-0.421781	4.89052	3.7884e-06	7.68154e-05	1.89129
FLJ23834	0.60718	-0.907195	4.89004	3.79593e-06	7.68175e-05	1.88936
CCDC27	-0.823213	0.550039	-4.88794	3.82888e-06	7.7333e-05	1.88095
PHF11	-0.565373	0.23017	-4.88226	3.91911e-06	7.90009e-05	1.85831
TIAM2	0.444082	0.391827	4.87638	4.01484e-06	8.07276e-05	1.83484
PLEKHA7	0.728905	0.0310718	4.87605	4.02037e-06	8.07276e-05	1.8335
FAM107B	-0.715525	0.398013	-4.87549	4.0295e-06	8.0754e-05	1.8313
MMP17	0.311511	-0.46631	4.87103	4.10392e-06	8.20071e-05	1.8135
DLX1	-0.713273	0.0895382	-4.87079	4.10789e-06	8.20071e-05	1.81256
C1QTNF5	0.484011	-0.517514	4.86897	4.13866e-06	8.24621e-05	1.80531
SERPINF2	0.516885	0.0582521	4.86751	4.1636e-06	8.27995e-05	1.79947
ITGAL	-0.63485	0.107633	-4.86688	4.17425e-06	8.2852e-05	1.79699
VDR	0.511516	-0.19316	4.86564	4.19558e-06	8.31061e-05	1.79203
FCHSD2	0.537284	-0.0299763	4.8652	4.20312e-06	8.31061e-05	1.79028
CHFR	0.873755	-0.318799	4.86186	4.26108e-06	8.40912e-05	1.77697
UNC119B	0.564363	-0.573306	4.85229	4.4312e-06	8.72819e-05	1.73892
KIF12	0.653757	-0.176481	4.85081	4.45813e-06	8.76455e-05	1.73303
SLC39A14	0.888491	-0.0961027	4.84354	4.59267e-06	9.01193e-05	1.70413
DNER	0.736173	0.0910124	4.84188	4.62382e-06	9.05585e-05	1.69757
POU2AF1	0.669089	-0.327923	4.84075	4.64531e-06	9.08075e-05	1.69306
TMPRSS3	0.641094	0.226085	4.83872	4.68394e-06	9.13899e-05	1.68501
SLC12A8	-0.597787	0.224582	-4.83796	4.69844e-06	9.1399e-05	1.68201
PROC	0.47786	0.436218	4.83777	4.70209e-06	9.1399e-05	1.68125
SYT13	0.632477	0.0330745	4.83421	4.77096e-06	9.25637e-05	1.66713
ACAT2	0.811315	-0.825289	4.82785	4.89635e-06	9.46426e-05	1.64192
MYH16	0.580832	0.688071	4.82785	4.89641e-06	9.46426e-05	1.6419
HTR5A	-0.60291	-0.0399594	-4.82729	4.90768e-06	9.46835e-05	1.63967
RGPD4	0.481602	-0.0447433	4.82488	4.95615e-06	9.54404e-05	1.63012
TIMM13	0.669712	-0.278861	4.82424	4.96898e-06	9.55098e-05	1.62761
CYP4F11	0.494379	0.416962	4.82273	4.99975e-06	9.59229e-05	1.62161
HSPA1A	0.583988	0.525819	4.81429	5.17464e-06	9.90943e-05	1.58821
AGMAT	0.771369	0.154671	4.81213	5.22042e-06	9.97862e-05	1.57966
CYB5R3	-0.711554	0.0603586	-4.81151	5.23346e-06	9.9851e-05	1.57723
MYOZ3	0.424292	0.00953676	4.8107	5.25074e-06	9.99962e-05	1.57403
MUC5B	-0.800916	0.415536	-4.80994	5.26718e-06	0.000100125	1.57099
CRYBB1	-0.928219	0.126145	-4.80546	5.36395e-06	0.000101777	1.55331
RGS12	0.512106	-0.335801	4.80499	5.37428e-06	0.000101787	1.55144
RNF123	-0.459963	0.841073	-4.80422	5.39104e-06	0.000101917	1.54842
SPTBN2	-0.505898	0.0711296	-4.79721	5.54691e-06	0.000104673	1.52074
C15orf48	-0.684495	0.447245	-4.79291	5.64478e-06	0.000106325	1.50375
RFPL1S	0.47821	-0.23267	4.78939	5.72609e-06	0.000107661	1.48986
C14orf169	-0.664128	0.486015	-4.78656	5.79218e-06	0.000108706	1.47872
PSORS1C3	0.598747	0.473816	4.78421	5.84782e-06	0.000109543	1.46944
KCTD2	-0.807523	0.0352165	-4.78378	5.85798e-06	0.000109543	1.46775
C9orf3	-0.663013	-0.0223102	-4.77878	5.97799e-06	0.000111586	1.44806
DTYMK	0.818635	-0.0973707	4.77521	6.06515e-06	0.000112923	1.43401
TRIB2	0.553039	-0.50129	4.77495	6.07147e-06	0.000112923	1.433
ORMDL3	0.554151	0.281464	4.77433	6.08671e-06	0.000113003	1.43056
FAT2	0.503795	0.513562	4.77231	6.13692e-06	0.000113731	1.42259
XPO7	-0.415493	0.527073	-4.77033	6.18639e-06	0.000114241	1.41479
C8orf34	0.707382	0.302122	4.77032	6.18653e-06	0.000114241	1.41477
PRKCG	0.487097	0.490329	4.76864	6.22889e-06	0.000114818	1.40815
MATN3	-0.578618	0.281322	-4.76674	6.27698e-06	0.000115499	1.40068
MGP	-0.455252	0.437644	-4.76523	6.31537e-06	0.000115999	1.39476
C8orf55	0.510548	0.321853	4.76433	6.33851e-06	0.000116217	1.39121
MARCH8	-0.756435	-0.083499	-4.76143	6.41331e-06	0.000117381	1.37983
ADI1	0.859298	-0.252688	4.75225	6.65584e-06	0.000121604	1.3438
SLC16A14	0.662694	-0.0971809	4.7464	6.81529e-06	0.000124298	1.32082
AGBL4	0.560908	-0.74774	4.74071	6.97371e-06	0.000126803	1.29853
NCKAP5L	-0.361576	0.426975	-4.74059	6.97718e-06	0.000126803	1.29804
FCHSD1	0.463616	0.0488669	4.73864	7.03225e-06	0.000127361	1.29042
FGF20	0.803365	-0.305863	4.73863	7.03248e-06	0.000127361	1.29038
SLC6A4	0.55215	-0.0152587	4.73059	7.26418e-06	0.000131327	1.25893
OPA3	0.509204	0.518785	4.72818	7.33527e-06	0.00013238	1.24948
IL32	0.450019	-0.0252934	4.725	7.42986e-06	0.000133854	1.23705
RUNX2	0.697724	-0.107726	4.72141	7.53827e-06	0.000135571	1.223
SERHL	-0.708408	0.166613	-4.72097	7.55145e-06	0.000135572	1.22131
RNASE7	-0.538002	0.474378	-4.71609	7.70127e-06	0.000138022	1.20225
NUP210L	0.500541	0.0263231	4.71513	7.7311e-06	0.000138317	1.1985
UCN2	0.686973	-0.148218	4.71345	7.78378e-06	0.000139019	1.19191
ACSS1	0.757685	-0.127617	4.71204	7.82786e-06	0.000139565	1.18644
NUDCD3	0.924925	-0.700015	4.70921	7.91748e-06	0.00014092	1.1754
GPR176	0.494866	-0.396071	4.70395	8.08691e-06	0.000143689	1.15486
FAM38B	0.556013	-0.458194	4.70326	8.10927e-06	0.000143839	1.15218
BICC1	0.667477	-0.162078	4.70102	8.18262e-06	0.000144887	1.14345
ENO1	-0.392649	0.397253	-4.7006	8.19642e-06	0.000144887	1.14182
PPP1R13B	0.343565	-0.487619	4.69873	8.25831e-06	0.000145732	1.13452
USH1C	0.526861	-0.635271	4.69811	8.27893e-06	0.000145847	1.1321
C12orf42	0.450481	-0.691785	4.69544	8.36815e-06	0.000147168	1.12171
CHRNA3	-0.781019	0.189773	-4.69306	8.44851e-06	0.000148329	1.11244
RNF112	0.481546	-0.300566	4.69033	8.54164e-06	0.000149572	1.10181
TTF2	-0.775885	-0.019367	-4.69013	8.54822e-06	0.000149572	1.10107
C6orf223	0.434505	0.244344	4.68961	8.56637e-06	0.000149637	1.09901
DYSFIP1	-0.759279	0.274919	-4.68845	8.60631e-06	0.000150034	1.0945
RAVER1	-0.515969	0.194677	-4.6881	8.61813e-06	0.000150034	1.09317
UCKL1	0.655847	-0.170071	4.68541	8.71192e-06	0.000151412	1.08268
C4orf32	0.411627	-1.21003	4.68285	8.80172e-06	0.000152716	1.07273
COL17A1	0.74803	-0.539271	4.68155	8.84752e-06	0.000153253	1.0677
GPR162	0.369735	-0.581447	4.67535	9.07013e-06	0.000156846	1.04361
LST1	-0.640848	0.272078	-4.67453	9.10008e-06	0.000157016	1.04042
YWHAZ	-0.71537	-0.0082224	-4.67425	9.11032e-06	0.000157016	1.03933
KIAA1383	-0.677424	0.365955	-4.67353	9.13679e-06	0.000157211	1.03652
SMARCA1	0.581836	0.074832	4.67242	9.17736e-06	0.000157646	1.03222
CRTAC1	1.21337	0.216369	4.67187	9.1975e-06	0.00015773	1.0301
C1QA	0.557526	-0.429287	4.66883	9.31002e-06	0.000159396	1.01831
SEMA3E	-0.628183	0.619013	-4.66533	9.4413e-06	0.000161376	1.00474
CDYL2	0.600407	0.0390013	4.66269	9.54191e-06	0.000162826	0.994467
KCNK9	0.746679	0.024622	4.65996	9.6463e-06	0.000164337	0.983922
PILRB	-0.724831	-0.152444	-4.65311	9.91439e-06	0.00016841	0.957357
C2orf50	-0.757608	0.452731	-4.65301	9.91796e-06	0.00016841	0.957009
TBX6	0.456459	-0.0332645	4.6524	9.9423e-06	0.000168546	0.954633
HEATR7A	-0.787074	-0.110663	-4.65019	1.00306e-05	0.000169765	0.946066
ACSL3	-0.991336	0.489885	-4.64827	1.01079e-05	0.000170794	0.938628
CHMP2A	-0.620414	0.394892	-4.64776	1.01283e-05	0.000170859	0.936674
ZFPM2	-0.926246	0.0545697	-4.64717	1.01522e-05	0.000170983	0.934392
PARVG	0.67335	0.27339	4.64428	1.02698e-05	0.000172684	0.923227
ST8SIA5	-0.69543	0.413093	-4.64113	1.03997e-05	0.000174584	0.911052
PCDHGA10	0.366228	-1.16495	4.63735	1.05579e-05	0.000176952	0.896429
ABCF2	0.988341	-1.06809	4.63499	1.06576e-05	0.000178333	0.887326
MTOR	-0.51283	0.00106665	-4.62778	1.09682e-05	0.00018317	0.859492
C7orf49	0.766468	-0.116961	4.62746	1.0982e-05	0.00018317	0.858275
DHX58	-0.577209	0.215323	-4.62391	1.11387e-05	0.000185484	0.844556
HSPA1L	0.463848	-0.263181	4.62325	1.11676e-05	0.000185666	0.842044
HPCA	-0.608663	0.249064	-4.61504	1.15386e-05	0.000191525	0.810399
SNHG4	0.376861	-0.437003	4.61452	1.15623e-05	0.000191611	0.808411
C10orf35	-0.541515	0.395123	-4.61386	1.15928e-05	0.00019181	0.805855
CXorf40B	0.482119	-0.23276	4.6116	1.16973e-05	0.000193229	0.797171
MTMR11	0.780389	0.669179	4.60386	1.20626e-05	0.000198946	0.767394
EML2	0.298185	-0.749613	4.59146	1.26712e-05	0.000208651	0.719739
NEDD4L	-0.716651	0.633471	-4.58321	1.30921e-05	0.00021524	0.688107
RLTPR	-0.47043	0.427419	-4.58073	1.32212e-05	0.000217017	0.67861
CDH17	0.297087	-0.391164	4.57724	1.34052e-05	0.000219688	0.665237
MAGEB3	0.733665	-1.07007	4.57424	1.35651e-05	0.000221956	0.653763
KIAA1161	-0.553965	0.206988	-4.57019	1.37841e-05	0.000224858	0.638264
TMEM8A	0.863938	-0.754763	4.57016	1.37859e-05	0.000224858	0.638138
IL1F8	0.661773	-0.68884	4.56947	1.38235e-05	0.000225116	0.635503
CDK18	0.622841	0.234705	4.56686	1.3967e-05	0.000227096	0.625505
NCAPH2	-0.795489	-0.0234068	-4.56501	1.40695e-05	0.000228403	0.618432
S100A2	0.739821	0.00411743	4.56368	1.41432e-05	0.00022924	0.613374
CHN2	0.588439	0.0815512	4.56232	1.42197e-05	0.000230119	0.608156
C2orf27A	0.379291	-0.661063	4.55778	1.4477e-05	0.000233916	0.590811
CD209	0.826321	-0.548987	4.55505	1.46335e-05	0.000236077	0.580404
HAVCR1	0.55008	-0.347275	4.55463	1.4658e-05	0.000236104	0.578787
GRM7	0.468494	0.106268	4.54856	1.50134e-05	0.000241452	0.555613
CDR2L	0.773069	0.100851	4.54555	1.51925e-05	0.000243953	0.544143
CCDC74B	0.731519	-0.503225	4.54054	1.54954e-05	0.000248432	0.525045
MIR130B	0.407152	-0.474759	4.53762	1.56745e-05	0.000250643	0.513933
DUS3L	-0.585881	0.595219	-4.5375	1.56819e-05	0.000250643	0.51348
KIRREL	-0.653111	-0.162106	-4.53402	1.58984e-05	0.000253513	0.500217
DPP4	0.433361	0.194705	4.53382	1.59104e-05	0.000253513	0.499486
MAP7	-0.243673	0.620089	-4.53314	1.59536e-05	0.000253809	0.496867
CALY	-0.543989	0.348297	-4.53271	1.59802e-05	0.000253842	0.495255
DVL1	0.463748	-0.112236	4.53079	1.61017e-05	0.00025538	0.48793
ABCC10	0.492446	-0.0301574	4.52935	1.61927e-05	0.00025643	0.482478
EPN1	0.860028	-0.379146	4.52865	1.62378e-05	0.000256751	0.479789
SLC11A2	0.690368	-0.219996	4.52589	1.64149e-05	0.000259154	0.469303
FAM3A	0.603484	-0.0654419	4.52235	1.66447e-05	0.000262382	0.45586
AMZ1	0.283222	-0.443164	4.52135	1.671e-05	0.000262606	0.452071
ZNF90	0.233109	-0.533186	4.52126	1.67163e-05	0.000262606	0.451708
LOC285370	0.575441	-0.167748	4.52097	1.67351e-05	0.000262606	0.450624
HPS4	0.645061	-0.168096	4.52	1.67994e-05	0.000263216	0.446914
ZNF836	0.426264	0.0865475	4.51675	1.70146e-05	0.000266184	0.434609
CTDSPL	-0.5992	0.373197	-4.51358	1.72277e-05	0.000268735	0.422573
PARP15	0.67333	0.286348	4.51356	1.72296e-05	0.000268735	0.42247
GALNT14	-0.329797	0.884019	-4.50897	1.75423e-05	0.0002732	0.405081
UBASH3A	-0.34728	0.660004	-4.50692	1.76838e-05	0.000274989	0.397317
SH3PXD2B	-0.903691	0.117494	-4.50596	1.77506e-05	0.000275506	0.393669
C16orf11	0.663447	-0.0652745	4.50568	1.77703e-05	0.000275506	0.392598
PROX1	0.497263	0.142751	4.50196	1.80311e-05	0.000278826	0.378519
NKX2-6	0.562336	-0.643848	4.50186	1.80383e-05	0.000278826	0.378129
SPDEF	0.566486	0.20418	4.49861	1.82696e-05	0.000281979	0.365818
CPXM2	-0.394938	0.690621	-4.49754	1.83466e-05	0.000282745	0.361752
CAD	-0.657865	-0.0933191	-4.49503	1.85272e-05	0.000285103	0.352286
EBF1	-0.547581	0.672094	-4.49178	1.87644e-05	0.000288325	0.339992
DBC1	0.519404	0.169634	4.4901	1.88886e-05	0.000289802	0.333618
TSSK2	-0.563704	0.704404	-4.48961	1.89245e-05	0.000289839	0.331782
PCBP2	0.736808	0.050659	4.48931	1.8947e-05	0.000289839	0.330631
OR2J3	0.569487	0.544788	4.48663	1.91464e-05	0.000292457	0.320515
FAM20C	0.600361	0.161708	4.48575	1.92127e-05	0.000293035	0.317179
RLN3	0.832932	0.228807	4.48383	1.93577e-05	0.000294814	0.30991
MED15	0.490826	0.048757	4.48257	1.94528e-05	0.000295511	0.305178
TNFRSF18	-0.610497	0.685522	-4.48247	1.94607e-05	0.000295511	0.304787
SOX15	0.60991	-0.149961	4.48064	1.96006e-05	0.000297199	0.297865
CAMK1D	-0.613426	0.903891	-4.4796	1.96802e-05	0.00029797	0.293946
RPS8	0.465436	-0.31023	4.47462	2.00668e-05	0.000303378	0.275154
SH2B2	0.563514	0.295457	4.4709	2.03605e-05	0.000306933	0.261116
MAL	0.588549	0.0226575	4.47089	2.03613e-05	0.000306933	0.261081
MRI1	0.44972	0.55289	4.47038	2.04019e-05	0.000307098	0.259155
LOC285796	0.635519	0.345222	4.46824	2.05728e-05	0.00030922	0.251096
ZBTB20	-0.407288	0.537672	-4.46657	2.07077e-05	0.000310796	0.244785
CADPS2	-0.494842	0.52484	-4.46589	2.07624e-05	0.00031081	0.242237
TP53AIP1	-0.300696	-0.13929	-4.46545	2.07976e-05	0.00031081	0.240602
HDAC9	-0.621389	0.352598	-4.46544	2.07988e-05	0.00031081	0.240543
TUBA3C	0.520402	-0.546035	4.45899	2.13288e-05	0.00031827	0.21624
TSPAN1	0.373991	-0.340617	4.4561	2.15697e-05	0.000321401	0.205395
FBLN7	-0.631641	0.352546	-4.45264	2.18626e-05	0.000325296	0.19237
TPPP	-1.23325	0.495791	-4.44868	2.2202e-05	0.000329871	0.177495
CLN6	0.323537	-0.671554	4.44735	2.23171e-05	0.000330768	0.1725
PLA2G7	-0.841844	0.0918366	-4.44725	2.23263e-05	0.000330768	0.172103
PLOD2	0.652834	-0.232754	4.44659	2.23837e-05	0.000331144	0.169624
FNDC7	-0.486001	-0.261518	-4.44485	2.25358e-05	0.000332918	0.163085
C17orf99	-0.645762	0.366902	-4.44416	2.25962e-05	0.000333334	0.160501
MKNK2	0.410044	-0.482983	4.43151	2.37344e-05	0.000349626	0.113056
USP6	-0.631988	0.167896	-4.43035	2.38416e-05	0.000350705	0.108706
SLC38A4	0.536046	-0.144643	4.42972	2.38999e-05	0.000351027	0.106348
ARAP3	-0.385681	-0.761627	-4.42938	2.39313e-05	0.000351027	0.105081
TMEM45B	0.716949	0.336487	4.42842	2.40214e-05	0.000351849	0.101452
VSTM2L	0.488811	0.0852304	4.42619	2.42299e-05	0.000354401	0.0931105
HDAC7	0.536769	-0.638912	4.42463	2.43773e-05	0.000356053	0.0872592
ZNF276	-0.747472	0.486943	-4.41939	2.48772e-05	0.000362842	0.0676683
WASH2P	-0.612532	0.421824	-4.41826	2.49862e-05	0.000363919	0.0634463
ATG16L1	0.424413	0.371993	4.41724	2.50859e-05	0.000364828	0.0596041
MIR647	0.669015	-0.408235	4.41655	2.51526e-05	0.000364828	0.0570413
G6PC3	-0.546738	-0.155227	-4.41618	2.51888e-05	0.000364828	0.0556523
PARG	0.335123	-0.244251	4.41617	2.51897e-05	0.000364828	0.0556185
KCNK15	-0.615875	0.292285	-4.41374	2.54284e-05	0.00036777	0.0465172
KLF7	0.77538	-0.353825	4.41125	2.56744e-05	0.000370808	0.0372288
VAV2	0.674498	-0.444474	4.40753	2.60472e-05	0.000375668	0.0233187
GABRR2	0.745163	-0.425859	4.40226	2.65834e-05	0.000382868	0.00365772
RDM1	-0.544544	-0.0949811	-4.40023	2.6793e-05	0.00038535	-0.003919
LRRC4C	-0.354633	0.560708	-4.3993	2.68895e-05	0.000386201	-0.00738919
CAMKK2	-0.547431	-0.0125564	-4.39122	2.77425e-05	0.0003979	-0.0375149
AATF	-0.674905	-0.0752698	-4.39071	2.77965e-05	0.000398121	-0.0393891
RAB42	1.4064	0.396498	4.38033	2.8933e-05	0.000413826	-0.0780378
GIPC1	-0.37535	0.826906	-4.37598	2.94215e-05	0.000420232	-0.0941851
LOC100134368	0.487059	-0.146752	4.37274	2.97912e-05	0.000424925	-0.106225
ADAMTS5	-0.766184	0.098063	-4.37171	2.99098e-05	0.000426029	-0.110055
DDB2	0.535615	-0.424976	4.36911	3.02107e-05	0.000429723	-0.119708
AIM1L	-0.627861	0.399737	-4.36789	3.03531e-05	0.000431156	-0.124242
STK40	0.398134	-0.113767	4.36751	3.03972e-05	0.00043119	-0.125642
LETMD1	0.427398	0.183024	4.36664	3.05001e-05	0.000432057	-0.1289
TRPC5	-0.71155	0.100668	-4.36599	3.05754e-05	0.000432531	-0.131278
DDX42	-0.594321	0.561687	-4.36515	3.06746e-05	0.000433342	-0.1344
MAPRE3	0.532421	-0.320614	4.36332	3.08918e-05	0.000435815	-0.141203
LBX2	0.507708	-0.216199	4.35747	3.15943e-05	0.000445118	-0.162878
LOC100129534	0.496513	0.157279	4.35628	3.17387e-05	0.000446544	-0.167275
MIR377	-0.463218	0.0585997	-4.35565	3.18161e-05	0.000447025	-0.169623
MIR33B	0.640735	0.39611	4.35286	3.21595e-05	0.000451237	-0.179971
CR1L	0.289324	-0.227909	4.35168	3.23055e-05	0.000452661	-0.184336
C19orf23	0.559481	0.0182808	4.35133	3.23486e-05	0.000452661	-0.18562
TMEM92	0.818768	-0.0484981	4.34897	3.26437e-05	0.000456173	-0.194373
NEK6	0.916726	0.27668	4.3473	3.28525e-05	0.000458436	-0.20052
MYO7B	-0.442279	-0.294676	-4.34697	3.28942e-05	0.000458436	-0.201742
MIR220B	0.594935	0.149062	4.34659	3.29432e-05	0.000458499	-0.203175
TPRA1	-0.500144	0.953823	-4.34205	3.35216e-05	0.000465923	-0.21995
RNF222	0.697277	-0.097409	4.34017	3.3764e-05	0.000468349	-0.226893
TNFRSF25	0.463929	0.45651	4.34	3.37867e-05	0.000468349	-0.22754
EMX2OS	0.602	-0.215928	4.33798	3.40495e-05	0.00047136	-0.235008
C1orf168	0.664213	0.176126	4.33754	3.41058e-05	0.000471509	-0.2366
ZNRF2	-0.528851	1.26001	-4.33717	3.41547e-05	0.000471554	-0.23798
MPG	-0.505925	0.516067	-4.33229	3.47992e-05	0.000479774	-0.255993
BCL7A	0.429991	0.132956	4.33197	3.48429e-05	0.000479774	-0.257201
FBXL19	0.562318	0.11151	4.33155	3.48984e-05	0.0004799	-0.258735
TNFSF14	0.59829	0.0850555	4.32984	3.51281e-05	0.000482416	-0.265054
SRMS	0.561355	0.320295	4.32554	3.57103e-05	0.000489761	-0.28089
ZNF589	0.410451	0.0880151	4.32127	3.62994e-05	0.000496864	-0.296653
RPL4	0.612757	-0.0952458	4.32109	3.63242e-05	0.000496864	-0.297312
OLFML1	-0.542673	0.379131	-4.31685	3.69168e-05	0.000504302	-0.312899
MTUS1	-0.526645	-0.319676	-4.31489	3.71956e-05	0.00050744	-0.320145
IGFBP6	0.342897	0.413413	4.31223	3.75755e-05	0.000511947	-0.329931
LOC148824	-0.720075	0.665284	-4.30662	3.83887e-05	0.000522339	-0.350552
TNFAIP2	0.471411	-0.0557772	4.30214	3.90505e-05	0.000530235	-0.367012
LIPC	0.53918	-0.810317	4.302	3.90715e-05	0.000530235	-0.36753
NEAT1	0.544079	-0.486565	4.29589	3.99915e-05	0.000542008	-0.389938
PDE4B	0.537758	-0.32634	4.29484	4.01519e-05	0.00054347	-0.393792
MFRP	-0.680985	0.031547	-4.29435	4.02269e-05	0.000543773	-0.395589
PCDH1	0.526162	-0.0740219	4.29243	4.05231e-05	0.000547062	-0.402653
HBP1	-0.748526	0.0292073	-4.28774	4.12536e-05	0.000556198	-0.419851
ANKRD30B	0.594991	-0.174481	4.28711	4.13524e-05	0.000556804	-0.422154
CMKLR1	0.370741	-0.102097	4.28411	4.18268e-05	0.000562459	-0.433135
RETSAT	0.479893	0.0304182	4.28129	4.22787e-05	0.000567797	-0.443477
ZNF92	-0.625607	0.469468	-4.27947	4.25719e-05	0.000570993	-0.450129
TNFRSF10C	-0.327514	0.580724	-4.27879	4.26813e-05	0.00057172	-0.452601
SYTL1	-0.53342	0.303935	-4.27529	4.32537e-05	0.000578366	-0.46542
RTN4RL2	0.491017	0.426936	4.27507	4.32894e-05	0.000578366	-0.466215
KCP	-0.55672	-0.441582	-4.27414	4.34427e-05	0.000579666	-0.469618
CYB5R2	0.394688	0.304542	4.26909	4.42846e-05	0.000590137	-0.488087
SLC25A18	0.588588	0.0702011	4.2686	4.4366e-05	0.000590462	-0.489855
LOC442459	0.533828	0.255833	4.26547	4.48965e-05	0.000596754	-0.501292
EML3	0.691197	-0.277902	4.26497	4.49828e-05	0.00059698	-0.50314
ABL1	-0.31341	0.363677	-4.26449	4.50633e-05	0.00059698	-0.504862
ZNF232	0.787192	-1.07001	4.26436	4.50867e-05	0.00059698	-0.50536
RPGRIP1	-0.475112	-0.0484292	-4.25986	4.58624e-05	0.000606475	-0.521774
LMO3	0.764006	-0.901232	4.25647	4.64558e-05	0.000613537	-0.534141
TNS1	-0.644666	0.504593	-4.25502	4.67119e-05	0.00061588	-0.539429
LOC151534	-0.401272	0.521871	-4.25479	4.67523e-05	0.00061588	-0.540262
HCK	-0.620043	0.305817	-4.25283	4.71001e-05	0.000619671	-0.54739
MDC1	0.42573	0.331273	4.24361	4.87725e-05	0.00064086	-0.580953
GPR179	-0.472381	0.498899	-4.24272	4.89383e-05	0.00064166	-0.584216
HN1L	0.541504	-0.0521252	4.24261	4.89576e-05	0.00064166	-0.584594
SPHKAP	-0.372504	0.296542	-4.23819	4.97826e-05	0.000651647	-0.600665
ST7	-0.496115	0.802198	-4.23291	5.0787e-05	0.000663377	-0.619874
PSMD6	-0.732401	0.509134	-4.2328	5.08069e-05	0.000663377	-0.620252
OGT	0.658608	-0.652687	4.22662	5.20064e-05	0.000678182	-0.642687
ARHGAP9	-0.432956	0.429553	-4.22158	5.30052e-05	0.000689993	-0.660976
MIR486	0.558294	0.0187823	4.22138	5.30456e-05	0.000689993	-0.661708
GALNT10	0.869422	-0.763222	4.2136	5.46242e-05	0.000709634	-0.689896
RRP1B	0.637967	-0.0577102	4.20995	5.53785e-05	0.00071853	-0.703078
GPR146	0.375835	-0.212638	4.20946	5.54821e-05	0.000718919	-0.704876
CCDC57	0.576679	0.405622	4.20914	5.55474e-05	0.000718919	-0.706006
GAL3ST4	-1.0753	0.565504	-4.20744	5.59049e-05	0.00072264	-0.71217
TMEM205	0.514603	0.291911	4.20651	5.61004e-05	0.000724263	-0.715526
GABBR2	-0.442024	0.0979089	-4.20371	5.66944e-05	0.000731019	-0.725648
TFR2	0.639016	0.359142	4.20267	5.69166e-05	0.00073276	-0.729407
PAX7	0.368431	-0.444709	4.20242	5.69712e-05	0.00073276	-0.730327
S100A14	-0.494304	0.465609	-4.19988	5.75172e-05	0.000738863	-0.739492
MIER1	0.600627	-0.470794	4.19662	5.82258e-05	0.000747039	-0.751258
RTEL1	0.514938	0.0916457	4.19337	5.89412e-05	0.00075528	-0.762991
LOC402778	0.374069	0.615979	4.19164	5.93265e-05	0.000759277	-0.769252
SNED1	0.805394	-0.118917	4.18785	6.01761e-05	0.000769197	-0.782911
NHLRC4	-0.316256	-0.0737578	-4.18739	6.02805e-05	0.000769581	-0.784576
CD164L2	0.426011	-0.658146	4.18631	6.05247e-05	0.000771746	-0.788461
MIR425	0.520617	-0.435989	4.18579	6.06424e-05	0.000772294	-0.790326
MEF2B	0.420172	-0.665507	4.18473	6.08841e-05	0.000774418	-0.794147
SNORD32A	-0.498042	-0.0910416	-4.18417	6.10115e-05	0.000775086	-0.796155
TXNRD2	-0.573558	0.405086	-4.18266	6.13593e-05	0.000778548	-0.801616
MIR942	-0.601359	0.473017	-4.17942	6.21069e-05	0.000787068	-0.813248
FAM66D	-0.493889	0.353296	-4.17743	6.25725e-05	0.000791998	-0.820421
WDR45	0.630913	0.0256513	4.17328	6.35528e-05	0.000803422	-0.83535
DULLARD	-0.620314	0.426497	-4.17191	6.38809e-05	0.000806584	-0.840295
RARB	0.395012	0.440128	4.16817	6.47799e-05	0.000816938	-0.853716
C10orf79	-0.551157	-0.356391	-4.16718	6.50197e-05	0.000818963	-0.857263
RPL5	0.210677	-0.675985	4.16377	6.58542e-05	0.000828466	-0.869509
NUP98	0.406684	0.304383	4.16138	6.64462e-05	0.000833505	-0.878101
GCKR	-0.424162	-0.0787927	-4.16131	6.6464e-05	0.000833505	-0.878359
CHST3	0.609247	-0.481774	4.16086	6.65746e-05	0.000833505	-0.879955
SMCR7L	0.437416	0.623172	4.16085	6.65772e-05	0.000833505	-0.879993
DPPA3	0.660831	-0.188418	4.15845	6.71767e-05	0.000839993	-0.888598
BIN3	0.302838	0.583831	4.1531	6.85327e-05	0.000855914	-0.907784
GALM	0.633271	-0.342262	4.15256	6.86707e-05	0.000856603	-0.909714
GPR116	0.213576	-0.259008	4.15017	6.92877e-05	0.000863258	-0.9183
TFCP2L1	0.550087	-0.211373	4.14818	6.98034e-05	0.000868637	-0.925418
CCR6	0.745391	0.11383	4.14651	7.02398e-05	0.000872375	-0.9314
CNDP2	0.722267	-0.29645	4.14638	7.02726e-05	0.000872375	-0.931847
NPAS2	-1.02224	0.425375	-4.14599	7.03754e-05	0.000872605	-0.933251
CBLN2	0.525011	-0.673908	4.14477	7.06952e-05	0.00087552	-0.937602
NT5C3	0.407374	0.222718	4.13658	7.28859e-05	0.00090157	-0.966888
PABPC3	0.462298	0.454747	4.13558	7.31593e-05	0.000903872	-0.970482
IL1RN	-0.448828	0.741812	-4.13244	7.40206e-05	0.000913421	-0.981712
MMEL1	-0.246324	0.218423	-4.1295	7.48336e-05	0.000922353	-0.992193
KLHL36	0.580775	0.0776864	4.1248	7.6152e-05	0.000937485	-1.00895
DNAJB6	0.485551	0.372655	4.12407	7.63607e-05	0.000938937	-1.01157
SLC22A18AS	-0.819415	0.284094	-4.12237	7.68435e-05	0.000943751	-1.01762
GPS1	0.650093	-0.103309	4.11709	7.83645e-05	0.00096129	-1.03642
SLC25A42	0.340889	0.288862	4.11537	7.88676e-05	0.000966315	-1.04256
FBXO41	-0.53718	0.283919	-4.11195	7.9876e-05	0.000977512	-1.05474
ALPP	-0.494267	0.183238	-4.10966	8.05573e-05	0.000984685	-1.06289
CNNM2	0.59365	-0.266249	4.10608	8.16325e-05	0.000996649	-1.0756
DHDPSL	0.308904	0.0186986	4.1047	8.20506e-05	0.00100057	-1.0805
TXNRD1	-0.384746	0.436961	-4.09843	8.39779e-05	0.00102287	-1.10276
C21orf34	0.462202	0.252964	4.09674	8.45055e-05	0.00102728	-1.10877
PCDH12	-0.631398	0.258816	-4.09664	8.45385e-05	0.00102728	-1.10914
DOPEY2	-0.426342	0.0139663	-4.0957	8.48327e-05	0.00102964	-1.11247
C11orf64	-0.554233	0.356941	-4.09537	8.49358e-05	0.00102968	-1.11364
LCN10	0.566369	0.16874	4.09395	8.53821e-05	0.00103388	-1.11866
WNT10B	0.502731	-0.669872	4.09331	8.55854e-05	0.00103513	-1.12094
ANKRD6	-0.384285	0.481252	-4.09263	8.58005e-05	0.00103652	-1.12335
WNT2	0.725236	0.130147	4.08995	8.66547e-05	0.00104562	-1.13284
CPSF3	-0.47092	0.467765	-4.08484	8.83075e-05	0.00106432	-1.15096
STAT3	0.47658	-0.323082	4.08294	8.89312e-05	0.00107059	-1.1577
GPR124	-0.746292	0.378894	-4.08223	8.91624e-05	0.00107213	-1.16019
CHL1	0.52468	0.342951	4.08142	8.94297e-05	0.00107409	-1.16306
FAM91A1	0.578242	-0.446083	4.07934	9.01217e-05	0.00108115	-1.17044
TAP1	0.488651	0.293815	4.07848	9.04052e-05	0.00108329	-1.17345
EPHB4	0.364388	-0.769708	4.07741	9.07661e-05	0.00108636	-1.17727
ZNF704	0.432315	0.49365	4.07706	9.08806e-05	0.00108647	-1.17848
GRM8	-0.273791	0.575244	-4.07506	9.15544e-05	0.00109326	-1.18556
CHST2	-0.585916	0.0072355	-4.07348	9.20904e-05	0.00109698	-1.19115
LOC100133612	-0.428331	0.246773	-4.07347	9.20946e-05	0.00109698	-1.1912
DUOX2	0.502053	0.2838	4.0732	9.21842e-05	0.00109698	-1.19213
KIAA1804	0.683508	-0.234343	4.06249	9.58979e-05	0.00113986	-1.22997
HOXB4	-0.552527	0.113825	-4.05948	9.69654e-05	0.00115123	-1.24057
ZNF618	0.508602	0.0557031	4.05696	9.7869e-05	0.00116062	-1.24946
MIR181D	0.623621	-0.317411	4.05642	9.80626e-05	0.00116159	-1.25135
C20orf200	0.491773	0.558226	4.05447	9.8767e-05	0.00116859	-1.25821
ALPPL2	0.285349	-0.494987	4.05122	9.99559e-05	0.00118058	-1.26967
PALMD	0.547303	0.121247	4.05108	0.000100008	0.00118058	-1.27017
TEX101	0.750885	-0.0412987	4.04894	0.000100798	0.00118855	-1.2777
CDC42EP3	-0.529874	0.454489	-4.04714	0.000101467	0.00119507	-1.28404
C8orf46	0.425052	0.508672	4.04656	0.000101681	0.00119622	-1.28605
SNORD116-11	-0.459385	0.639348	-4.03791	0.000104964	0.00123345	-1.31648
CCL15	0.289431	-0.504361	4.03629	0.000105588	0.00123843	-1.32215
PLEK	-0.66215	-0.121121	-4.03619	0.000105628	0.00123843	-1.32252
C22orf45	0.424506	0.288265	4.03541	0.00010593	0.0012396	-1.32525
ZFP91-CNTF	-0.534608	-0.0529328	-4.03531	0.000105967	0.0012396	-1.32559
NDUFA4L2	0.602095	0.398528	4.03476	0.000106182	0.00123987	-1.32753
PRKRA	-0.624472	0.0268182	-4.03464	0.00010623	0.00123987	-1.32796
OPALIN	0.445525	0.463749	4.03182	0.000107332	0.00125056	-1.33784
TNXA	0.579249	-0.034517	4.03168	0.000107388	0.00125056	-1.33834
FYN	0.589661	0.0824024	4.02966	0.000108185	0.00125803	-1.34541
EFHB	0.43442	0.350223	4.02944	0.000108272	0.00125803	-1.34619
ANP32A	0.751422	0.468146	4.02727	0.000109137	0.00126529	-1.3538
PLAT	0.458847	-0.435291	4.02725	0.000109143	0.00126529	-1.35385
IKZF4	0.529137	-0.145886	4.0261	0.000109603	0.00126921	-1.35788
ITIH3	0.486187	0.212663	4.02561	0.000109802	0.0012701	-1.35962
SLC16A5	-0.454497	0.613657	-4.02486	0.000110105	0.00127217	-1.36225
ARMC2	-0.572585	-0.0310948	-4.02012	0.00011203	0.00129206	-1.37885
MGC45800	-0.448321	0.325298	-4.02001	0.000112076	0.00129206	-1.37924
FAM20B	0.476259	-0.602355	4.01693	0.000113345	0.00130523	-1.39001
MET	0.482279	0.509547	4.01395	0.000114584	0.00131804	-1.40042
DOCK2	-0.432488	-0.698871	-4.0114	0.00011566	0.00132893	-1.40935
DNTT	0.567526	-0.0883213	4.0098	0.000116337	0.00133473	-1.41494
PRKAG2	0.456532	-0.93507	4.0096	0.000116423	0.00133473	-1.41565
DAPK3	-0.471465	0.142538	-4.00636	0.000117808	0.00134911	-1.42696
FKBPL	-0.581695	0.387109	-4.00448	0.000118618	0.00135689	-1.43352
RASGRF2	-0.303038	-0.934211	-4.00096	0.000120151	0.00137291	-1.4458
NSUN5	0.458585	-0.0177207	3.99736	0.00012174	0.00138953	-1.45837
NADSYN1	0.518302	0.534397	3.99637	0.000122179	0.00139173	-1.46181
OSM	0.45871	0.524749	3.99632	0.000122202	0.00139173	-1.46199
PRSS8	-0.627371	0.266226	-3.99086	0.000124654	0.0014181	-1.481
ASGR2	0.497652	-0.712963	3.98964	0.000125213	0.00142288	-1.48527
FGD6	-0.544431	0.18241	-3.98914	0.000125437	0.00142387	-1.48698
PCDHGA9	0.295942	-1.25261	3.98848	0.000125739	0.00142573	-1.48928
TMC3	0.567013	0.102104	3.98575	0.000126998	0.00143843	-1.49881
MIRLET7B	-0.599061	-0.154212	-3.983	0.000128273	0.00145128	-1.50836
COX10	-0.510893	0.347421	-3.98252	0.000128494	0.0014522	-1.51001
NEU1	0.568574	0.310451	3.98173	0.000128866	0.00145481	-1.51277
IDUA	0.662488	0.770636	3.98077	0.000129317	0.0014583	-1.51611
TRIM34	-0.259409	0.602706	-3.97958	0.000129876	0.00146301	-1.52024
TMEM200B	0.386876	0.161304	3.97848	0.000130399	0.00146701	-1.52408
SLC16A9	-0.332571	0.607663	-3.97808	0.000130588	0.00146701	-1.52546
DDO	0.14215	-0.475888	3.97793	0.000130657	0.00146701	-1.52597
VPS53	-0.736511	0.228224	-3.97572	0.000131713	0.00147677	-1.53366
SRGN	0.355721	0.676208	3.97551	0.000131811	0.00147677	-1.53438
NEUROD1	-0.724981	-0.0253503	-3.97343	0.000132813	0.00148602	-1.54162
FMNL2	-0.631426	0.425081	-3.9732	0.000132925	0.00148602	-1.54242
FIBCD1	0.489332	0.235388	3.97149	0.000133749	0.00149362	-1.54832
AVPR2	0.436013	0.270681	3.97078	0.000134096	0.00149589	-1.5508
CCDC19	0.342703	0.0354496	3.97037	0.000134293	0.00149647	-1.55221
NXPH1	-0.719737	0.329927	-3.96934	0.0001348	0.0015005	-1.55581
HHIP	0.402127	-1.30137	3.96827	0.000135323	0.0015047	-1.55951
LMO4	-0.501487	0.590946	-3.96714	0.000135878	0.00150925	-1.56342
SNORA5A	-0.575741	0.186624	-3.965	0.000136939	0.00151941	-1.57086
C15orf39	-0.893012	0.214462	-3.9643	0.000137285	0.00152161	-1.57327
TRIM74	-0.521926	0.136797	-3.96186	0.000138503	0.00153347	-1.58171
IL31	0.579879	0.210724	3.96016	0.000139359	0.0015413	-1.5876
TMIGD2	0.45943	0.125621	3.94631	0.000146526	0.00161883	-1.63552
CEBPA	0.561362	0.391627	3.94488	0.000147282	0.00162545	-1.64043
VNN2	-0.660342	0.0853763	-3.94444	0.00014752	0.00162567	-1.64197
WHSC1	0.288131	-0.565518	3.94426	0.000147617	0.00162567	-1.6426
LOC285548	-0.271843	-0.855426	-3.94298	0.0001483	0.00163134	-1.64701
SGEF	0.607966	-0.50534	3.9427	0.000148447	0.00163134	-1.64796
SYS1-DBNDD2	-0.553411	0.262947	-3.9422	0.000148718	0.00163259	-1.6497
C15orf59	-0.734099	0.125604	-3.94039	0.000149691	0.00164152	-1.65593
PCDHB18	0.552188	-0.219447	3.93916	0.000150358	0.00164709	-1.66018
TUBGCP3	0.48885	-0.0652339	3.93642	0.000151855	0.00166173	-1.66964
TRPM3	0.609173	0.127473	3.93383	0.000153283	0.00167558	-1.67857
HLA-DRA	1.59168	0.247625	3.9327	0.000153906	0.00168061	-1.68245
CD28	-0.473456	0.292822	-3.93181	0.0001544	0.00168423	-1.68551
C1orf130	-0.5266	0.0595913	-3.93076	0.000154985	0.00168882	-1.68912
RGPD3	0.294775	-0.422503	3.93045	0.000155162	0.00168898	-1.69021
MR1	-0.654254	-0.0497244	-3.92403	0.00015879	0.00172666	-1.71228
C1RL	0.486553	-0.626317	3.92319	0.000159271	0.00173006	-1.71517
HAGHL	0.535442	0.0542865	3.92194	0.000159993	0.00173608	-1.71949
FLJ12825	-0.447935	-0.00929397	-3.92118	0.00016043	0.00173901	-1.72209
RAB35	-0.561104	0.585741	-3.92089	0.000160601	0.00173903	-1.72311
ABHD8	-0.713267	-0.397271	-3.91659	0.000163106	0.0017643	-1.73788
C1GALT1C1	-0.538391	-0.00178824	-3.91282	0.000165331	0.00178651	-1.75082
OAT	0.441362	-0.626096	3.91091	0.000166472	0.00179595	-1.75738
WNT10A	-0.788811	0.389027	-3.91077	0.000166552	0.00179595	-1.75784
CYP1B1	-0.5467	0.283092	-3.90834	0.000168011	0.0018098	-1.76616
LOC728989	2.06662	0.406352	3.90615	0.000169341	0.00182109	-1.77369
ARF1	0.633327	-0.0908917	3.90603	0.000169412	0.00182109	-1.77409
CCDC146	0.449679	0.348649	3.90446	0.000170372	0.00182951	-1.77948
C1orf159	0.392832	0.466576	3.90333	0.000171065	0.00183504	-1.78335
HPCAL1	0.203504	-0.251157	3.90202	0.000171872	0.00184179	-1.78785
MUL1	0.628332	0.0354607	3.89959	0.000173374	0.00185596	-1.79615
GMEB2	-0.606014	0.442703	-3.89904	0.000173721	0.00185775	-1.79805
APOLD1	0.445384	0.326149	3.89692	0.000175048	0.00186955	-1.80531
ANK2	0.272817	-1.26628	3.8967	0.000175185	0.00186955	-1.80606
PLEKHG1	0.41928	0.591637	3.89373	0.000177058	0.00188759	-1.81621
NDUFS2	0.31726	-0.877821	3.88828	0.000180548	0.00192191	-1.83483
PYGO1	-0.405955	0.240182	-3.88813	0.000180649	0.00192191	-1.83536
RXFP4	-0.603566	0.219375	-3.88717	0.000181272	0.00192655	-1.83865
C4orf49	0.193813	-0.929054	3.88399	0.000183342	0.00194656	-1.84948
EPHA8	0.529802	0.0327616	3.88174	0.000184829	0.00196033	-1.85718
NETO2	0.491028	0.532435	3.87978	0.000186127	0.00197207	-1.86386
TSPO	-0.460982	0.358756	-3.87872	0.000186833	0.00197752	-1.86746
SNORD115-18	-0.45139	0.235634	-3.87818	0.000187196	0.00197933	-1.86932
FGGY	-0.359839	0.241356	-3.87284	0.000190804	0.00201543	-1.88752
OTOF	0.512987	-0.114016	3.87215	0.000191271	0.0020183	-1.88985
DLK2	0.445344	-0.100346	3.87114	0.000191965	0.00202356	-1.89331
BMPER	0.563176	-0.488298	3.8692	0.000193298	0.00203553	-1.8999
VAT1L	0.406151	0.418361	3.86888	0.000193519	0.00203579	-1.90099
MIR196A2	-0.377391	0.813147	-3.86763	0.000194387	0.00204285	-1.90526
RRAS2	0.378965	0.343184	3.86695	0.00019486	0.00204573	-1.90758
FAM190A	0.208023	-0.943359	3.86333	0.000197388	0.00207017	-1.91987
ACADS	-0.485432	-0.369797	-3.86118	0.000198907	0.00208381	-1.92717
CTSE	0.519183	-0.245185	3.86092	0.000199091	0.00208381	-1.92806
TMEM26	0.411738	-0.484552	3.86048	0.000199405	0.00208498	-1.92956
SOHLH1	-0.669598	0.233872	-3.85989	0.000199824	0.00208725	-1.93156
MYO9B	0.570209	0.251114	3.859	0.000200461	0.00209179	-1.93459
RPS12	-0.272386	0.543405	-3.85533	0.000203097	0.00211716	-1.94704
FAHD2B	0.496376	-0.121923	3.85454	0.000203675	0.00212105	-1.94975
HS3ST3B1	-0.455097	0.0451072	-3.85299	0.000204797	0.00213059	-1.95499
KRT14	-0.461448	0.337414	-3.85254	0.000205128	0.00213189	-1.95653
ETS2	0.43663	0.60119	3.85194	0.000205568	0.00213432	-1.95857
UGT1A1	-0.528027	-0.0718839	-3.84829	0.000208257	0.00216006	-1.97095
CD52	-0.317688	0.359721	-3.8457	0.000210181	0.00217783	-1.97971
CLDN6	0.374393	-0.916767	3.84426	0.000211262	0.00218685	-1.9846
NONO	-0.501048	0.396146	-3.84349	0.000211842	0.00219066	-1.98721
SLC13A2	-0.629333	0.689	-3.84294	0.000212252	0.00219271	-1.98906
KIF16B	0.730319	-0.185373	3.83394	0.000219151	0.00226172	-2.01953
LDHC	0.198045	0.461733	3.83222	0.000220488	0.00227229	-2.02532
ZNF597	-0.527472	0.528622	-3.83206	0.000220615	0.00227229	-2.02587
LOC407835	-0.308576	0.715129	-3.82995	0.000222274	0.0022871	-2.03301
CDRT1	0.3591	-0.404809	3.82836	0.00022353	0.00229774	-2.03837
TMEM206	0.461775	0.390907	3.82624	0.000225216	0.00231277	-2.04553
CD7	0.442681	-0.621017	3.82343	0.000227468	0.00233358	-2.055
FGF14	0.389818	-0.500377	3.82143	0.000229089	0.00234788	-2.06177
SMCP	-0.466058	0.396588	-3.81815	0.000231766	0.00237296	-2.07283
GRN	0.458206	-0.248541	3.81621	0.000233357	0.00238587	-2.07934
HIST1H1B	0.58191	-0.299455	3.81605	0.000233488	0.00238587	-2.07988
EFHD1	-0.348119	0.732983	-3.81106	0.000237652	0.00242602	-2.0967
OAZ3	-0.608806	0.0658471	-3.81046	0.000238152	0.00242873	-2.09871
SLC19A1	-0.592603	0.471208	-3.80711	0.000240992	0.00245526	-2.10999
SPATA13	0.370066	0.0832791	3.80681	0.00024125	0.00245548	-2.11101
CASP1	-0.498688	0.428263	-3.80575	0.00024215	0.00246221	-2.11455
CSTL1	-0.365807	0.30963	-3.80401	0.000243642	0.00247495	-2.1204
SOX18	0.617735	-0.0964828	3.80087	0.000246359	0.0025001	-2.13095
ATF3	-0.744648	-0.25391	-3.79715	0.000249619	0.00253069	-2.14346
AURKAIP1	0.658249	-0.0747299	3.79562	0.000250964	0.00254184	-2.14858
TMEM176A	0.258285	-0.842008	3.79188	0.000254292	0.00257303	-2.16111
STK39	0.48642	0.0375412	3.79101	0.000255076	0.00257844	-2.16404
COL6A6	0.531695	-0.0992005	3.78888	0.000256996	0.00259531	-2.17118
C10orf55	-0.529211	-0.29462	-3.78587	0.000259736	0.00262042	-2.18126
ARHGDIA	0.394083	-0.664389	3.78322	0.000262172	0.00264081	-2.19014
NDRG2	0.387673	0.258041	3.78296	0.000262413	0.00264081	-2.19102
BBC3	-0.921805	-0.289274	-3.78284	0.000262524	0.00264081	-2.19142
SEMA4F	-0.638392	0.484917	-3.78095	0.00026427	0.00265548	-2.19772
HSPB6	-0.390559	0.159801	-3.78071	0.000264495	0.00265548	-2.19853
SLC38A11	0.447846	0.0878645	3.77829	0.000266755	0.00267557	-2.20663
RPL39L	-0.326392	-0.561915	-3.77571	0.00026919	0.00269585	-2.21527
AFF3	0.35498	0.280105	3.77559	0.000269299	0.00269585	-2.21565
FASTK	0.367754	0.382635	3.77507	0.000269793	0.00269819	-2.2174
PRUNE	-0.728586	0.878146	-3.77227	0.000272456	0.00272219	-2.22674
SLC34A1	0.539734	0.20302	3.76843	0.000276161	0.00275655	-2.23958
PLCH1	-0.394841	0.0380478	-3.76535	0.000279163	0.00278382	-2.24986
PARD3B	0.395121	-0.428759	3.76461	0.000279885	0.00278834	-2.25232
LOC284661	0.471701	0.209326	3.76043	0.000284018	0.00282678	-2.26625
YBX2	0.672711	-0.117014	3.75941	0.000285033	0.00283416	-2.26964
PGLS	-0.748108	-0.632256	-3.75598	0.000288475	0.00286563	-2.28105
APEH	-0.776664	-0.0330799	-3.75288	0.000291628	0.00289417	-2.29138
TMEM196	0.368566	-0.338454	3.74914	0.000295472	0.00292729	-2.30383
GIMAP4	-0.722658	-0.223078	-3.74908	0.000295531	0.00292729	-2.30402
ATOH8	0.632278	-0.534849	3.74683	0.00029787	0.00294763	-2.31151
SFTPA1	0.482819	0.258329	3.74378	0.000301059	0.00297634	-2.32163
MKX	-0.766922	0.0350702	-3.74053	0.000304502	0.00300751	-2.33243
LDHA	-0.395651	1.1334	-3.73917	0.000305952	0.00300919	-2.33694
ME1	0.375655	0.615307	3.73909	0.00030603	0.00300919	-2.33719
KILLIN	0.657206	0.194491	3.73909	0.000306032	0.00300919	-2.33719
IL34	-0.568975	0.259524	-3.73908	0.000306043	0.00300919	-2.33723
PCYT1B	0.54855	-0.140151	3.739	0.000306128	0.00300919	-2.33749
FAM13A	0.219223	-0.64475	3.73825	0.000306936	0.00301272	-2.33999
ARSI	-0.410784	-0.502396	-3.73812	0.00030707	0.00301272	-2.34041
KLK6	0.350957	0.480205	3.73609	0.000309255	0.00302999	-2.34715
ZNF577	-0.474153	0.466949	-3.73594	0.000309416	0.00302999	-2.34764
TAS2R60	0.304561	-0.461736	3.73546	0.000309936	0.00303221	-2.34924
EPB41L2	0.325308	0.440857	3.73361	0.000311946	0.00304899	-2.35538
BIK	0.533932	-0.00867934	3.73318	0.000312415	0.0030507	-2.3568
CHRNB4	0.427511	0.852161	3.7272	0.000318997	0.0031076	-2.3766
IDH3G	-0.56246	0.0283628	-3.72708	0.000319132	0.0031076	-2.37701
TXNDC5	-0.530609	0.0245572	-3.72706	0.000319144	0.0031076	-2.37704
CCHCR1	-0.511018	0.227271	-3.72661	0.000319645	0.00310955	-2.37853
ENTPD4	0.509632	-0.409443	3.72581	0.000320546	0.00311538	-2.38121
C2orf18	0.411767	-0.233081	3.72457	0.000321935	0.00312594	-2.38531
DDC	-0.45992	0.383616	-3.72415	0.000322405	0.00312757	-2.3867
HMCN1	-0.458671	0.423815	-3.71857	0.000328723	0.0031846	-2.40512
SIGLEC9	0.390939	-0.00311717	3.71818	0.000329166	0.0031846	-2.4064
FAM71B	-0.376788	0.7342	-3.71804	0.000329335	0.0031846	-2.40689
OLFML2A	-0.554769	0.292928	-3.71788	0.000329516	0.0031846	-2.40741
PAPPA	0.58979	-0.158241	3.71561	0.000332133	0.00320689	-2.41492
TC2N	-0.454625	0.232313	-3.71483	0.000333031	0.00321044	-2.41749
ACRBP	-0.368841	0.40215	-3.71475	0.000333121	0.00321044	-2.41774
CDH12	0.471372	0.162305	3.71377	0.000334254	0.00321836	-2.42097
F11	0.200942	-0.807169	3.71293	0.000335233	0.00322479	-2.42374
C10orf71	-0.332183	0.50707	-3.71077	0.000337763	0.0032461	-2.43088
ADRB3	-0.534799	-0.359599	-3.71011	0.000338533	0.0032474	-2.43304
HTR1D	0.560778	-0.302298	3.70997	0.000338698	0.0032474	-2.4335
TNFRSF13B	-0.327638	0.518596	-3.70985	0.00033884	0.0032474	-2.4339
PHACTR3	-0.434412	0.272949	-3.70878	0.000340102	0.00325647	-2.43743
C2orf72	-0.498926	-0.02414	-3.7076	0.000341498	0.00326682	-2.44132
GRAMD2	0.679249	-0.441764	3.70458	0.000345098	0.00329821	-2.45127
LOC440905	0.429597	-0.408668	3.70409	0.000345694	0.00329926	-2.45291
RNPEPL1	0.575402	-0.342356	3.70396	0.000345847	0.00329926	-2.45333
BCAT2	0.262759	0.0750751	3.70349	0.000346412	0.00330161	-2.45488
TMCO4	0.168365	-0.807842	3.7003	0.000350265	0.00333305	-2.46537
DEPDC5	0.156235	-0.642665	3.70023	0.000350355	0.00333305	-2.46562
GSTP1	0.532941	0.18921	3.69994	0.000350705	0.00333331	-2.46657
C3orf20	0.313821	-0.321943	3.69943	0.000351323	0.00333612	-2.46824
RAPGEF5	-0.5787	0.10193	-3.69613	0.000355371	0.00336936	-2.47911
PSMD9	0.458668	-0.677002	3.69604	0.000355475	0.00336936	-2.47939
CPA1	0.431752	0.271655	3.68867	0.00036467	0.00345335	-2.50361
FAM26D	0.292844	-0.588376	3.68785	0.000365704	0.00345997	-2.5063
SSR4	0.399514	0.394138	3.68102	0.00037445	0.00353948	-2.52872
PPP2CB	0.487471	-0.631705	3.68017	0.000375554	0.00354667	-2.53151
P2RX2	0.5289	-0.354669	3.67968	0.000376184	0.00354938	-2.5331
ENO3	0.407623	0.547299	3.67893	0.000377158	0.00355532	-2.53555
YWHAQ	0.360212	-0.480341	3.67329	0.000384581	0.003622	-2.55403
CHST5	-0.726944	0.131268	-3.6728	0.000385226	0.00362477	-2.55562
BARX2	-0.507813	0.879173	-3.67126	0.000387288	0.00364086	-2.56068
NR5A2	0.381409	0.210831	3.67017	0.000388743	0.00365122	-2.56424
KCNA5	-0.577642	-0.197815	-3.66787	0.000391836	0.00367671	-2.57175
FGFR3	0.373461	0.59958	3.66763	0.000392168	0.00367671	-2.57255
KIAA1543	0.353959	-0.363829	3.66732	0.000392582	0.00367725	-2.57355
SAMD14	0.520241	-0.00605604	3.66523	0.000395426	0.00370054	-2.5804
PPY2	-0.530915	-0.31389	-3.66393	0.0003972	0.00371378	-2.58464
ZNF642	0.448921	-0.367887	3.66313	0.000398291	0.00372062	-2.58724
LRMP	0.423193	0.47797	3.66202	0.000399817	0.0037315	-2.59086
OLIG3	0.698645	-0.273594	3.66099	0.000401239	0.0037414	-2.59423
CSPG4	0.363896	-0.264007	3.66059	0.0004018	0.00374326	-2.59556
C8orf31	0.458529	-0.106425	3.66032	0.000402163	0.00374326	-2.59641
TMEM140	-0.43874	-0.0561505	-3.65725	0.000406441	0.00377968	-2.60644
LOC254559	0.391557	0.176971	3.65692	0.000406907	0.00378062	-2.60753
SMPD4	0.579377	-0.0606077	3.65646	0.000407544	0.00378314	-2.60901
BRI3	0.0917298	-0.785524	3.655	0.000409602	0.00379883	-2.61378
NDUFAF3	-0.472484	-0.0915635	-3.65122	0.000414958	0.00384506	-2.62609
ALDH3B2	-0.433458	0.426469	-3.64852	0.000418829	0.00387745	-2.63489
VGLL2	0.364041	0.560581	3.64822	0.000419259	0.00387796	-2.63586
IRF7	0.576778	-0.326527	3.64777	0.000419918	0.00388009	-2.63735
PLBD2	-0.581932	-0.144225	-3.64754	0.00042024	0.00388009	-2.63808
LOC678655	0.489278	-0.354433	3.64599	0.00042249	0.0038942	-2.64314
C6orf191	-0.250389	0.591155	-3.64579	0.000422784	0.0038942	-2.64379
PPEF2	0.448369	-1.0474	3.64571	0.000422898	0.0038942	-2.64405
LY6G6C	0.38416	0.648973	3.64394	0.000425473	0.00391443	-2.6498
C6orf218	0.48555	-0.0258904	3.6403	0.000430822	0.00396011	-2.66164
CAPN10	0.171718	-0.511964	3.63888	0.00043293	0.00397596	-2.66626
FAM5B	0.888542	0.119383	3.63824	0.00043388	0.00398115	-2.66834
S1PR2	0.499868	0.484282	3.63466	0.000439241	0.00402676	-2.67997
LGI3	-0.502161	0.487515	-3.63313	0.000441549	0.00404434	-2.68493
TMEM139	0.459046	-0.0305666	3.63167	0.000443764	0.00406103	-2.68967
GFI1	0.453561	0.23519	3.62891	0.000447984	0.00409602	-2.69863
A2LD1	-0.825817	-0.346953	-3.62833	0.000448873	0.00410052	-2.70051
PRDM7	-0.424954	0.257423	-3.62201	0.000458679	0.00418641	-2.72097
STK35	0.480411	-0.0321563	3.62047	0.000461096	0.00420476	-2.72595
THNSL2	0.491245	-0.0764024	3.61858	0.000464092	0.00422835	-2.73208
KIAA1274	-0.834556	-0.405574	-3.6174	0.000465962	0.00423683	-2.73588
LRRC23	0.579606	0.418395	3.61727	0.000466174	0.00423683	-2.73631
MXD3	-0.507991	0.338663	-3.61722	0.000466252	0.00423683	-2.73647
FAM78B	0.592871	0.97425	3.6152	0.000469489	0.0042625	-2.74302
ALLC	-0.530837	0.663645	-3.612	0.000474643	0.00430211	-2.75335
ATP10A	0.53331	0.0281049	3.61197	0.000474684	0.00430211	-2.75343
BLK	-0.335842	0.424286	-3.61017	0.000477608	0.00432482	-2.75925
PC	0.480969	0.220166	3.60886	0.000479749	0.00433874	-2.76348
MICALL2	0.164108	-0.257279	3.60872	0.000479985	0.00433874	-2.76394
GATS	0.57612	0.177468	3.60674	0.000483231	0.00436427	-2.77032
EVL	0.544439	0.167799	3.60584	0.000484727	0.00437078	-2.77325
PGR	0.563873	-0.305361	3.6058	0.000484797	0.00437078	-2.77338
CXCR3	-0.528776	0.134924	-3.60544	0.000485392	0.00437233	-2.77454
SIDT1	-0.417563	-0.324107	-3.60404	0.000487714	0.00438942	-2.77906
MACROD2	0.400867	-0.366549	3.60295	0.000489523	0.00440188	-2.78256
C2orf81	0.314514	-0.213001	3.60256	0.000490175	0.00440391	-2.78382
PITPNM3	0.433983	-0.753605	3.59929	0.000495658	0.00444931	-2.79435
C11orf36	-0.639956	0.502087	-3.59897	0.00049621	0.00445039	-2.7954
ZNF485	-0.518561	0.322994	-3.59783	0.000498141	0.00446099	-2.79907
PLAU	-0.412903	0.6634	-3.59776	0.000498254	0.00446099	-2.79929
LOC375190	-0.508059	-0.354074	-3.5973	0.000499029	0.00446406	-2.80076
HOXA13	0.436633	0.588691	3.59478	0.000503342	0.00449875	-2.8089
PHF6	0.6409	-0.375304	3.59236	0.000507498	0.00453199	-2.81668
KRT23	0.17178	-0.877698	3.59202	0.000508093	0.00453338	-2.81778
MIR203	0.393541	-0.620215	3.59133	0.000509278	0.00454004	-2.81999
PCDHB6	0.412987	-0.0213544	3.59078	0.000510239	0.00454468	-2.82177
CDK10	0.356056	0.391646	3.58908	0.000513187	0.00456701	-2.82722
NANOS3	0.325076	0.209691	3.58478	0.000520744	0.00463028	-2.84104
FLJ20184	-0.526059	0.177781	-3.58382	0.000522453	0.00464148	-2.84414
TMEM61	-0.531511	0.0420485	-3.58351	0.000522999	0.00464235	-2.84513
DND1	0.550251	0.138314	3.57926	0.000530598	0.00470576	-2.85877
PCSK6	0.198315	-0.311164	3.57841	0.000532134	0.00471217	-2.8615
KIF21B	0.383838	0.00524597	3.57835	0.000532233	0.00471217	-2.86168
MICAL3	0.397078	0.564001	3.57792	0.000533004	0.00471497	-2.86305
LOC283314	-0.482421	0.981158	-3.57731	0.000534122	0.00472082	-2.86503
ZNF595	0.82357	0.0364927	3.57484	0.000538617	0.00475646	-2.87295
GRAMD1C	0.311791	-0.0394816	3.57459	0.000539074	0.00475646	-2.87375
HCRTR2	0.396399	0.536151	3.57074	0.000546154	0.00481481	-2.88608
VSX2	-0.701984	-0.323326	-3.56952	0.000548407	0.00483056	-2.88997
C10orf76	-0.445357	0.361863	-3.5692	0.000548997	0.00483164	-2.89099
PAQR8	0.563282	0.129339	3.56828	0.000550715	0.00484264	-2.89394
PLA2G2D	0.197374	-0.526118	3.56765	0.000551897	0.00484891	-2.89597
MGC26597	0.418076	0.251638	3.56699	0.000553124	0.00485556	-2.89807
C14orf39	0.397898	0.517936	3.56463	0.000557556	0.00489032	-2.90561
LGI4	0.280218	0.491509	3.56372	0.000559278	0.00490127	-2.90853
GNLY	0.573167	0.395846	3.563	0.000560643	0.00490465	-2.91083
BRF1	0.455347	0.0309221	3.56266	0.000561295	0.00490465	-2.91193
C1orf226	0.395107	-0.0365643	3.56262	0.000561375	0.00490465	-2.91206
MUSTN1	0.460248	0.249659	3.56252	0.000561562	0.00490465	-2.91238
NSUN2	-0.468062	0.528361	-3.56092	0.0005646	0.00492703	-2.91747
GLIPR1L2	-0.440627	0.305246	-3.55979	0.000566777	0.00493936	-2.92111
GALP	0.440001	0.674724	3.55966	0.00056701	0.00493936	-2.9215
FGF8	0.407383	-0.198015	3.55944	0.000567446	0.00493936	-2.92222
SAFB2	0.619274	-0.0324639	3.55492	0.000576179	0.00501116	-2.93665
MSX1	0.277379	-0.613755	3.55437	0.000577256	0.00501479	-2.93842
TM6SF1	-0.42726	-0.174045	-3.55421	0.000577566	0.00501479	-2.93893
C1orf65	0.367774	-0.0827481	3.55282	0.000580274	0.00503407	-2.94334
RPUSD1	-0.527839	-0.117637	-3.55187	0.000582142	0.00504605	-2.94638
ANXA6	-0.600549	0.191031	-3.55082	0.000584211	0.00505948	-2.94973
OTUB1	-0.264144	0.664505	-3.55059	0.00058467	0.00505948	-2.95047
PSMB2	-0.437825	0.140616	-3.54622	0.000593341	0.00513022	-2.96438
RUNX1T1	0.4873	0.245284	3.54002	0.00060587	0.0052319	-2.98411
TRPM5	-0.423362	-0.083054	-3.5399	0.000606113	0.0052319	-2.98449
KCNA2	-0.635657	-0.0747392	-3.53925	0.000607444	0.00523818	-2.98656
CD8A	-0.288373	0.0825543	-3.53905	0.000607854	0.00523818	-2.9872
PXDN	0.438963	0.159123	3.53742	0.000611207	0.00526269	-2.99239
PACSIN3	-0.277277	0.63801	-3.53365	0.000619004	0.00532247	-3.00436
LGALS2	0.3741	-0.0867293	3.53357	0.000619179	0.00532247	-3.00463
MYOC	-0.40045	0.676705	-3.53128	0.000623966	0.00535916	-3.01189
FAM123C	-0.617652	-0.384676	-3.52873	0.000629334	0.00539688	-3.01998
EGLN2	0.564441	-0.000187255	3.5287	0.000629401	0.00539688	-3.02008
MDK	-0.278776	-0.802108	-3.5271	0.000632792	0.00542146	-3.02515
LOC286467	0.409167	-0.0357648	3.52301	0.000641543	0.00549189	-3.03811
FAM47B	-0.482251	0.314896	-3.52134	0.000645169	0.00551836	-3.04343
LHFP	0.446208	0.201182	3.52079	0.000646355	0.00552393	-3.04517
BTBD19	0.50394	-0.231688	3.52009	0.000647871	0.00553231	-3.04738
ZBTB22	-0.410703	0.156747	-3.51938	0.000649411	0.00554089	-3.04962
CACNG4	-0.62716	-0.295889	-3.51819	0.000652025	0.00555861	-3.05341
ABCA2	-0.427313	0.688515	-3.51719	0.000654213	0.00557267	-3.05657
NEFL	-0.306755	0.605085	-3.51665	0.000655388	0.00557808	-3.05826
EIF2C2	-0.329811	0.740995	-3.51379	0.000661713	0.00562728	-3.06732
SLC38A2	0.451024	0.163184	3.50915	0.000672071	0.00571067	-3.08197
PNLDC1	0.530509	0.0128882	3.50887	0.000672704	0.00571136	-3.08286
CTSA	0.308466	-0.048805	3.50827	0.000674063	0.0057182	-3.08477
CNGA4	-0.537893	-0.145415	-3.50632	0.000678474	0.0057509	-3.09092
SYT10	0.215217	0.426165	3.50498	0.000681532	0.00577209	-3.09516
WDR1	0.510308	0.0862637	3.50307	0.000685884	0.0058042	-3.10116
LOC641518	0.591016	-0.0490549	3.50123	0.000690137	0.00583541	-3.10699
HCN4	0.356129	-0.1734	3.49961	0.000693874	0.00586221	-3.11208
STRADA	0.516233	0.141973	3.49923	0.000694749	0.00586482	-3.11327
C7orf65	-0.335311	0.0238749	-3.49466	0.000705445	0.00595025	-3.12768
WFIKKN1	-0.429977	0.273753	-3.49381	0.000707454	0.00596234	-3.13036
CASP8	-0.516285	0.229735	-3.49335	0.000708539	0.00596662	-3.1318
MESP2	0.650379	-0.309923	3.49015	0.000716145	0.00602576	-3.14187
GNASAS	0.537279	0.142831	3.48865	0.000719756	0.00605122	-3.14661
TRH	0.360706	-0.0869332	3.48824	0.000720735	0.00605452	-3.14789
ORAI2	0.617791	-0.312508	3.48616	0.000725744	0.00609165	-3.15442
PRSS42	0.414623	-0.541744	3.48283	0.000733841	0.00615462	-3.16488
PIP	0.463047	-0.0940202	3.48002	0.000740752	0.00620755	-3.17371
ZAK	0.247343	0.63029	3.479	0.000743281	0.0062237	-3.17692
ECHS1	-0.44526	0.644332	-3.47734	0.000747406	0.00625318	-3.18214
LRRC15	0.337953	-0.444079	3.47469	0.000754007	0.00630331	-3.19042
GULP1	0.657634	-0.105092	3.47427	0.000755062	0.00630703	-3.19174
DLG2	0.627535	-0.159887	3.47139	0.000762329	0.00636258	-3.20076
CSHL1	0.335515	-0.365363	3.47111	0.000763056	0.00636269	-3.20166
NDRG4	-0.631385	0.0978609	-3.4709	0.000763572	0.00636269	-3.2023
LOC100130557	-0.229429	-0.230463	-3.46917	0.000767986	0.00639432	-3.20773
LAIR1	0.826514	0.481404	3.46873	0.000769097	0.00639602	-3.20909
KRT5	-0.518595	0.748704	-3.46861	0.000769428	0.00639602	-3.20949
LIPA	0.521668	0.0330374	3.46831	0.000770175	0.00639709	-3.21041
EFCAB4A	0.501798	0.485585	3.46778	0.000771542	0.0064033	-3.21208
HCN2	0.462855	-0.0655048	3.4654	0.000777658	0.00644889	-3.21951
MARS	-0.574713	-0.192337	-3.46482	0.000779165	0.0064562	-3.22134
R3HDM2	0.437305	0.311178	3.45806	0.000796846	0.00659437	-3.24247
IGF2	-0.600725	0.297507	-3.45792	0.000797206	0.00659437	-3.24289
ADAP1	0.475162	-0.627103	3.45772	0.000797753	0.00659437	-3.24354
IL24	-0.381117	0.387247	-3.4554	0.000803898	0.00663474	-3.25076
CNTD1	0.414063	0.0392876	3.45539	0.000803919	0.00663474	-3.25079
FZD6	-0.389455	0.530627	-3.45337	0.000809322	0.00667401	-3.25709
KIAA0652	0.588502	-0.0434487	3.45162	0.000814037	0.00670753	-3.26256
SAA1	-0.482257	0.182761	-3.44953	0.000819689	0.00674873	-3.26908
ARHGDIG	0.479054	0.153075	3.44854	0.000822373	0.00676544	-3.27215
PRR5-ARHGAP8	-0.432274	0.169153	-3.44675	0.000827278	0.00680038	-3.27775
TMC7	-0.383894	0.45072	-3.44569	0.000830178	0.0068188	-3.28104
PCDHB9	0.341676	-0.806793	3.44463	0.000833103	0.0068374	-3.28436
DBN1	0.379155	0.0391787	3.44152	0.000841693	0.00690242	-3.29401
SLC17A6	0.417015	-0.172968	3.43961	0.00084705	0.00694084	-3.29998
PHKB	-0.344829	-0.711548	-3.43921	0.000848155	0.0069444	-3.30121
KRT35	0.29745	-0.0630304	3.43709	0.000854122	0.00698771	-3.3078
CHKB-CPT1B	0.525382	0.308525	3.43432	0.000861969	0.00704634	-3.31641
VAX1	-0.527238	-0.374565	-3.43374	0.000863631	0.00705435	-3.31822
NBL1	-0.258061	0.48038	-3.43316	0.000865283	0.00706007	-3.32002
AJAP1	-0.480004	0.488384	-3.4329	0.000866029	0.00706007	-3.32083
HLA-B	0.37261	0.260889	3.43277	0.000866379	0.00706007	-3.32121
SPRR4	0.426016	0.279352	3.43215	0.000868164	0.00706904	-3.32314
FOXC1	0.427787	-0.139909	3.43095	0.000871607	0.0070915	-3.32687
TBCE	-0.389794	0.155978	-3.42844	0.000878862	0.0071449	-3.33466
RALGPS1	-0.557814	0.0322503	-3.42729	0.000882191	0.00716633	-3.33822
DGCR8	-0.582433	-0.0362243	-3.42677	0.000883705	0.00717299	-3.33983
SMG5	0.154188	-0.556562	3.42627	0.000885175	0.00717929	-3.3414
MRPL55	-0.526715	0.539299	-3.42548	0.000887468	0.00718719	-3.34383
SLC18A1	-0.584622	0.44025	-3.42546	0.000887539	0.00718719	-3.3439
KIFC1	0.386905	0.455297	3.4245	0.000890353	0.00720434	-3.34688
TRIM59	0.312042	-0.637921	3.42399	0.000891853	0.00721083	-3.34847
SLIT1	0.334797	0.190012	3.41913	0.000906223	0.00732129	-3.3635
FAM162B	0.350302	0.0621235	3.41782	0.000910157	0.00733916	-3.36757
TSPAN18	0.33098	0.302482	3.41774	0.00091038	0.00733916	-3.3678
ARVCF	-0.456849	0.591634	-3.41759	0.00091083	0.00733916	-3.36826
CORO6	-0.640235	0.521035	-3.41744	0.000911273	0.00733916	-3.36872
C14orf43	0.637401	0.400143	3.41631	0.000914665	0.00736074	-3.37221
VPS18	0.363424	0.522855	3.41517	0.000918111	0.00738272	-3.37575
PLAC9	0.528409	-0.272046	3.41482	0.000919183	0.0073856	-3.37685
F8A2	0.424607	-0.207843	3.41337	0.000923561	0.00741502	-3.38131
NPHS2	-0.570665	0.0200569	-3.4109	0.000931107	0.0074698	-3.38896
BGLAP	-0.340551	0.405867	-3.41006	0.000933677	0.00748152	-3.39155
FAM129B	-0.410872	0.0776208	-3.40995	0.000934014	0.00748152	-3.39189
GATA4	0.70195	-0.626163	3.40954	0.00093528	0.00748586	-3.39317
ELOVL3	1.50662	0.274388	3.40909	0.000936639	0.00749094	-3.39453
GHDC	0.526325	0.221771	3.40814	0.000939583	0.00750868	-3.39748
LHFPL4	0.507206	-0.203339	3.40714	0.000942656	0.00752741	-3.40055
RET	0.34807	-0.496139	3.40464	0.000950446	0.00758377	-3.40829
YAP1	-0.555382	-0.0880185	-3.401	0.000961849	0.00766884	-3.41949
LHX8	-0.774244	-0.0757248	-3.39942	0.000966846	0.00770274	-3.42436
GNAS	-0.419197	0.13091	-3.39727	0.000973699	0.00775136	-3.431
SPRY1	0.296521	0.339566	3.39698	0.000974634	0.00775284	-3.4319
DVL3	-0.400319	0.486677	-3.39667	0.000975621	0.00775473	-3.43285
TSKU	0.365266	0.0584199	3.39575	0.000978544	0.00777198	-3.43566
CHRDL2	-0.321395	0.697988	-3.39352	0.000985727	0.00782144	-3.44253
TMEM90A	0.351309	-0.71765	3.39335	0.000986283	0.00782144	-3.44306
C10orf54	0.433317	-0.107039	3.393	0.000987425	0.00782449	-3.44415
NRK	0.389777	-0.301165	3.38884	0.00100096	0.00792571	-3.45694
CNKSR1	1.10814	0.123968	3.38734	0.00100587	0.00795844	-3.46153
DNAH8	0.507084	0.784445	3.38579	0.00101097	0.00799272	-3.46629
C3orf30	0.326143	-0.356013	3.38457	0.00101503	0.00801868	-3.47005
CCDC140	-0.197941	-0.464428	-3.38422	0.0010162	0.00801944	-3.47113
ODZ4	-0.587913	0.464987	-3.38407	0.00101668	0.00801944	-3.47157
MBNL1	-0.431135	0.872933	-3.38264	0.00102145	0.00805093	-3.47597
TBC1D9	-0.396792	1.0889	-3.38126	0.00102606	0.00807719	-3.4802
WWOX	-0.296709	0.435074	-3.38115	0.00102644	0.00807719	-3.48054
SH3BP2	0.391666	0.00243537	3.38094	0.00102713	0.00807719	-3.48117
DNAH1	0.229792	0.751959	3.38023	0.00102953	0.00808995	-3.48337
SLC26A5	0.481448	-0.00535397	3.3784	0.0010357	0.00813229	-3.48898
SYCE1L	-0.707068	0.240856	-3.37732	0.00103937	0.00815486	-3.4923
ZNF628	1.11554	0.206375	3.37214	0.00105708	0.00828757	-3.50816
GSPT2	-0.460892	0.412752	-3.36822	0.00107068	0.00838781	-3.52016
ZNF518B	0.440485	-0.0792007	3.3666	0.00107632	0.00842563	-3.52509
DLGAP2	0.396293	-0.268826	3.36591	0.00107877	0.00843837	-3.52722
CLK2	0.458448	-0.251377	3.36495	0.00108212	0.00845821	-3.53013
NR2F6	0.458267	-0.274481	3.36307	0.00108876	0.0085037	-3.53588
COL4A1	-0.589191	0.170036	-3.3624	0.00109116	0.00851595	-3.53793
C16orf13	0.27394	0.432387	3.36033	0.00109853	0.00856121	-3.54426
POM121C	-0.479558	0.359351	-3.36031	0.00109861	0.00856121	-3.54432
ZNF146	0.375791	-0.117759	3.35993	0.00109998	0.0085654	-3.54549
C17orf55	-0.473538	0.462136	-3.35948	0.00110158	0.00857085	-3.54685
FFAR2	0.463433	0.104222	3.35927	0.00110233	0.00857085	-3.5475
GLTSCR2	0.393741	-0.151164	3.35693	0.00111073	0.00862844	-3.55462
DHX30	-0.858078	-0.208484	-3.35675	0.00111141	0.00862844	-3.55519
DSCAML1	0.47635	-0.462908	3.35387	0.00112185	0.00870296	-3.56396
ARHGEF4	-0.66693	-0.064257	-3.35176	0.00112955	0.00875611	-3.57038
C4orf44	-0.521544	-0.242001	-3.34875	0.00114067	0.00883574	-3.57957
PAK6	-0.568792	0.187716	-3.34809	0.00114311	0.00884799	-3.58157
SNORD115-19	-0.384528	0.437398	-3.34705	0.00114696	0.00887116	-3.58473
MED12	0.491639	0.115998	3.34513	0.00115415	0.00892009	-3.59059
CAPN13	0.168398	-0.477008	3.34483	0.00115527	0.00892205	-3.59149
HIST1H3I	0.37388	0.377894	3.34409	0.00115804	0.00893493	-3.59374
S1PR1	0.415648	-0.25629	3.34388	0.00115882	0.00893493	-3.59437
GJB6	0.51107	0.0145133	3.34369	0.00115953	0.00893493	-3.59494
LPPR5	-0.521278	-0.12126	-3.34145	0.00116798	0.00899334	-3.60175
NPM2	0.410425	-0.380919	3.3401	0.0011731	0.00902604	-3.60585
FAM19A2	-0.512562	-0.394742	-3.33957	0.00117511	0.0090348	-3.60746
SLC17A8	-0.248002	0.722054	-3.33888	0.00117777	0.00904715	-3.60958
SRRM4	0.393577	0.188238	3.33869	0.00117846	0.00904715	-3.61013
HTR3E	-0.396785	0.231495	-3.33672	0.00118601	0.0090983	-3.61611
ASTN2	-0.376192	0.384995	-3.33635	0.00118744	0.00910255	-3.61725
KCNMB3	-0.501022	0.0166737	-3.33522	0.00119181	0.00912925	-3.62069
C19orf71	-0.359181	0.409861	-3.33401	0.00119648	0.00915484	-3.62435
LOC642846	-0.337358	0.0790125	-3.3339	0.00119692	0.00915484	-3.6247
SLC5A5	0.450367	-0.243688	3.3283	0.00121876	0.009315	-3.64165
QSOX2	-0.473226	0.362316	-3.32667	0.00122522	0.00935743	-3.6466
BMI1	-0.253064	0.649844	-3.32601	0.00122784	0.00936442	-3.6486
FAM90A1	0.525487	0.256602	3.32593	0.00122813	0.00936442	-3.64882
TGOLN2	0.242447	-0.881685	3.32575	0.00122885	0.00936442	-3.64937
ZNF238	0.430124	-0.103955	3.32471	0.00123301	0.00938919	-3.65254
MAP3K8	-1.2783	1.22239	-3.32406	0.00123559	0.00940192	-3.65449
FAM107A	-0.301867	0.361711	-3.32121	0.001247	0.00948181	-3.66311
PYGO2	0.772329	-0.0307431	3.32012	0.00125141	0.0095064	-3.66642
GFRA4	0.362811	0.57149	3.31996	0.00125208	0.0095064	-3.66691
POM121L9P	0.520473	0.000792096	3.31967	0.00125325	0.0095083	-3.66779
BCAS1	0.397962	0.318184	3.31647	0.00126622	0.00959966	-3.67743
C6orf147	0.428147	-0.481317	3.31565	0.00126957	0.00961802	-3.67991
DBH	-0.349303	0.416463	-3.31449	0.00127434	0.00964708	-3.68342
CABP5	0.355328	-0.323808	3.31327	0.00127937	0.00967809	-3.68711
GALR1	0.490246	0.191754	3.30996	0.0012931	0.00977482	-3.69711
XIRP2	0.370019	0.262751	3.309	0.00129707	0.00979769	-3.69998
TUBB3	-0.538935	-0.115963	-3.30872	0.00129824	0.00979932	-3.70082
ESRRG	-0.239535	0.275839	-3.30817	0.00130054	0.00980955	-3.70248
LYPD4	0.410795	-0.389713	3.30714	0.00130488	0.00983508	-3.7056
PRR22	0.257287	0.650845	3.30581	0.00131047	0.00987005	-3.70961
CRAMP1L	-0.295868	0.281842	-3.30471	0.00131512	0.00989783	-3.71292
FAM124B	0.506067	-0.411263	3.30401	0.00131808	0.00991289	-3.71502
WNT7B	0.3042	-0.284231	3.30364	0.00131964	0.00991745	-3.71613
ACCSL	0.214699	-0.693232	3.30294	0.00132262	0.00993259	-3.71824
ELF5	-0.449167	0.120038	-3.30215	0.001326	0.00995077	-3.72063
CSH1	-0.530027	0.17928	-3.30161	0.00132829	0.00995514	-3.72225
RAD51AP2	0.636552	-0.73245	3.30156	0.00132851	0.00995514	-3.7224
OR2H1	0.460422	-0.482447	3.29974	0.00133628	0.0100062	-3.72787
SEMA4A	0.0913393	-0.486575	3.29809	0.00134341	0.0100522	-3.73285
F12	0.500851	-0.132982	3.29745	0.00134617	0.0100586	-3.73477
CCDC81	-0.762072	0.135739	-3.29738	0.00134649	0.0100586	-3.73499
PITX2	0.448077	-0.391875	3.29722	0.00134717	0.0100586	-3.73546
MIR575	0.154058	-0.533866	3.29569	0.00135378	0.0101006	-3.74004
PHF21B	-0.490671	0.0187455	-3.29526	0.00135567	0.0101074	-3.74135
SCGB2A1	-0.396855	-0.0996851	-3.29467	0.00135825	0.0101194	-3.74313
UVRAG	0.491941	-0.0227676	3.29335	0.001364	0.0101549	-3.74708
TSPAN16	-0.508329	0.000200501	-3.29134	0.00137283	0.0102133	-3.75312
PIGL	0.363082	0.30075	3.28746	0.00139003	0.0103338	-3.76477
HEBP1	0.39282	0.163031	3.28705	0.00139186	0.01034	-3.766
MPO	-0.697113	-0.0538738	-3.28664	0.00139371	0.0103463	-3.76724
HNRNPF	-0.483879	0.015607	-3.28344	0.00140804	0.0104452	-3.77682
MTMR7	0.575581	0.157008	3.28293	0.00141037	0.0104549	-3.77836
HDAC8	-0.245546	0.524956	-3.28255	0.00141209	0.0104602	-3.7795
ITGA8	0.383913	-0.116432	3.28082	0.00141992	0.0105107	-3.78468
ROBO1	0.419128	0.303426	3.27837	0.00143111	0.0105828	-3.79201
SIGLECP3	0.282497	-0.208082	3.27824	0.00143171	0.0105828	-3.79241
TSSC4	0.305131	0.278301	3.278	0.00143278	0.0105831	-3.79311
SLC27A6	0.240695	-1.09341	3.27608	0.0014416	0.0106407	-3.79885
C20orf103	0.346211	-0.0918847	3.27497	0.00144673	0.0106709	-3.80217
SLCO1A2	0.392081	-0.186892	3.27189	0.00146103	0.0107687	-3.81137
WRN	0.484673	0.0992847	3.26925	0.00147343	0.0108524	-3.81927
SH3BP5	-0.544087	0.0939873	-3.26878	0.00147564	0.0108609	-3.82067
C6orf27	-0.382501	-0.289585	-3.26766	0.00148095	0.0108922	-3.82403
PPM1F	-0.363709	-0.140246	-3.26627	0.00148752	0.0109328	-3.82817
SNORA59B	-0.349708	0.5503	-3.26547	0.00149132	0.010953	-3.83055
C2orf78	0.242884	0.48955	3.26304	0.0015029	0.0110302	-3.83778
ZP4	-0.439182	-0.0191166	-3.26201	0.00150788	0.0110588	-3.84087
NKX2-3	-0.637759	0.939943	-3.26168	0.00150943	0.0110624	-3.84184
DDN	0.325404	0.610812	3.25869	0.00152391	0.0111606	-3.85076
B3GALNT1	0.580827	-0.672513	3.25834	0.00152559	0.011165	-3.85179
NFYC	-0.205107	-0.239138	-3.25797	0.00152744	0.0111706	-3.85292
ZNF7	0.353949	0.383013	3.25743	0.00153006	0.0111819	-3.85452
MSI1	0.417995	-0.0499763	3.25681	0.00153306	0.0111959	-3.85635
LOC644538	0.140782	-0.578344	3.25657	0.00153422	0.0111965	-3.85706
GNAT1	0.337067	0.3098	3.25632	0.00153548	0.0111978	-3.85783
SNX31	-0.77924	-0.214115	-3.2558	0.00153803	0.0112085	-3.85938
COL4A4	0.381971	-0.0982803	3.25525	0.0015407	0.01122	-3.86099
HIST2H2BF	-0.379799	0.255272	-3.25288	0.00155238	0.0112971	-3.86805
ACVR1C	-0.401782	0.458746	-3.25243	0.00155458	0.0113052	-3.86938
PLAC8	0.581951	-0.0710399	3.2501	0.00156615	0.0113813	-3.8763
TPD52	0.291058	-0.159151	3.24784	0.00157748	0.0114556	-3.88304
LTC4S	0.609304	0.0703994	3.24721	0.00158061	0.0114666	-3.88489
BEST4	0.65869	-0.229407	3.24709	0.00158122	0.0114666	-3.88525
ZNF542	-0.308331	0.463414	-3.24569	0.00158826	0.0115096	-3.8894
MIR200B	0.224973	-0.96608	3.24472	0.00159317	0.0115371	-3.89228
QRFPR	-0.282452	-0.0727978	-3.24354	0.00159916	0.0115724	-3.89579
PVT1	0.260704	-0.798399	3.24321	0.00160087	0.0115766	-3.89678
SCARA3	-0.404633	0.0811592	-3.24283	0.0016028	0.0115825	-3.89791
DNM3	0.498155	-0.121242	3.24173	0.0016084	0.0116149	-3.90117
NHLRC1	0.440469	0.0946944	3.24054	0.00161448	0.0116506	-3.90469
AOC2	-0.548869	0.482759	-3.237	0.00163272	0.0117666	-3.91518
D2HGDH	-0.355374	-0.0698903	-3.23698	0.00163283	0.0117666	-3.91525
CHPF	0.531814	-0.230756	3.23569	0.00163954	0.0118067	-3.91907
MAPK10	0.485995	0.349119	3.23482	0.00164405	0.011831	-3.92164
ZNF541	-0.29172	0.555972	-3.23252	0.00165608	0.0119093	-3.92844
PSG3	0.407668	0.47479	3.23067	0.00166584	0.0119711	-3.93393
DERL3	-0.364491	0.327756	-3.22898	0.00167475	0.0120268	-3.93891
LY75	0.332483	0.522203	3.22691	0.00168575	0.0120974	-3.94502
PAPLN	-0.359751	-0.350858	-3.22512	0.00169535	0.0121578	-3.95032
PAX5	-0.550488	-0.280748	-3.22407	0.001701	0.0121899	-3.95342
AGPAT2	0.380167	0.348432	3.22175	0.00171351	0.0122711	-3.96026
ERLIN2	0.452964	0.0960662	3.22076	0.0017189	0.0123011	-3.96319
TSHZ2	0.390335	0.367865	3.2205	0.0017203	0.0123026	-3.96395
S1PR3	0.479036	-0.202898	3.21813	0.00173325	0.0123867	-3.97095
SLC2A4RG	0.273906	-0.623029	3.21753	0.00173653	0.0124016	-3.97271
C19orf77	0.315917	0.0229818	3.21665	0.00174134	0.0124273	-3.97529
SEC31B	0.431132	-0.148468	3.21128	0.00177114	0.0126313	-3.99112
AP3B2	0.514553	-0.0617097	3.20793	0.00178995	0.0127567	-4.00098
SLC4A8	0.476874	-0.224612	3.20483	0.00180751	0.0128729	-4.01008
C17orf49	0.274463	-0.123703	3.20451	0.00180932	0.0128769	-4.01101
ACSL4	-0.597519	-0.276267	-3.20325	0.00181656	0.0129195	-4.01473
SLC25A2	0.211636	-1.1898	3.20238	0.00182152	0.0129459	-4.01728
CD86	-0.607078	0.245258	-3.19999	0.00183527	0.0130347	-4.02429
RBPJ	-0.367258	0.552588	-3.19775	0.00184825	0.0131179	-4.03086
SPAG11B	-0.585301	0.702402	-3.19375	0.00187166	0.0132749	-4.04259
ACOT12	-0.488504	0.0804253	-3.19259	0.00187849	0.0133142	-4.04598
RAB17	-0.804009	-0.255155	-3.19113	0.00188716	0.0133666	-4.05028
TNNT2	0.320645	-0.294469	3.18946	0.00189708	0.0134276	-4.05516
HEXDC	-0.3928	0.0762313	-3.18657	0.00191437	0.0135407	-4.06362
FUT8	-0.430227	0.443374	-3.18611	0.00191713	0.0135509	-4.06496
NSD1	0.332004	0.259232	3.18572	0.00191944	0.013558	-4.06608
PGBD5	0.246134	-0.866635	3.18271	0.00193771	0.0136777	-4.07491
MICAL1	0.37429	0.397503	3.18209	0.00194147	0.0136949	-4.07671
TNK2	0.265443	-0.138535	3.18056	0.00195077	0.0137471	-4.08117
INPP5B	0.425937	0.153564	3.18032	0.00195226	0.0137471	-4.08187
SCGB1D1	0.426213	0.676188	3.18022	0.00195285	0.0137471	-4.08216
SS18L1	-0.667721	-0.0820137	-3.17896	0.00196057	0.013792	-4.08583
CD59	-0.469997	0.00268254	-3.17706	0.00197229	0.013865	-4.09138
FAM100A	0.406885	0.209272	3.17486	0.00198593	0.0139514	-4.0978
HS6ST1	0.430221	-0.242243	3.17421	0.00199001	0.0139674	-4.09971
MYOM2	0.269191	-0.679497	3.17406	0.0019909	0.0139674	-4.10013
EID3	-0.385444	0.688139	-3.1737	0.00199317	0.0139738	-4.10119
NKD1	-0.409952	0.939149	-3.17314	0.00199668	0.0139889	-4.10283
FAM198A	-0.417555	0.133425	-3.17214	0.0020029	0.014023	-4.10572
SHANK2	0.267885	0.38247	3.16972	0.00201812	0.01412	-4.11277
SGCG	0.415629	0.261068	3.16933	0.00202061	0.0141279	-4.11392
OTOS	0.201946	-0.319628	3.16693	0.00203579	0.0142244	-4.12089
SATL1	-0.363836	0.216292	-3.16605	0.0020414	0.0142492	-4.12345
CCDC136	0.421579	0.0776946	3.16594	0.0020421	0.0142492	-4.12377
CDH3	-0.285053	0.395266	-3.16454	0.0020511	0.0143023	-4.12786
SLC25A20	0.380937	-0.885429	3.16422	0.0020531	0.0143067	-4.12877
MARCO	0.355823	-0.00914478	3.15878	0.0020883	0.0145334	-4.14459
GLTPD1	0.415631	0.0378736	3.15876	0.00208844	0.0145334	-4.14466
HTR4	-0.554573	0.0371759	-3.15835	0.00209108	0.0145419	-4.14583
GREB1	0.580873	-0.137268	3.15793	0.00209383	0.0145513	-4.14706
ASXL2	0.349438	0.384478	3.15683	0.00210104	0.0145916	-4.15025
FLJ40125	0.382766	-0.0819307	3.15466	0.00211527	0.0146805	-4.15653
CD44	0.413621	-0.164851	3.15268	0.00212838	0.0147616	-4.16228
ASCL2	-0.26931	0.724949	-3.15245	0.0021299	0.0147623	-4.16295
EIF4G1	-0.28863	0.624442	-3.15065	0.00214189	0.0148275	-4.16817
MIR376A2	0.440491	-0.143983	3.15047	0.00214308	0.0148275	-4.16869
C18orf34	0.481527	0.177518	3.15039	0.00214361	0.0148275	-4.16892
CCT3	0.447557	-0.218528	3.14984	0.0021473	0.0148431	-4.17052
CORT	-0.635741	-0.106632	-3.14605	0.0021728	0.0150093	-4.1815
BMP8A	0.507554	0.256448	3.14581	0.00217443	0.0150105	-4.18219
AP3M2	0.348176	-0.441669	3.14496	0.00218019	0.0150403	-4.18465
SSBP4	0.455144	-0.143118	3.14456	0.00218288	0.0150444	-4.1858
MMP23B	0.664209	-0.233362	3.14444	0.00218369	0.0150444	-4.18615
FAM120B	-0.463415	0.271026	-3.14243	0.0021974	0.0151251	-4.19197
TMPRSS7	-0.570433	-0.299245	-3.14229	0.00219835	0.0151251	-4.19237
MST1	-0.452729	-0.509933	-3.14169	0.00220246	0.0151433	-4.1941
RPH3A	0.561985	-0.493601	3.14041	0.00221124	0.0151936	-4.1978
ABT1	0.351603	-0.289882	3.14007	0.00221355	0.0151994	-4.19878
AMICA1	0.354057	-0.701878	3.13945	0.00221781	0.0152185	-4.20056
KAL1	-0.255424	0.659821	-3.13863	0.00222346	0.0152472	-4.20293
DUSP22	-0.456572	-0.066059	-3.13804	0.00222757	0.0152645	-4.20465
GPER	-0.236703	0.593264	-3.13784	0.00222894	0.0152645	-4.20522
C21orf70	-0.2726	-0.0527764	-3.13729	0.00223273	0.0152804	-4.2068
ABCB8	0.284144	0.493551	3.13563	0.00224433	0.0153496	-4.21161
WNT4	-0.348585	0.788339	-3.13461	0.00225145	0.0153881	-4.21456
IL27	-0.357229	-0.139013	-3.1326	0.00226549	0.0154738	-4.22034
WDR76	0.434235	0.172833	3.13227	0.00226784	0.0154797	-4.2213
GPR177	0.49167	0.198607	3.13042	0.00228087	0.0155584	-4.22663
OR2C3	0.414659	0.509637	3.12874	0.00229276	0.0156224	-4.23146
GPC2	0.298741	-0.478517	3.12867	0.00229328	0.0156224	-4.23167
C16orf7	0.381737	-0.577637	3.12629	0.00231025	0.0157153	-4.23852
TRIM42	-0.580983	0.276476	-3.12628	0.00231033	0.0157153	-4.23855
ARFGAP1	0.494833	0.135113	3.12612	0.00231148	0.0157153	-4.23902
ZNF331	0.318902	-0.0305319	3.12591	0.002313	0.0157153	-4.23963
C2CD2	-0.410627	-0.403544	-3.12546	0.00231622	0.0157269	-4.24092
FKBP9	-0.322683	0.00676117	-3.12505	0.00231917	0.0157366	-4.2421
WWTR1	-0.413399	0.231032	-3.12376	0.00232843	0.0157891	-4.24581
LRRN2	-0.464624	0.22266	-3.12278	0.00233554	0.0158269	-4.24864
BAHD1	0.190621	-0.687317	3.12163	0.00234382	0.0158726	-4.25193
ENPP5	0.579981	0.20688	3.1212	0.00234692	0.0158832	-4.25315
LIPE	0.43649	-0.462386	3.12083	0.00234966	0.0158913	-4.25424
SMEK3P	0.282256	-0.0916921	3.11842	0.0023672	0.0159995	-4.26115
KCNH5	-0.403461	0.310139	-3.11665	0.00238021	0.0160769	-4.26624
ZCCHC14	0.305029	0.512484	3.11567	0.00238741	0.016115	-4.26905
ITPRIP	-0.402546	0.349452	-3.11467	0.00239483	0.0161545	-4.27193
MICB	-0.289142	0.473355	-3.11311	0.00240642	0.0162221	-4.27641
CDC42EP1	-0.543582	0.524136	-3.11259	0.0024103	0.0162378	-4.27791
IRS2	0.489284	0.202606	3.11038	0.00242677	0.0163381	-4.28423
FMO1	0.312801	-0.22633	3.10837	0.00244189	0.0164291	-4.29
GIT1	0.268612	0.197431	3.10809	0.00244398	0.0164325	-4.29079
ACTL6B	0.423705	0.308415	3.10648	0.00245617	0.0165037	-4.29541
RASL12	0.837869	0.0786146	3.10537	0.00246457	0.0165494	-4.29858
PRKACA	0.336764	0.012824	3.10424	0.00247317	0.0165964	-4.30182
RBM8A	0.246197	0.0894961	3.10309	0.00248193	0.0166444	-4.3051
GRID2	-0.317346	-0.153464	-3.09449	0.00254854	0.01708	-4.32968
SMYD3	0.287102	0.223771	3.09305	0.00255991	0.0171451	-4.33381
TACSTD2	-0.530132	0.579334	-3.09268	0.00256281	0.0171534	-4.33486
PPDPF	0.357405	0.206776	3.08743	0.00260449	0.017417	-4.34983
SERF2	0.451269	0.422434	3.0873	0.00260556	0.017417	-4.35021
INPP5F	0.445069	0.159592	3.08685	0.00260912	0.0174295	-4.35147
FCN2	-0.381826	0.518538	-3.08354	0.0026358	0.0175964	-4.36091
C1orf77	-0.408984	-0.208059	-3.08176	0.00265019	0.0176811	-4.36596
LRRC10B	-0.334864	0.496186	-3.0788	0.00267436	0.0178308	-4.37438
USP40	0.30865	-0.758614	3.07789	0.00268189	0.0178695	-4.37699
KCNJ14	-0.480852	-0.269884	-3.07744	0.00268558	0.0178826	-4.37826
VTI1A	-0.472449	0.50637	-3.07583	0.00269882	0.0179591	-4.38282
ITGAM	0.264452	0.475811	3.07466	0.00270852	0.0180121	-4.38615
SIAH1	0.240496	-0.448698	3.07419	0.00271239	0.0180262	-4.38747
APITD1	1.4571	0.275225	3.07264	0.00272532	0.0181006	-4.39188
MAPK1	0.354532	0.256601	3.07191	0.00273144	0.0181295	-4.39396
CDK11B	-0.528831	0.308727	-3.07162	0.00273386	0.0181339	-4.39478
MTHFSD	0.262211	0.796045	3.07062	0.00274226	0.018178	-4.39762
SASH3	-0.348578	0.916888	-3.06935	0.00275295	0.0182372	-4.40123
PRF1	-0.415842	0.182682	-3.06765	0.0027673	0.0183125	-4.40605
FLJ43663	0.546201	-0.288597	3.06758	0.00276786	0.0183125	-4.40623
CD40	0.295854	0.298573	3.06617	0.00277978	0.0183796	-4.41022
KCNK6	0.249839	0.617824	3.06488	0.00279081	0.0184408	-4.41389
DPRX	0.395815	-0.318247	3.06454	0.00279373	0.0184482	-4.41485
CXorf57	0.557763	0.0210799	3.06424	0.00279624	0.018453	-4.41569
KAT2A	-0.340601	0.303104	-3.06389	0.00279924	0.0184611	-4.41668
PGBD3	-0.39449	0.488442	-3.0627	0.00280945	0.0185166	-4.42005
MAGEA1	-0.493086	0.0613148	-3.06109	0.0028233	0.0185868	-4.42461
ANO8	0.375878	-0.0689079	3.06104	0.00282369	0.0185868	-4.42474
MGAM	-0.42071	0.531707	-3.06029	0.00283018	0.0186176	-4.42687
MIR499	0.520214	-0.783916	3.05825	0.00284785	0.0187219	-4.43263
TRPM8	-0.342325	-0.499016	-3.05649	0.00286325	0.0188112	-4.43763
PTK6	-0.462322	-0.183419	-3.05534	0.00287327	0.0188651	-4.44086
HAVCR2	0.360117	0.534973	3.05499	0.00287631	0.018873	-4.44184
COL6A1	0.249393	0.270983	3.05454	0.0028803	0.0188873	-4.44313
MAP4K2	-0.287703	-0.50562	-3.05364	0.00288823	0.0189272	-4.44567
SPOCK2	0.49124	0.26823	3.05272	0.0028963	0.0189681	-4.44826
B3GNTL1	0.448443	-0.0746959	3.05211	0.0029017	0.0189914	-4.44998
HLCS	0.325098	0.72647	3.04973	0.00292282	0.0191175	-4.4567
SYT5	0.448888	0.000113013	3.04918	0.0029277	0.0191374	-4.45824
PTPRU	-0.372821	0.589792	-3.04553	0.00296046	0.0193393	-4.46855
DNAH9	-0.355626	0.61176	-3.04365	0.00297746	0.0194381	-4.47385
FSCN3	0.521425	-0.0926964	3.04312	0.00298225	0.0194571	-4.47534
NIN	0.317539	0.464604	3.04071	0.00300416	0.0195877	-4.48211
SNORA33	0.436143	-0.111541	3.03881	0.00302159	0.0196889	-4.48746
VTCN1	0.388523	0.0632656	3.03578	0.00304949	0.0198572	-4.49597
ZMYND10	0.441737	-0.0381591	3.03559	0.00305126	0.0198572	-4.49651
EDN3	0.345475	0.349546	3.0345	0.00306133	0.0199102	-4.49956
DYRK2	0.323777	0.0973934	3.03361	0.00306966	0.0199518	-4.50207
MIR1286	-0.389819	0.721538	-3.03213	0.00308342	0.0200179	-4.50621
C19orf33	0.204597	-0.322461	3.032	0.0030847	0.0200179	-4.50659
CES2	-0.324029	0.238286	-3.03183	0.00308627	0.0200179	-4.50706
CPA2	-0.498963	-0.10135	-3.03169	0.00308757	0.0200179	-4.50745
SLITRK4	0.509272	-0.127975	3.03008	0.00310265	0.0201031	-4.51196
GAS2L2	0.377802	0.12106	3.02959	0.00310729	0.0201205	-4.51334
HAND2	0.253416	0.327616	3.02923	0.00311066	0.0201298	-4.51435
C17orf47	-0.613014	0.227127	-3.02868	0.00311589	0.020151	-4.5159
RNF165	0.422697	0.31424	3.02831	0.00311938	0.020161	-4.51694
TUBA1C	0.488107	-0.353466	3.02765	0.00312561	0.0201886	-4.51878
LPPR3	0.411054	-0.419494	3.02655	0.0031361	0.0202358	-4.52188
MFNG	-0.269418	0.589718	-3.02647	0.00313683	0.0202358	-4.52209
CCDC102A	-0.505358	0.244018	-3.02531	0.00314791	0.0202895	-4.52536
RAGE	0.415039	0.0449605	3.02518	0.00314908	0.0202895	-4.5257
TMEM184A	0.144072	-0.747465	3.02444	0.00315617	0.0203225	-4.52778
TNFRSF1A	0.443859	0.173289	3.02387	0.00316166	0.0203452	-4.52939
CHD4	0.26225	0.540873	3.02336	0.00316648	0.0203594	-4.53079
PML	-0.249497	0.441735	-3.02323	0.0031678	0.0203594	-4.53118
TLN2	-0.447683	0.0813455	-3.02125	0.00318682	0.0204689	-4.53672
IL25	-0.542102	0.152227	-3.01922	0.00320642	0.020582	-4.54239
PRR23A	-0.381488	0.208199	-3.019	0.00320858	0.0205831	-4.54301
MAZ	-0.464546	0.074135	-3.01841	0.00321434	0.0206	-4.54467
ATG7	-0.344795	0.182208	-3.01832	0.0032152	0.0206	-4.54492
ZNF454	-0.470275	0.311386	-3.01808	0.00321756	0.0206023	-4.54559
PYCR1	0.417587	-0.265071	3.01673	0.00323066	0.0206734	-4.54935
C3orf50	-0.399134	0.422477	-3.01069	0.00329019	0.0210413	-4.56623
FTCD	-0.389055	-0.0960327	-3.0093	0.00330398	0.0211165	-4.57009
UGT1A10	0.382792	-0.381873	3.00888	0.00330815	0.0211301	-4.57126
C13orf16	0.339926	0.175155	3.00851	0.00331193	0.0211411	-4.57231
CIB4	0.285449	-0.410335	3.00808	0.00331617	0.0211552	-4.5735
ZC3H12A	-0.383391	-0.198161	-3.00786	0.0033184	0.0211563	-4.57412
C15orf63	0.443742	0.181441	3.00584	0.00333869	0.0212604	-4.57975
TIMP3	-0.59964	-0.345472	-3.00582	0.00333883	0.0212604	-4.57979
KCNK13	0.406959	0.479528	3.00426	0.00335458	0.0213475	-4.58414
GNG13	0.280876	-0.146109	3.00252	0.00337231	0.0214471	-4.58901
TRAF3IP3	-0.478708	0.188325	-2.99658	0.00343313	0.0218206	-4.60552
KIRREL2	0.486623	-0.171961	2.99522	0.00344719	0.0218964	-4.60929
DNASE1L2	0.136445	-0.508103	2.9949	0.00345057	0.0219044	-4.6102
GABRA3	-0.275501	0.53845	-2.99401	0.00345978	0.0219494	-4.61266
SLC16A2	0.285357	0.549138	2.99367	0.00346329	0.0219582	-4.6136
IQCE	-0.534121	-0.24752	-2.99322	0.003468	0.0219701	-4.61485
C8ORFK29	-0.452999	-0.567138	-2.99308	0.00346941	0.0219701	-4.61523
EPB41L1	0.291754	-0.265738	2.99251	0.00347544	0.0219948	-4.61683
RXRB	-0.558126	0.194031	-2.99043	0.00349718	0.0221189	-4.62259
ZNF28	0.416482	-0.117896	2.98932	0.00350884	0.0221791	-4.62566
C15orf42	-0.379797	-0.151634	-2.98723	0.00353097	0.0223053	-4.63147
PRRT3	0.517574	-0.194833	2.98631	0.0035407	0.0223448	-4.63401
NR1H4	-0.543742	-0.172825	-2.98623	0.00354155	0.0223448	-4.63423
RILP	0.373467	-0.254861	2.98544	0.00355002	0.0223846	-4.63643
KIF19	0.365399	0.446621	2.98464	0.0035585	0.0224244	-4.63863
WDR90	0.506147	0.439932	2.98208	0.00358599	0.0225839	-4.64574
GRIP1	0.387349	0.478986	2.98139	0.00359346	0.0226171	-4.64766
MAGI1	0.474589	0.28087	2.98084	0.00359929	0.0226401	-4.64915
TNNC2	-0.565871	-0.422675	-2.9804	0.00360409	0.0226565	-4.65038
SULT1A2	-0.503682	0.274148	-2.97863	0.0036233	0.0227634	-4.65529
PPP1R3E	-0.5656	-0.0566508	-2.97811	0.00362895	0.0227793	-4.65673
HOTAIR	0.584875	-0.15294	2.97799	0.00363024	0.0227793	-4.65705
LY6G6F	-0.605573	0.330158	-2.97735	0.00363721	0.0228092	-4.65882
CPZ	0.339335	0.447905	2.97684	0.00364276	0.0228302	-4.66023
HES3	-0.310572	0.455081	-2.97527	0.00365992	0.0229238	-4.66457
GABRG2	0.378253	-0.00330448	2.97264	0.00368881	0.0230908	-4.67182
XPO6	-0.339212	0.467229	-2.96831	0.00373693	0.0233778	-4.68377
ENPP3	0.254918	0.0575907	2.96808	0.00373948	0.0233797	-4.6844
RIPK4	-0.194035	0.423281	-2.9676	0.00374492	0.0233995	-4.68574
SOST	-0.353149	0.226929	-2.96558	0.0037676	0.023527	-4.69131
DPY19L2P4	0.365387	-0.105473	2.96397	0.00378569	0.0236257	-4.69573
EMR3	-0.218171	0.08839	-2.96356	0.00379033	0.0236404	-4.69686
ACTN2	0.570747	-0.593739	2.96272	0.00379984	0.0236854	-4.69917
PAK4	-0.390893	0.191855	-2.96181	0.00381024	0.023736	-4.70169
SNORD34	0.286781	0.00105243	2.96116	0.00381756	0.0237673	-4.70346
CTRB2	0.510171	0.266645	2.96089	0.00382071	0.0237725	-4.70422
PTGER2	-0.289833	0.73332	-2.95975	0.00383374	0.0238393	-4.70736
ZNF605	0.369305	0.153697	2.9582	0.00385149	0.0239352	-4.71161
TUBA8	0.337238	-0.170095	2.95447	0.00389452	0.0241881	-4.72185
CHTF18	0.296975	-0.166897	2.95407	0.00389924	0.0242029	-4.72297
RELA	-0.363998	-0.146283	-2.9532	0.00390927	0.0242506	-4.72534
GLYAT	-0.395421	0.225487	-2.95078	0.00393755	0.0244114	-4.73198
ABO	0.253917	0.489251	2.95048	0.00394109	0.0244187	-4.73281
ZNF814	0.248252	-0.31154	2.94992	0.00394772	0.0244451	-4.73436
RORA	-0.414607	0.458558	-2.94916	0.00395663	0.0244856	-4.73644
APOF	0.136692	-0.508177	2.94744	0.00397689	0.0245963	-4.74114
TMOD2	0.497836	0.13767	2.94686	0.00398386	0.0246157	-4.74275
ZDHHC18	-0.323847	0.714174	-2.94678	0.00398479	0.0246157	-4.74297
NIPAL3	-0.294789	-0.717283	-2.94614	0.00399233	0.0246411	-4.74471
CCDC12	0.476899	0.229906	2.94603	0.00399367	0.0246411	-4.74502
TRPV4	-0.348131	-0.156414	-2.94537	0.00400154	0.024675	-4.74683
FAM3D	-0.256343	-0.256174	-2.94482	0.004008	0.0246874	-4.74832
CEP72	-0.36031	-0.552449	-2.94466	0.00400997	0.0246874	-4.74877
NARFL	-0.34433	0.252257	-2.9446	0.00401071	0.0246874	-4.74894
HSPB7	-0.499127	0.61655	-2.94136	0.00404949	0.0248751	-4.75781
ERBB4	-0.334349	0.612236	-2.94135	0.00404958	0.0248751	-4.75783
ECEL1P2	-0.330269	0.0773281	-2.94135	0.00404967	0.0248751	-4.75785
ABCC3	0.360453	0.572814	2.94125	0.00405084	0.0248751	-4.75811
OTX2OS1	-0.256592	0.118335	-2.94071	0.00405732	0.0249001	-4.75958
APOBEC3B	0.28744	-0.71188	2.93994	0.0040666	0.0249423	-4.76169
PHGR1	0.225437	0.484903	2.93728	0.00409886	0.0251252	-4.76896
POLE4	0.456657	0.350816	2.93514	0.00412493	0.0252701	-4.7748
NOTCH1	0.415818	-0.193893	2.93489	0.00412796	0.0252737	-4.77548
ADRA1D	0.392225	0.267917	2.93281	0.00415354	0.0254152	-4.78116
GON4L	-0.434657	0.456618	-2.93168	0.00416747	0.0254745	-4.78425
HIST1H4L	0.483094	-0.123229	2.93163	0.00416815	0.0254745	-4.7844
PLBD1	0.220872	-0.341517	2.93108	0.00417492	0.0255008	-4.78589
ATRNL1	0.399783	0.174438	2.92923	0.00419788	0.0256119	-4.79094
NOS1AP	-0.448835	-0.350282	-2.92922	0.00419806	0.0256119	-4.79098
SLC13A4	0.282537	-0.0485007	2.92785	0.00421508	0.0257006	-4.7947
LOC400794	0.308021	0.0938348	2.92735	0.00422131	0.0257234	-4.79606
SLC23A3	-0.433005	-0.0606704	-2.92657	0.00423104	0.0257675	-4.79818
MAP2	0.441555	-0.246367	2.92375	0.00426659	0.0259687	-4.80588
PRIC285	0.405385	-0.204425	2.92275	0.0042792	0.0260301	-4.8086
SLC14A1	0.342622	-0.16433	2.92205	0.00428808	0.0260523	-4.8105
CCDC88C	0.444764	-0.49856	2.92191	0.00428982	0.0260523	-4.81088
GRAMD3	-0.53747	0.314309	-2.92186	0.0042904	0.0260523	-4.811
GAGE2C	0.213108	-0.228389	2.92041	0.00430891	0.0261493	-4.81496
PIP5K1C	0.22493	0.474931	2.92001	0.00431404	0.0261651	-4.81606
SHC4	0.250073	-0.132317	2.91733	0.00434832	0.0263575	-4.82334
MOV10L1	-0.335086	0.0320876	-2.91619	0.00436299	0.026431	-4.82643
TAC1	-0.394602	0.435164	-2.91545	0.00437255	0.0264734	-4.82845
CLIP3	-0.355505	-0.269027	-2.91189	0.00441875	0.0267374	-4.83811
LEP	0.335719	-0.143494	2.90885	0.00445849	0.0269521	-4.84635
KCNQ1DN	-0.380958	0.382652	-2.90878	0.00445943	0.0269521	-4.84654
LOC100192378	-0.365757	0.161573	-2.90761	0.00447484	0.0270294	-4.84971
ST18	-0.604051	-0.26745	-2.90391	0.00452387	0.0273096	-4.85973
TGM2	-0.361696	0.782329	-2.90336	0.00453119	0.0273378	-4.86121
MAGEA10	0.0451265	-0.467452	2.90257	0.00454181	0.0273859	-4.86336
RCAN2	-0.369195	0.139922	-2.90227	0.00454581	0.0273909	-4.86417
FRMD6	-0.359453	0.472522	-2.90198	0.0045496	0.0273909	-4.86494
RAPGEF4	0.143177	-0.662329	2.90191	0.00455058	0.0273909	-4.86514
SAG	0.518124	0.122788	2.89961	0.00458142	0.0275605	-4.87135
HK2	-0.318204	-0.190123	-2.89638	0.00462525	0.0278079	-4.88009
POU4F3	0.516951	-0.0723201	2.896	0.00463037	0.0278226	-4.88111
ALKBH2	0.212596	-0.50221	2.89572	0.00463421	0.0278295	-4.88187
PRDM8	0.352626	0.374435	2.89451	0.00465065	0.0278838	-4.88513
PDE11A	-0.426875	0.473334	-2.89442	0.00465194	0.0278838	-4.88538
RNU86	0.389754	0.251761	2.89431	0.00465341	0.0278838	-4.88567
PARP1	0.429664	-0.0441702	2.89408	0.00465654	0.0278838	-4.88629
RPA1	-0.506248	0.000696387	-2.89407	0.00465673	0.0278838	-4.88633
TARSL2	0.477711	0.0421498	2.893	0.0046714	0.0279554	-4.88922
FOXB1	-0.412126	0.597956	-2.89204	0.00468456	0.0280179	-4.8918
EMILIN2	0.359416	0.00623877	2.89144	0.00469279	0.0280509	-4.89341
MIR379	-0.413042	1.00235	-2.88973	0.00471647	0.0281762	-4.89804
SLC12A5	-0.333607	0.458502	-2.8869	0.00475575	0.0283945	-4.90565
ANKRD55	-0.277339	0.407802	-2.88273	0.00481422	0.028727	-4.91687
IL1R1	0.128954	-0.523101	2.88147	0.00483199	0.0288164	-4.92026
C3orf55	0.12355	-0.592411	2.87842	0.00487535	0.0290582	-4.92846
KLHL2	-0.405466	-0.180243	-2.87491	0.0049257	0.0293414	-4.93788
LGI1	0.312733	0.459526	2.87383	0.00494136	0.0294044	-4.9408
LOC401431	0.263287	-0.278198	2.87379	0.00494196	0.0294044	-4.94091
C13orf30	0.26247	-0.586095	2.87292	0.00495443	0.0294616	-4.94322
SULT1C4	-0.41249	-0.360452	-2.87059	0.00498835	0.0296463	-4.94948
PAX2	0.397127	0.257898	2.86946	0.00500484	0.0297272	-4.95251
COL12A1	0.397041	0.538623	2.86842	0.00501998	0.0297933	-4.95528
SORD	0.179312	-0.224569	2.86821	0.00502312	0.0297933	-4.95585
FKRP	0.29139	-0.544861	2.86811	0.00502461	0.0297933	-4.95613
LOC285768	-0.325904	0.180248	-2.86697	0.00504135	0.0298754	-4.95918
ALOX12B	0.378753	-0.0200968	2.86567	0.00506052	0.0299719	-4.96266
PCDHGA4	-0.233157	-0.919662	-2.86426	0.00508143	0.0300785	-4.96644
PHOX2A	-0.206357	0.648414	-2.86342	0.00509386	0.0301348	-4.96868
PTDSS2	-0.360696	0.234563	-2.86268	0.00510484	0.0301825	-4.97066
HSPB8	-0.246315	0.685743	-2.86096	0.00513044	0.030302	-4.97524
SFTA2	-0.450388	0.00763288	-2.86093	0.00513091	0.030302	-4.97533
FLJ13197	0.318818	-0.615128	2.85969	0.00514947	0.0303942	-4.97864
FAM109A	0.422524	0.438293	2.85948	0.00515265	0.0303956	-4.9792
SNAI3	-0.281854	0.207566	-2.85892	0.00516115	0.0304284	-4.98072
MLC1	-0.263205	0.371903	-2.85838	0.00516922	0.0304586	-4.98215
CYP4F12	0.417976	0.154165	2.85799	0.0051751	0.0304759	-4.98319
CENPF	-0.410657	0.477814	-2.85761	0.00518083	0.0304923	-4.98421
PRG2	0.50888	-0.630223	2.85389	0.00523722	0.0308066	-4.99413
GJA3	0.246116	-0.825732	2.8528	0.00525383	0.0308868	-4.99703
SHANK3	0.485147	0.0321979	2.85178	0.00526945	0.030961	-4.99975
CCDC3	-0.3979	0.443261	-2.85098	0.0052818	0.0310159	-5.0019
FLT1	-0.456438	0.369264	-2.84874	0.00531618	0.0312001	-5.00784
KLHDC7A	-0.329186	-0.0684671	-2.84768	0.00533258	0.0312786	-5.01067
ACACB	-0.244364	0.570434	-2.84748	0.00533571	0.0312792	-5.0112
AKR7L	0.381995	0.107772	2.84595	0.00535947	0.0314007	-5.01527
PCDHGA6	0.184666	-0.928444	2.84553	0.00536607	0.0314216	-5.0164
CRYBA2	0.242443	-0.507144	2.84343	0.00539884	0.0315956	-5.02198
SKI	0.513546	-0.355549	2.84289	0.0054073	0.0316272	-5.02341
PIGQ	0.411996	-0.619951	2.84261	0.00541173	0.0316342	-5.02417
ZNF423	-0.391438	0.57862	-2.84243	0.00541462	0.0316342	-5.02465
OGDHL	0.420792	-0.542757	2.84135	0.00543155	0.0317152	-5.02751
IGSF9B	-0.334176	0.398254	-2.83707	0.00549942	0.0320934	-5.03889
ZNF366	-0.18071	-0.0358185	-2.8358	0.0055197	0.0321936	-5.04226
LOC285847	0.802661	0.0719401	2.83542	0.00552571	0.0322105	-5.04325
WDR69	0.29201	0.022231	2.83066	0.00560237	0.032639	-5.05587
C8orf80	0.414736	0.10008	2.83016	0.00561055	0.0326682	-5.0572
SLC2A5	0.14943	-0.643174	2.82917	0.00562655	0.0327429	-5.05981
DMRT1	-0.491275	0.002369	-2.82654	0.00566963	0.032975	-5.06679
PLA2G6	-0.49486	0.152111	-2.82203	0.0057439	0.0333882	-5.0787
ST3GAL4	0.415616	0.407249	2.82118	0.00575796	0.0334511	-5.08094
FSTL4	-0.52776	-0.270233	-2.82032	0.00577231	0.0335157	-5.08321
ZNF837	0.41205	-0.0414166	2.81992	0.00577897	0.03353	-5.08427
SPATS2	0.442877	0.185319	2.81978	0.00578126	0.03353	-5.08463
RFPL3	0.435805	-0.591224	2.81904	0.00579363	0.0335829	-5.08659
CHRNA9	0.269489	-0.915556	2.81772	0.00581577	0.0336924	-5.09008
MRAP	0.311847	0.32284	2.81699	0.00582808	0.0337041	-5.09201
C6orf35	-0.292441	0.456481	-2.81698	0.00582819	0.0337041	-5.09203
CYP8B1	-0.543902	0.14297	-2.81695	0.00582865	0.0337041	-5.0921
MTL5	-0.326265	0.255345	-2.81682	0.00583083	0.0337041	-5.09244
FAM18A	0.394837	0.254859	2.81591	0.00584631	0.0337747	-5.09487
PRDM9	0.52179	-0.316809	2.81405	0.00587759	0.0339364	-5.09975
TOM1	-0.340888	0.254004	-2.81334	0.00588972	0.0339846	-5.10163
FEZF2	-0.350911	0.0127771	-2.81309	0.0058939	0.0339846	-5.10228
BNIPL	-0.346923	-0.358063	-2.81298	0.00589579	0.0339846	-5.10258
N6AMT2	0.402598	-0.166472	2.81277	0.00589931	0.0339859	-5.10312
TAPBP	0.4075	0.593417	2.81154	0.00592031	0.0340879	-5.10637
MIP	0.372619	0.208265	2.81076	0.00593357	0.0341453	-5.10842
CDKAL1	-0.304804	0.325095	-2.81004	0.00594598	0.0341977	-5.11033
RCC1	0.40737	0.305694	2.80923	0.00595987	0.0342585	-5.11246
LOC401010	0.437255	0.111978	2.80818	0.00597785	0.0343427	-5.11521
ADAR	-0.296847	0.495094	-2.80774	0.00598537	0.0343567	-5.11636
ZSCAN10	0.424262	0.0385467	2.80751	0.00598937	0.0343567	-5.11698
MIXL1	-0.434071	-0.428885	-2.80746	0.00599024	0.0343567	-5.11711
C3orf25	-0.603401	0.508066	-2.80425	0.00604587	0.0346565	-5.12556
ZNF833	0.359535	-0.300827	2.8036	0.00605704	0.0347013	-5.12724
CETP	-0.233023	0.783687	-2.80292	0.00606899	0.0347323	-5.12905
RUNDC3A	-0.427525	-0.284579	-2.80291	0.00606916	0.0347323	-5.12907
RALGDS	0.324418	0.207865	2.80236	0.00607871	0.0347676	-5.13051
C1orf61	0.32279	0.28377	2.80197	0.00608561	0.0347879	-5.13154
CDH11	-0.284121	0.63472	-2.80131	0.00609706	0.0348341	-5.13326
TLR9	0.361751	-0.189981	2.80068	0.00610814	0.0348781	-5.13492
C1orf170	0.143405	-0.61072	2.79991	0.00612165	0.034936	-5.13694
GPC4	0.304172	0.276019	2.79939	0.0061308	0.0349689	-5.13831
B3GNT6	0.398728	-0.997414	2.7986	0.0061448	0.0350294	-5.14039
SHANK1	0.365332	0.0239531	2.79818	0.00615216	0.0350521	-5.14148
CPT1B	-0.439501	0.468334	-2.79788	0.00615745	0.0350629	-5.14227
PRR5	0.108158	-0.263243	2.79741	0.00616575	0.0350908	-5.1435
WWP2	0.235508	-0.0155822	2.7955	0.00619958	0.0352535	-5.1485
OSBPL3	-0.474637	0.129416	-2.79542	0.00620114	0.0352535	-5.14873
RNF5	-0.429353	0.139022	-2.79522	0.00620468	0.0352542	-5.14925
MIR889	-0.475047	-0.455818	-2.79444	0.00621843	0.0353129	-5.15127
MAP1B	-0.467579	0.395322	-2.79351	0.00623508	0.035388	-5.15371
SCN4A	0.377935	0.444112	2.792	0.00626222	0.0355226	-5.15768
FCRL5	-0.337768	0.559175	-2.79059	0.00628758	0.0356458	-5.16137
GAB2	0.198813	0.310236	2.79041	0.00629084	0.0356458	-5.16185
TMC2	-0.242063	-0.336933	-2.78856	0.00632428	0.0358156	-5.16669
PIK3CD	0.364342	-0.350017	2.78789	0.00633635	0.0358643	-5.16843
PHLDB3	0.326094	0.675265	2.78701	0.00635227	0.0359316	-5.17072
SEPX1	0.337158	-0.295891	2.78685	0.00635518	0.0359316	-5.17114
BMP6	-0.206982	0.626223	-2.78633	0.00636467	0.0359656	-5.1725
PCDHAC1	-0.493744	-0.238889	-2.78517	0.00638592	0.0360659	-5.17554
WHAMM	0.344747	-0.164322	2.78364	0.00641381	0.0362037	-5.17952
C1QTNF7	-0.273689	0.764625	-2.78298	0.00642603	0.0362529	-5.18126
CELSR2	0.374924	0.36915	2.78262	0.00643254	0.0362699	-5.18219
LOC285205	0.307695	0.370675	2.78242	0.00643632	0.0362714	-5.18272
PACRG	-0.467443	0.550589	-2.78118	0.0064592	0.0363805	-5.18596
HDAC5	-0.211092	0.621385	-2.77826	0.00651329	0.0366652	-5.19357
TPCN2	0.427842	-0.6975	2.77691	0.00653832	0.0367861	-5.19707
ADIPOQ	-0.53823	0.349749	-2.77619	0.00655182	0.036842	-5.19895
IZUMO1	0.756901	0.0688201	2.77555	0.00656382	0.0368894	-5.20062
ANUBL1	-0.259354	0.351581	-2.77477	0.00657842	0.0369514	-5.20265
FAM108A1	0.392016	0.519475	2.77418	0.00658947	0.0369933	-5.20418
SECTM1	-0.389815	-0.299109	-2.77371	0.00659841	0.0370234	-5.20542
OCA2	-0.365094	0.490865	-2.7735	0.00660239	0.0370257	-5.20597
BFSP1	-0.396571	0.296216	-2.77298	0.00661209	0.03706	-5.20731
NHP2	0.360919	-0.02756	2.77233	0.0066245	0.0371094	-5.20902
C19orf45	-0.406506	0.346587	-2.77109	0.00664797	0.03721	-5.21225
SLC7A9	-0.322383	-0.512651	-2.771	0.00664965	0.03721	-5.21248
SLC25A13	0.413909	0.0227562	2.77023	0.00666419	0.0372711	-5.21447
CMIP	0.16558	-0.751647	2.76951	0.00667797	0.037328	-5.21635
ITPR1	0.417796	-0.0349801	2.76779	0.00671079	0.0374912	-5.22082
TSC2	0.22312	-0.342065	2.76644	0.00673654	0.0376148	-5.22432
PTGIS	0.23716	0.87726	2.7662	0.00674108	0.0376198	-5.22493
C12orf59	-0.366879	-0.197011	-2.76517	0.00676102	0.0377107	-5.22762
TMEM132B	0.368903	-0.0697901	2.76458	0.00677236	0.0377536	-5.22915
PANK4	0.280452	-0.183653	2.76427	0.00677837	0.0377668	-5.22996
AP2M1	0.375875	-0.164129	2.76259	0.00681086	0.0379273	-5.23432
REEP1	0.272148	0.590992	2.76197	0.00682274	0.037973	-5.23591
AHSA2	-0.291883	-0.488022	-2.76114	0.00683895	0.0380428	-5.23808
LGALS3BP	-0.313714	0.450256	-2.76068	0.00684794	0.0380576	-5.23927
SYNGR3	-0.416725	0.465794	-2.76062	0.00684897	0.0380576	-5.23941
ENOSF1	0.355711	0.331541	2.7604	0.00685333	0.0380614	-5.23999
NOP14	-0.505036	0.123738	-2.75948	0.00687133	0.0381408	-5.24238
CD22	0.307796	-0.295737	2.75718	0.00691639	0.0383704	-5.24834
HIST1H4K	0.247675	0.424638	2.7569	0.00692182	0.0383799	-5.24905
ZSCAN1	0.178109	-0.534472	2.7557	0.00694541	0.0384901	-5.25216
REG3A	0.331939	-0.310141	2.75435	0.00697218	0.0386178	-5.25566
PLOD3	-0.442179	0.313129	-2.7539	0.00698107	0.0386463	-5.25682
HLA-DMA	0.314213	0.467641	2.75351	0.0069889	0.0386689	-5.25784
GUCY2E	0.260739	0.112793	2.75284	0.00700218	0.0387217	-5.25957
KCNMB2	0.289479	0.263721	2.75232	0.00701251	0.0387581	-5.26092
POLR1A	0.381674	0.0931113	2.75129	0.00703296	0.0388503	-5.26357
CD37	0.242832	-0.292672	2.75002	0.00705828	0.0389694	-5.26684
FLJ10661	0.47908	-0.290468	2.74957	0.00706739	0.0389879	-5.26802
ABLIM1	-0.464988	0.206261	-2.7494	0.00707077	0.0389879	-5.26845
GGT5	0.214397	-0.192426	2.74929	0.00707294	0.0389879	-5.26873
NOVA2	0.344306	0.369093	2.74842	0.00709043	0.0390635	-5.27098
C1QTNF2	0.207716	-0.338243	2.74807	0.0070975	0.0390816	-5.27189
IFIT3	0.269215	0.876028	2.7478	0.00710298	0.0390909	-5.27259
AIFM2	-0.328627	0.440003	-2.74709	0.00711723	0.0391486	-5.27442
GGTLC1	0.301995	-0.334831	2.74688	0.00712154	0.0391515	-5.27497
MECOM	-0.389209	0.485674	-2.74515	0.00715654	0.0393079	-5.27944
MIR937	-0.370238	0.32632	-2.74509	0.0071576	0.0393079	-5.27957
MIR663B	-0.384869	-0.224062	-2.74376	0.00718474	0.039436	-5.28302
C6orf154	-0.438516	0.311744	-2.74239	0.00721261	0.0395679	-5.28654
GAK	-0.331237	0.0159752	-2.73995	0.00726261	0.0398211	-5.29284
RASGRP1	-0.36785	-0.274314	-2.73796	0.00730366	0.040025	-5.29797
EPHA3	0.421543	-0.333091	2.73566	0.0073512	0.0402434	-5.30387
FAM170B	-0.659338	-0.249474	-2.73566	0.00735131	0.0402434	-5.30389
LOC646405	-0.315186	0.0863564	-2.73349	0.00739642	0.040469	-5.30946
FFAR1	-0.338233	0.147015	-2.73284	0.00741008	0.0405223	-5.31113
TFPT	0.221714	0.434587	2.7319	0.00742961	0.0406076	-5.31353
NACC1	0.302606	0.332141	2.73166	0.00743478	0.0406088	-5.31416
TMEM121	-0.312199	0.400935	-2.73152	0.00743769	0.0406088	-5.31452
POM121	-0.279486	0.891819	-2.73116	0.00744524	0.0406286	-5.31544
DTX3	-0.265505	0.527143	-2.7306	0.00745709	0.0406718	-5.31689
IL6	0.0878902	-0.273636	2.73019	0.0074657	0.0406973	-5.31794
CHST11	0.330625	-0.0104381	2.72907	0.0074892	0.040792	-5.3208
C1QC	-0.453564	0.312593	-2.72898	0.00749118	0.040792	-5.32104
SLC47A1	0.446769	0.244826	2.72871	0.00749685	0.040792	-5.32173
C19orf66	-0.323484	-0.26115	-2.72862	0.00749885	0.040792	-5.32197
TCP10L	0.394676	0.241454	2.72829	0.00750585	0.0408086	-5.32282
GDF10	0.197469	-0.229294	2.72593	0.00755596	0.0410595	-5.32887
MS4A3	-0.415187	0.267706	-2.72422	0.00759235	0.0412355	-5.33324
PLEKHA5	0.231887	0.683612	2.72344	0.00760904	0.0413045	-5.33524
APOBEC3D	0.128075	-0.674604	2.72288	0.00762115	0.0413485	-5.33669
SNORD115-10	0.45748	0.228384	2.72249	0.00762954	0.0413709	-5.33769
PDE4A	-0.187766	0.485081	-2.72231	0.00763327	0.0413709	-5.33813
CELSR1	0.175759	0.11782	2.72134	0.00765426	0.0414629	-5.34063
ADRBK2	-0.463737	0.321018	-2.71933	0.00769759	0.0416758	-5.34576
SLC9A4	-0.365506	-0.138853	-2.71847	0.00771636	0.0417555	-5.34798
C1orf115	-0.363032	0.418766	-2.7156	0.00777893	0.0420721	-5.35532
FLRT1	0.322903	-0.0725695	2.71361	0.00782247	0.0422855	-5.36039
ZNF165	0.470732	0.486756	2.71207	0.00785644	0.0424469	-5.36433
PPP3CC	-0.211513	-0.529825	-2.70831	0.00793987	0.0428665	-5.37393
ADAMTSL5	-0.202866	0.362458	-2.70819	0.00794239	0.0428665	-5.37422
C17orf107	-0.301544	-0.624608	-2.70741	0.0079598	0.0429381	-5.37621
GALNT6	-0.303313	0.549663	-2.70568	0.00799853	0.0431245	-5.38062
GPSM3	0.327793	0.000516911	2.70377	0.00804157	0.043334	-5.3855
VANGL1	0.225807	-0.468393	2.70332	0.00805167	0.0433658	-5.38664
SND1	0.38249	0.498817	2.70279	0.00806358	0.0433965	-5.38798
TSSC1	-0.285908	0.0500671	-2.70266	0.00806655	0.0433965	-5.38831
HOXB1	-0.4889	-0.46219	-2.70251	0.00806996	0.0433965	-5.3887
CCL28	0.141043	-0.750648	2.70209	0.00807957	0.0434256	-5.38978
ELMO3	-0.279987	0.182349	-2.70097	0.00810482	0.0435193	-5.39261
CCND1	-0.433873	-0.0188636	-2.70095	0.00810543	0.0435193	-5.39268
SLC8A3	-0.555386	0.216891	-2.69916	0.00814595	0.0437142	-5.39721
ERCC1	0.325991	0.162615	2.69838	0.00816383	0.0437874	-5.3992
KAZALD1	0.376292	-0.196181	2.69735	0.00818749	0.0438916	-5.40183
MTMR12	0.232667	0.399986	2.69664	0.0082037	0.0439557	-5.40362
C15orf23	0.261577	-0.204108	2.69511	0.00823897	0.0441218	-5.40752
DOCK6	-0.352964	0.127608	-2.69438	0.00825572	0.0441886	-5.40936
BRD9	0.397648	0.276478	2.69418	0.00826045	0.0441911	-5.40988
NINJ2	0.322383	0.150548	2.69352	0.00827552	0.0442488	-5.41154
CDCA3	0.399738	0.172366	2.69309	0.00828548	0.0442791	-5.41263
LPAR5	0.29285	0.228448	2.6913	0.00832717	0.044479	-5.41719
YIF1B	0.163279	-0.817007	2.69012	0.00835458	0.0446023	-5.42017
CUL5	-0.208764	0.453312	-2.68579	0.00845614	0.0450997	-5.43113
F2R	-0.325627	-0.242883	-2.68578	0.00845646	0.0450997	-5.43117
C16orf5	-0.35388	0.138943	-2.68369	0.00850598	0.0453404	-5.43647
DMPK	-0.528155	0.514445	-2.68273	0.00852868	0.045438	-5.43888
MOSC2	0.330683	0.400519	2.68047	0.0085826	0.0457017	-5.4446
SERPINA5	0.322083	-0.206983	2.67768	0.00864949	0.0460342	-5.45164
CAPS	-0.365683	0.13405	-2.6765	0.0086779	0.0461616	-5.45462
SBF1	0.444224	0.0662867	2.67568	0.00869769	0.0462431	-5.45668
NKX2-1	0.305834	0.345955	2.67424	0.00873266	0.0464011	-5.46032
PRKCA	0.275116	-0.0797665	2.67406	0.00873703	0.0464011	-5.46077
EDA	0.353488	-0.503466	2.67381	0.00874323	0.0464011	-5.46142
IFITM4P	0.431739	0.0172039	2.67372	0.00874536	0.0464011	-5.46164
SUSD3	-0.521026	0.37416	-2.67261	0.00877231	0.0465043	-5.46443
SPTBN4	0.441715	0.0734555	2.67255	0.0087738	0.0465043	-5.46458
TSSK6	0.266967	0.588402	2.67176	0.00879326	0.0465835	-5.46659
RPL13AP3	-0.42997	-0.032786	-2.67082	0.00881606	0.0466805	-5.46894
RHBDD2	0.576044	0.0679491	2.66853	0.0088724	0.0469547	-5.47471
PMS2	-0.544722	0.122155	-2.66757	0.00889624	0.0470568	-5.47714
GOT1L1	0.344315	-0.217401	2.66707	0.00890841	0.0470971	-5.47838
MFSD4	-0.395266	0.379522	-2.66549	0.00894762	0.0472802	-5.48236
LRRN4CL	-0.452877	-0.155443	-2.66347	0.00899802	0.0475222	-5.48745
POPDC3	-0.253523	0.564893	-2.66286	0.00901305	0.0475534	-5.48896
C10orf32	0.323352	0.384126	2.66274	0.00901628	0.0475534	-5.48929
APOBEC3F	0.351961	-0.264444	2.66268	0.00901771	0.0475534	-5.48943
KIAA0664	0.420367	-0.230795	2.66022	0.00907931	0.0478208	-5.4956
STAG3	-0.481101	-0.0486525	-2.66006	0.00908353	0.0478208	-5.49602
NCRNA00111	0.303943	-0.219019	2.66	0.00908497	0.0478208	-5.49616
TRPC4	0.331593	-0.0316358	2.65992	0.00908693	0.0478208	-5.49636
CYP2S1	0.185026	0.0510332	2.65878	0.0091158	0.0479484	-5.49923
ADRA1B	0.314475	-1.34826	2.65829	0.0091281	0.0479887	-5.50045
SKAP1	-0.498842	0.0264044	-2.6575	0.00914817	0.0480556	-5.50244
LXN	0.424219	0.0868064	2.65726	0.00915414	0.0480556	-5.50303
BOC	-0.335395	0.350022	-2.65724	0.00915477	0.0480556	-5.5031
RPS2	0.169069	0.5396	2.65542	0.00920094	0.0482734	-5.50765
ASAP1	-0.428216	-0.0580458	-2.65405	0.00923582	0.0484319	-5.51108
CYP7B1	0.249081	-0.566076	2.65095	0.0093153	0.0488197	-5.51884
SNORD115-17	0.293793	-0.177843	2.6508	0.00931923	0.0488197	-5.51922
MMP9	-0.441686	-0.158173	-2.64873	0.00937273	0.0490602	-5.5244
GLIS3	-0.230407	0.664664	-2.64852	0.00937821	0.0490602	-5.52493
MPPED2	-0.335247	0.295934	-2.64833	0.00938315	0.0490602	-5.52541
SNORD115-9	0.474029	-0.0695621	2.64829	0.0093841	0.0490602	-5.5255
CXADRP3	-0.387212	0.310123	-2.64747	0.00940543	0.0491364	-5.52755
SLC38A7	-0.293595	-0.132608	-2.64736	0.00940819	0.0491364	-5.52782
DLL3	-0.390904	0.30758	-2.64633	0.00943508	0.049252	-5.5304
CCDC113	0.565486	-0.273089	2.64601	0.00944341	0.0492706	-5.5312
CPAMD8	0.280982	0.0908348	2.64582	0.00944843	0.0492719	-5.53168
GPR81	0.336039	0.119055	2.64473	0.00947673	0.0493786	-5.53439
ADAD1	-0.300776	-0.535433	-2.64467	0.00947844	0.0493786	-5.53455
SIPA1L2	0.330398	0.37648	2.64328	0.00951476	0.0495428	-5.53801
ARHGEF2	0.220186	-0.683997	2.64179	0.00955392	0.0497217	-5.54173
UGT2B15	0.394536	0.0125383	2.64153	0.0095608	0.0497325	-5.54238
RNASET2	-0.348366	0.582722	-2.63796	0.00965558	0.0502003	-5.5513
LYPD2	-0.212305	-0.691368	-2.63611	0.00970485	0.0504311	-5.55591
MIR668	-0.465599	0.244302	-2.63589	0.00971075	0.0504364	-5.55646
CDH7	-0.397952	0.891748	-2.63543	0.00972302	0.0504748	-5.5576
APP	-0.290062	0.335126	-2.63519	0.00972931	0.0504821	-5.55818
PUM1	0.283125	0.671646	2.63397	0.00976206	0.0506266	-5.56122
BTNL8	0.366071	0.174361	2.63376	0.00976774	0.0506307	-5.56175
SKAP2	-0.480992	-0.183232	-2.63313	0.00978468	0.0506931	-5.56331
DTHD1	0.304594	-0.204112	2.6327	0.00979639	0.0507087	-5.5644
COL6A3	-0.292849	0.529309	-2.63266	0.00979751	0.0507087	-5.5645
MIR1471	0.337085	-0.211502	2.63201	0.00981504	0.0507741	-5.56612
[truncated: 8,342 more rows]

## Sheet: Pathways
GO.ID	Description	p.Val	FDR	Phenotype	Genes
CORUM:6799	VEGFR2-S1PR1-ERK1/2-PKC-alpha complex	0.0345591	0.0345591	+1	KDR,S1PR1,MAPK1,PRKCA
CORUM:6801	VEGFR2-S1PR3-ERK1/2-PKC-alpha complex	0.0345591	0.0345591	+1	KDR,S1PR3,MAPK1,PRKCA
CORUM:6800	VEGFR2-S1PR2-ERK1/2-PKC-alpha complex	0.0345591	0.0345591	+1	KDR,S1PR2,MAPK1,PRKCA
GO:0009653	anatomical structure morphogenesis	1.12901e-10	1.12901e-10	+1	LIMS1,IRX5,HOXB5,KRT8,SYT2,HOXC11,NRP1,CHRNB2,PDZD7,FGF2,CXCL17,PCGF2,FOXI2,THY1,PCSK5,MFI2,RAMP1,BHLHE23,POU4F1,JAM3,PARVA,RUNX1,SOX17,PPARG,APOA1,MIR1-1,SH3D19,GFRA3,BRSK2,QKI,RFX2,PTPRZ1,CDC42EP2,ACTA2,CNTN4,COL13A1,NFATC1,PLCD1,MKS1,RP1,PAX4,KDR,HOXB8,FAT1,DPYSL5,TMOD3,SLIT3,ITGB3,WNT11,ABCC8,GJB5,DISC1,MYOCD,AP2A1,ANKRD11,SYT3,TIFAB,ZNF219,PTK2B,RIMS2,HOXA2,CDH15,CHI3L1,WTIP,IER3,ADAMTS16,RB…
GO:0032501	multicellular organismal process	9.22048e-10	9.22048e-10	+1	TMEM173,PIWIL2,CLIC1,NAV1,MYL5,IRX5,NPY,CASZ1,PURA,SORBS2,HOXB5,PCDHA1,BOK,BLNK,KRT8,AMIGO2,SYT2,KRT7,HOXC11,NRP1,ADCY6,OR1G1,GPR157,CHRNB2,PDZD7,FGF2,CXCL17,HTR1A,ZNF683,DAZAP1,PCGF2,ADRBK1,SCT,ZIC2,PANX3,LRRK1,ADCY7,LPO,ADCY9,LMCD1,CDC25B,HOXC12,CLNK,THY1,PCSK5,MIR93,NLRX1,ASS1,OXTR,ZIC5,PCDHA8,RAMP1,BHLHE23,IMPG1,USP46,SPATA16,SCTR,CLCNKA,SEBOX,DDX25,POU4F1,JAM3,GPS2,RANBP3L,NPTX2,PARVA,SMYD2,…
GO:0048468	cell development	1.0869e-09	1.0869e-09	+1	LIMS1,PIWIL2,IRX5,NPY,CASZ1,SORBS2,KRT8,SYT2,NRP1,ADCY6,CHRNB2,PDZD7,DAZAP1,LRRK1,CDC25B,THY1,MFI2,BHLHE23,SEBOX,DDX25,POU4F1,JAM3,PARVA,PDE4D,RUNX1,SOX17,WFIKKN2,PPARG,APOA1,MIR1-1,GFRA3,BRSK2,QKI,RFX2,PTPRZ1,DUOXA1,ACTA2,CNTN4,CCDC63,MKS1,RP1,RP1L1,FAT1,DPYSL5,TRIB1,TMOD3,SLIT3,ITGB3,ABCC8,DISC1,CSMD3,AP2A1,SYT3,PTK2B,RIMS2,HOXA2,CBFB,F2,NEK3,LDB3,ONECUT1,KCNJ10,NTF3,SRC,SEMA6A,CTSZ,DAAM2,TIAM2…
GO:0048856	anatomical structure development	5.91709e-09	5.91709e-09	+1	LIMS1,PIWIL2,NAV1,IRX5,NPY,CASZ1,PURA,SORBS2,HOXB5,PCDHA1,BOK,BLNK,KRT8,AMIGO2,SYT2,KRT7,HOXC11,NRP1,ADCY6,GPR157,CALML5,CHRNB2,PDZD7,FGF2,CXCL17,ZNF683,DAZAP1,PCGF2,ADRBK1,SCT,ZIC2,FOXI2,LRRK1,ADCY9,CDC25B,HOXC12,THY1,PCSK5,ASS1,OXTR,MFI2,ZIC5,PCDHA8,RAMP1,BHLHE23,SPATA16,SCTR,SEBOX,DDX25,POU4F1,JAM3,GPS2,RANBP3L,PARVA,SMYD2,PDE4D,RUNX1,SOX17,WFIKKN2,GNB1,PPARG,APOA1,MIR1-1,SH3D19,MYCBPAP,PDGFD,…
GO:0007275	multicellular organism development	1.89694e-08	1.89694e-08	+1	PIWIL2,NAV1,IRX5,NPY,CASZ1,PURA,SORBS2,HOXB5,PCDHA1,BOK,BLNK,KRT8,AMIGO2,SYT2,KRT7,HOXC11,NRP1,ADCY6,GPR157,CHRNB2,PDZD7,FGF2,CXCL17,ZNF683,DAZAP1,PCGF2,ADRBK1,SCT,ZIC2,LRRK1,ADCY9,HOXC12,THY1,PCSK5,ASS1,OXTR,ZIC5,PCDHA8,RAMP1,BHLHE23,SPATA16,SCTR,SEBOX,DDX25,POU4F1,JAM3,GPS2,RANBP3L,PARVA,SMYD2,RUNX1,SOX17,WFIKKN2,GNB1,PPARG,APOA1,MIR1-1,MYCBPAP,PDGFD,GPX4,GFRA3,BRSK2,DISP1,QKI,SLC5A3,CHRNA1,PTP…
GO:0032502	developmental process	3.40763e-08	3.40763e-08	+1	LIMS1,PIWIL2,CLIC1,NAV1,IRX5,NPY,CASZ1,PURA,SORBS2,HOXB5,PCDHA1,BOK,BLNK,KRT8,AMIGO2,SYT2,KRT7,HOXC11,NRP1,ADCY6,GPR157,CALML5,CHRNB2,PDZD7,FGF2,CXCL17,ZNF683,DAZAP1,PCGF2,ADRBK1,SCT,ZIC2,FOXI2,LRRK1,ADCY9,CDC25B,HOXC12,THY1,PCSK5,ASS1,OXTR,MFI2,ZIC5,PCDHA8,RAMP1,BHLHE23,SPATA16,SCTR,SEBOX,DDX25,POU4F1,JAM3,GPS2,RANBP3L,PARVA,SMYD2,PDE4D,RUNX1,SOX17,WFIKKN2,GNB1,PPARG,APOA1,MIR1-1,SH3D19,MYCBPAP,…
GO:0007267	cell-cell signaling	1.48131e-07	1.48131e-07	+1	NPY,SYT2,NRP1,CHRNB2,FGF2,HTR1A,ADRBK1,SCT,PANX3,LRRK1,THY1,PCSK5,OXTR,USP46,SCTR,FRAT1,PFKFB2,GPC5,NPTX2,RGS10,RUNX1,SOX17,GNB1,RIN1,MIR1-1,MYCBPAP,GNAI2,BRSK2,CHRNA1,CNTN4,NFATC1,SST,GABRR1,MKS1,MTNR1B,CHGA,GABRD,FAT1,WNT11,ABCC8,CRHR2,DISC1,AP2A1,SYT3,GPR27,TBL1X,NMB,MAD2L2,PTK2B,FGF21,RIMS2,ADCY8,RBP4,CBFB,CPLX1,CACNA1D,KCNJ10,CHD8,NTF3,CCL17,SRC,LTB,DAAM2,ATP6V1C2,FCHSD2,HTR5A,PRKCG,FCHSD1,F…
GO:0007399	nervous system development	3.73958e-07	3.73958e-07	+1	NAV1,IRX5,NPY,CASZ1,PURA,PCDHA1,BOK,AMIGO2,SYT2,NRP1,ADCY6,GPR157,CHRNB2,PDZD7,FGF2,SCT,ZIC2,THY1,OXTR,ZIC5,PCDHA8,BHLHE23,SCTR,POU4F1,JAM3,RUNX1,SOX17,PPARG,APOA1,GFRA3,BRSK2,QKI,SLC5A3,PTPRZ1,DUOXA1,CNTN4,TACC1,MKS1,RP1,HOXB8,RP1L1,DPYSL5,SLIT3,WNT11,ABCC8,DISC1,CSMD3,AP2A1,SYT3,TIFAB,PTK2B,RIMS2,HOXA2,F2,NEK3,KCNJ10,CHD8,NTF3,SRC,ZIC4,TRNP1,AQP1,SEMA6A,CTSZ,CNTFR,DAAM2,NAV3,PCDHA5,DPF3,MAFB,TI…
GO:0048731	system development	3.96326e-07	3.96326e-07	+1	NAV1,IRX5,NPY,CASZ1,PURA,SORBS2,HOXB5,PCDHA1,BOK,BLNK,KRT8,AMIGO2,SYT2,KRT7,HOXC11,NRP1,ADCY6,GPR157,CHRNB2,PDZD7,FGF2,CXCL17,ZNF683,DAZAP1,PCGF2,ADRBK1,SCT,ZIC2,LRRK1,THY1,PCSK5,ASS1,OXTR,ZIC5,PCDHA8,RAMP1,BHLHE23,SCTR,POU4F1,JAM3,GPS2,RANBP3L,PARVA,SMYD2,RUNX1,SOX17,WFIKKN2,GNB1,PPARG,APOA1,MIR1-1,PDGFD,GFRA3,BRSK2,DISP1,QKI,SLC5A3,CHRNA1,PTPRZ1,DUOXA1,MMP21,ACTA2,CNTN4,TACC1,COL13A1,NFATC1,PLC…
GO:0030154	cell differentiation	8.89891e-07	8.89891e-07	+1	LIMS1,PIWIL2,CLIC1,NAV1,IRX5,NPY,CASZ1,PURA,SORBS2,HOXB5,BOK,BLNK,KRT8,SYT2,KRT7,NRP1,ADCY6,GPR157,CHRNB2,PDZD7,FGF2,CXCL17,ZNF683,DAZAP1,ZIC2,FOXI2,LRRK1,CDC25B,THY1,MFI2,ZIC5,BHLHE23,SPATA16,SEBOX,DDX25,POU4F1,JAM3,GPS2,RANBP3L,PARVA,PDE4D,RUNX1,SOX17,WFIKKN2,PPARG,APOA1,MIR1-1,MYCBPAP,GFRA3,BRSK2,QKI,RFX2,PTPRZ1,DUOXA1,MMP21,ACTA2,CNTN4,COL13A1,NFATC1,PRAMEF11,CCDC63,MKS1,RP1,PAX4,KDR,HOXB8,IT…
GO:0048869	cellular developmental process	9.1306e-07	9.1306e-07	+1	LIMS1,PIWIL2,CLIC1,NAV1,IRX5,NPY,CASZ1,PURA,SORBS2,HOXB5,BOK,BLNK,KRT8,SYT2,KRT7,NRP1,ADCY6,GPR157,CHRNB2,PDZD7,FGF2,CXCL17,ZNF683,DAZAP1,ZIC2,FOXI2,LRRK1,CDC25B,THY1,MFI2,ZIC5,BHLHE23,SPATA16,SEBOX,DDX25,POU4F1,JAM3,GPS2,RANBP3L,PARVA,PDE4D,RUNX1,SOX17,WFIKKN2,PPARG,APOA1,MIR1-1,SH3D19,MYCBPAP,GFRA3,BRSK2,QKI,RFX2,PTPRZ1,DUOXA1,CDC42EP2,MMP21,ACTA2,CNTN4,COL13A1,NFATC1,PRAMEF11,CCDC63,MKS1,RP1,P…
GO:0065008	regulation of biological quality	3.21325e-06	3.21325e-06	+1	CLIC1,IRX5,ATP6V0E2,NPY,BOK,AMIGO2,UBE2K,SYT2,ZC3H12D,NRP1,RAB20,ADCY6,GPR157,CHRNB2,FGF2,KCNK18,HTR1A,ADRBK1,SCT,NALCN,LRRK1,ADCY7,LPO,ADCY9,MAP2K7,THY1,PCSK5,ASS1,OXTR,MFI2,USP46,SCTR,JAM3,PFKFB2,PARVA,CYP11A1,PDE4D,ACSM1,SOX17,GNB1,PPARG,APOA1,RIN1,MIR1-1,GNAI2,BRSK2,CAMKV,HVCN1,ALB,KSR2,CHRNA1,DUOXA1,CDC42EP2,SLC29A2,ACTA2,CNTN4,ATP6V0A4,SLC1A7,GABRR1,PLCD1,MKS1,RPTOR,RP1,KDR,MTNR1B,CHGA,ITPK…
GO:0030182	neuron differentiation	6.17416e-06	6.17416e-06	+1	IRX5,NPY,CASZ1,SYT2,NRP1,ADCY6,CHRNB2,PDZD7,THY1,BHLHE23,POU4F1,JAM3,RUNX1,APOA1,GFRA3,BRSK2,PTPRZ1,DUOXA1,CNTN4,MKS1,RP1,RP1L1,DPYSL5,SLIT3,WNT11,DISC1,CSMD3,AP2A1,SYT3,PTK2B,RIMS2,HOXA2,NEK3,NTF3,SRC,SEMA6A,CTSZ,TIAM2,DLX1,SPTBN2,AGBL4,FGF20,SLC6A4,RUNX2,USH1C,CHRNA3,RNF112,LST1,YWHAZ,SMARCA1,CRTAC1,C1QA,SEMA3E,TBX6,MTOR,NEDD4L,DVL1,SLC11A2,PROX1,CAMK1D,HDAC9,VSTM2L,KLF7,LRRC4C,TRPC5,MFRP,RTN4R…
GO:0022008	neurogenesis	1.46613e-05	1.46613e-05	+1	NAV1,IRX5,NPY,CASZ1,BOK,SYT2,NRP1,ADCY6,GPR157,CHRNB2,PDZD7,THY1,BHLHE23,POU4F1,JAM3,RUNX1,PPARG,APOA1,GFRA3,BRSK2,PTPRZ1,DUOXA1,CNTN4,MKS1,RP1,RP1L1,DPYSL5,SLIT3,WNT11,ABCC8,DISC1,CSMD3,AP2A1,SYT3,PTK2B,RIMS2,HOXA2,F2,NEK3,KCNJ10,NTF3,SRC,SEMA6A,CTSZ,DAAM2,NAV3,TIAM2,DLX1,DNER,SPTBN2,AGBL4,FGF20,SLC6A4,RUNX2,USH1C,CHRNA3,RNF112,LST1,YWHAZ,SMARCA1,CRTAC1,C1QA,SEMA3E,TBX6,MTOR,NEDD4L,DVL1,SLC11A2,…
GO:0048699	generation of neurons	2.81449e-05	2.81449e-05	+1	NAV1,IRX5,NPY,CASZ1,SYT2,NRP1,ADCY6,CHRNB2,PDZD7,THY1,BHLHE23,POU4F1,JAM3,RUNX1,PPARG,APOA1,GFRA3,BRSK2,PTPRZ1,DUOXA1,CNTN4,MKS1,RP1,RP1L1,DPYSL5,SLIT3,WNT11,ABCC8,DISC1,CSMD3,AP2A1,SYT3,PTK2B,RIMS2,HOXA2,F2,NEK3,NTF3,SRC,SEMA6A,CTSZ,DAAM2,TIAM2,DLX1,DNER,SPTBN2,AGBL4,FGF20,SLC6A4,RUNX2,USH1C,CHRNA3,RNF112,LST1,YWHAZ,SMARCA1,CRTAC1,C1QA,SEMA3E,TBX6,MTOR,NEDD4L,DVL1,SLC11A2,PROX1,CAMK1D,HDAC9,VSTM…
GO:0009887	animal organ morphogenesis	3.26884e-05	3.26884e-05	+1	IRX5,HOXB5,HOXC11,NRP1,PDZD7,FGF2,PCGF2,THY1,BHLHE23,POU4F1,PARVA,SOX17,MIR1-1,ACTA2,COL13A1,MKS1,RP1,PAX4,HOXB8,FAT1,SLIT3,WNT11,AP2A1,ANKRD11,TIFAB,HOXA2,ADAMTS16,RBP4,MYLK,BSX,SRC,AQP1,SEMA6A,CTSZ,MAFB,DLX1,VDR,MATN3,MGP,SLC6A4,RUNX2,USH1C,TBX6,ZFPM2,MTOR,DVL1,SH3PXD2B,PROX1,FAM20C,ADAMTS5,STK40,MFRP,ABL1,RPGRIP1,PSMD6,PAX7,RARB,WNT10B,ANKRD6,WNT2,STAT3,EPHB4,DUOX2,HOXB4,PRKRA,NEUROD1,HHIP,WNT…
GO:0032989	cellular component morphogenesis	8.05744e-05	8.05744e-05	+1	LIMS1,KRT8,SYT2,NRP1,CHRNB2,PDZD7,THY1,MFI2,POU4F1,PARVA,SOX17,APOA1,MIR1-1,SH3D19,GFRA3,BRSK2,RFX2,PTPRZ1,CDC42EP2,CNTN4,KDR,FAT1,DPYSL5,TMOD3,SLIT3,ITGB3,DISC1,SYT3,PTK2B,RIMS2,HOXA2,CDH15,WTIP,F2,NEK3,LDB3,FGD5,NTF3,SRC,SEMA6A,CORO1B,TIAM2,VDR,SPTBN2,MATN3,OPA3,CHRNA3,LST1,SEMA3E,PARVG,NEDD4L,CDH17,DVL1,SLC11A2,PROX1,TPPP,VSTM2L,KLF7,LRRC4C,TRPC5,ABL1,HCK,BIN3,TFCP2L1,CHL1,PALMD,CDC42EP3,FYN,M…
GO:0032879	regulation of localization	9.79719e-05	9.79719e-05	+1	CLIC1,BOK,SYT2,RRAD,NRP1,RAB20,CNST,CHRNB2,FGF2,CXCL17,HTR1A,ADRBK1,PLD1,SCT,PANX3,NALCN,TMEM109,THY1,MIR93,OXTR,USP46,CLCNKA,JAM3,GPS2,PFKFB2,KCNJ15,GPC5,MIR338,PDE4D,PPARG,APOA1,MIR1-1,PDGFD,GNAI2,BRSK2,HVCN1,DISP1,SST,PLCD1,KDR,TSLP,DPP10,MTNR1B,CLDN7,CHGA,DYNC1H1,TRIB1,FCER1G,ITGB3,WNT11,ABCC8,TRPV3,MYOCD,AP2A1,SYT3,TIFAB,GPR27,FXYD6,NMB,AP3D1,WFS1,PTK2B,FGF21,RIMS2,ADCY8,RBP4,PLEKHM2,ABCG5,C…
GO:0051179	localization	0.000131709	0.000131709	+1	TLK1,LIMS1,TMEM173,CLIC1,NAV1,ATP6V0E2,PURA,BOK,SYT2,RRAD,RNASE2,NRP1,RAB20,CALML5,CNST,CHRNB2,PDZD7,FGF2,KCNK18,CXCL17,HTR1A,AHCTF1,ADRBK1,PLD1,SCT,PANX3,NALCN,TMEM109,THY1,PCSK5,MIR93,OXTR,MFI2,RAMP1,USP46,CLCNKA,DDX25,SERPINA4,POU4F1,JAM3,GPS2,PFKFB2,KCNJ15,GPC5,MIR338,RANBP3L,ZDHHC12,CH25H,PARVA,PDE4D,SLC17A9,TBC1D22A,TMPRSS4,ABCG4,SOX17,PPARG,APOA1,SELPLG,RIN1,MIR1-1,PDGFD,GFRA3,GNAI2,FABP1,…
GO:0070887	cellular response to chemical stimulus	0.000190261	0.000190261	+1	LIMS1,TMEM173,ATP6V0E2,BOK,CDKN1C,KRT8,UBE2K,SYT2,NRP1,RAB20,ADCY6,CHRNB2,FGF2,MIR183,CXCL17,HTR1A,PCGF2,ADRBK1,SPINT3,ADCY7,LPO,ADCY9,ASS1,OXTR,RAMP1,POU4F1,JAM3,GPS2,CH25H,PARVA,CYP11A1,PDE4D,RGS10,ACSM1,RUNX1,ABCG4,SOX17,WFIKKN2,GNB1,PPARG,APOA1,SELPLG,MIR1-1,PDGFD,GPX4,GNAI2,FABP1,BRSK2,HVCN1,ALB,RFX2,PTPRZ1,CDC42EP2,ATP6V0A4,SST,DAXX,RPTOR,RP1,KDR,TSLP,CHGA,ITPKB,TRIB1,FCER1G,DHRS2,SLIT3,ITG…
GO:0048513	animal organ development	0.000198214	0.000198214	+1	IRX5,NPY,SORBS2,HOXB5,BOK,BLNK,KRT8,AMIGO2,KRT7,HOXC11,NRP1,CHRNB2,PDZD7,FGF2,ZNF683,DAZAP1,PCGF2,ADRBK1,SCT,ZIC2,LRRK1,THY1,PCSK5,ASS1,OXTR,BHLHE23,SCTR,POU4F1,JAM3,GPS2,RANBP3L,PARVA,SMYD2,RUNX1,SOX17,GNB1,PPARG,APOA1,MIR1-1,PDGFD,DISP1,CHRNA1,PTPRZ1,MMP21,ACTA2,CNTN4,TACC1,COL13A1,NFATC1,PLCD1,MKS1,RP1,PAX4,KDR,HOXB8,MTNR1B,STOX2,ITPKB,RP1L1,FAT1,TRIB1,FCER1G,TMOD3,DHRS2,SLIT3,WNT11,GJB5,DISC1…
GO:0006935	chemotaxis	0.000278865	0.000278865	+1	RNASE2,NRP1,FGF2,CXCL17,PLD1,JAM3,CH25H,PARVA,PDE4D,APOA1,PDGFD,GFRA3,CNTN4,KDR,CHGA,DPYSL5,FCER1G,SLIT3,ITGB3,PTK2B,HOXA2,NTF3,CCL17,PF4V1,SRC,SEMA6A,CCR3,CORO1B,SPTBN2,SEMA3E,DPP4,DVL1,CAMK1D,PLA2G7,VSTM2L,KLF7,TNFSF14,MTUS1,PDE4B,CMKLR1,S100A14,CCR6,CHL1,CCL15,FYN,MET,DOCK2,EPHA8,STK39,SEMA4F,GSTP1,EVL,CXCR3,PLAU,FGF8,MDK,SAA1,VAX1,NBL1,SLIT1,RET,FFAR2,DSCAML1,S1PR1,GFRA4,TUBB3,SEMA4A,ROBO1,PP…
GO:0010646	regulation of cell communication	0.000316892	0.000316892	+1	LIMS1,RGS6,BOK,BLNK,CDKN1C,WDR24,UBE2K,NRP1,TSPYL5,CHRNB2,FGF2,CXCL17,HTR1A,PCGF2,ADRBK1,SCT,SPINT3,LRRK1,LMCD1,CLNK,MAP2K7,THY1,NLRX1,OXTR,RAMP1,USP46,SCTR,POU4F1,GPS2,FRAT1,PFKFB2,GPC5,NPTX2,SMYD2,PDE4D,RGS10,RUNX1,SOX17,WFIKKN2,PPARG,APOA1,RIN1,MIR1-1,PDGFD,GNAI2,BRSK2,DISP1,CNTN4,NFATC1,DAXX,MKS1,RPTOR,KDR,TSLP,MTNR1B,CHGA,ITPKB,TRIB1,SLIT3,ITGB3,WNT11,ABCC8,CRHR2,DISC1,MYOCD,EDARADD,GPR27,TB…
GO:0042330	taxis	0.000322862	0.000322862	+1	RNASE2,NRP1,FGF2,CXCL17,PLD1,JAM3,CH25H,PARVA,PDE4D,APOA1,PDGFD,GFRA3,CNTN4,KDR,CHGA,DPYSL5,FCER1G,SLIT3,ITGB3,PTK2B,HOXA2,NTF3,CCL17,PF4V1,SRC,SEMA6A,CCR3,CORO1B,SPTBN2,SEMA3E,DPP4,DVL1,CAMK1D,PLA2G7,VSTM2L,KLF7,TNFSF14,MTUS1,PDE4B,CMKLR1,S100A14,CCR6,CHL1,CCL15,FYN,MET,DOCK2,EPHA8,STK39,SEMA4F,GSTP1,EVL,CXCR3,PLAU,FGF8,MDK,SAA1,VAX1,NBL1,SLIT1,RET,FFAR2,DSCAML1,S1PR1,GFRA4,TUBB3,SEMA4A,ROBO1,PP…
GO:0051239	regulation of multicellular organismal process	0.000409462	0.000409462	+1	TMEM173,CLIC1,MYL5,IRX5,CASZ1,AMIGO2,SYT2,HOXC11,NRP1,ADCY6,CHRNB2,FGF2,CXCL17,ZNF683,ADRBK1,SCT,PANX3,ADCY7,LMCD1,CLNK,THY1,MIR93,NLRX1,OXTR,BHLHE23,POU4F1,RANBP3L,NPTX2,PDE4D,RUNX1,SOX17,PPARG,APOA1,MIR1-1,PDGFD,GNAI2,BRSK2,SLC5A3,KSR2,PTPRZ1,DUOXA1,CNTN4,NFATC1,MKS1,KDR,TSLP,HOXB8,MTNR1B,CHGA,ITPKB,DYNC1H1,TRIB1,FCER1G,ITGB3,WNT11,ABCC8,TRPV3,DISC1,CSMD3,MYOCD,AP2A1,SYT3,TIFAB,FXYD6,CNN1,LRRFI…
GO:0000902	cell morphogenesis	0.000544247	0.000544247	+1	LIMS1,SYT2,NRP1,CHRNB2,PDZD7,THY1,MFI2,POU4F1,PARVA,SOX17,APOA1,SH3D19,GFRA3,BRSK2,PTPRZ1,CDC42EP2,CNTN4,KDR,FAT1,DPYSL5,SLIT3,ITGB3,DISC1,SYT3,PTK2B,RIMS2,HOXA2,CDH15,WTIP,F2,NEK3,FGD5,NTF3,SRC,SEMA6A,CORO1B,TIAM2,VDR,SPTBN2,MATN3,CHRNA3,LST1,SEMA3E,PARVG,NEDD4L,CDH17,DVL1,SLC11A2,PROX1,VSTM2L,KLF7,LRRC4C,TRPC5,ABL1,HCK,BIN3,TFCP2L1,CHL1,PALMD,CDC42EP3,FYN,MET,DAPK3,FGD6,FMNL2,C1GALT1C1,MUL1,EPH…
GO:0023051	regulation of signaling	0.000577691	0.000577691	+1	LIMS1,RGS6,BOK,BLNK,CDKN1C,WDR24,UBE2K,NRP1,TSPYL5,CHRNB2,FGF2,CXCL17,HTR1A,PCGF2,ADRBK1,SCT,SPINT3,LRRK1,LMCD1,CLNK,MAP2K7,THY1,NLRX1,OXTR,RAMP1,USP46,SCTR,POU4F1,GPS2,FRAT1,PFKFB2,GPC5,NPTX2,SMYD2,PDE4D,RGS10,RUNX1,SOX17,WFIKKN2,PPARG,APOA1,RIN1,MIR1-1,PDGFD,GNAI2,BRSK2,DISP1,CNTN4,NFATC1,DAXX,MKS1,RPTOR,KDR,TSLP,MTNR1B,CHGA,ITPKB,TRIB1,SLIT3,ITGB3,WNT11,ABCC8,CRHR2,DISC1,MYOCD,EDARADD,GPR27,FX…
GO:0051049	regulation of transport	0.000722732	0.000722732	+1	CLIC1,BOK,SYT2,RRAD,NRP1,RAB20,CNST,CHRNB2,HTR1A,ADRBK1,PLD1,SCT,PANX3,NALCN,TMEM109,THY1,MIR93,OXTR,USP46,CLCNKA,GPS2,PFKFB2,KCNJ15,PDE4D,PPARG,APOA1,MIR1-1,GNAI2,BRSK2,HVCN1,DISP1,TSLP,DPP10,MTNR1B,CHGA,DYNC1H1,FCER1G,ITGB3,ABCC8,TRPV3,AP2A1,SYT3,TIFAB,GPR27,FXYD6,NMB,WFS1,PTK2B,FGF21,RIMS2,ADCY8,RBP4,ABCG5,CPLX1,F2,CACNA1D,MYLK,KCNJ10,CADM1,BICD1,NTF3,KCNA7,BTNL2,NLRP6,PPP1R11,TRIM6,SRC,AQP1,N…
GO:0048666	neuron development	0.000960302	0.000960302	+1	IRX5,NPY,SYT2,NRP1,ADCY6,CHRNB2,PDZD7,THY1,BHLHE23,POU4F1,JAM3,RUNX1,APOA1,GFRA3,BRSK2,PTPRZ1,CNTN4,MKS1,RP1,RP1L1,DPYSL5,SLIT3,DISC1,CSMD3,AP2A1,SYT3,PTK2B,RIMS2,HOXA2,NEK3,NTF3,SRC,SEMA6A,CTSZ,TIAM2,SPTBN2,AGBL4,USH1C,CHRNA3,LST1,YWHAZ,CRTAC1,C1QA,SEMA3E,TBX6,MTOR,NEDD4L,DVL1,SLC11A2,CAMK1D,VSTM2L,KLF7,LRRC4C,TRPC5,MFRP,RTN4RL2,ABL1,RPGRIP1,PCDH12,CHL1,FYN,NEUROD1,RAB35,ARF1,MUL1,EPHA8,TSPO,GRN…
GO:0006811	ion transport	0.0016345	0.0016345	+1	CLIC1,ATP6V0E2,SYT2,RRAD,CHRNB2,FGF2,KCNK18,HTR1A,PANX3,NALCN,TMEM109,THY1,MFI2,RAMP1,CLCNKA,KCNJ15,PDE4D,SLC17A9,PPARG,APOA1,MIR1-1,GNAI2,FABP1,HVCN1,SLC5A3,CHRNA1,ATP6V0A4,SLC1A7,GABRR1,PLCD1,DPP10,MTNR1B,GABRD,COMMD3,PKD2L2,FCER1G,ITGB3,ABCC8,NCOA2,TRPV3,OSBPL5,SYT3,SLC12A9,FXYD6,NMB,WFS1,PTK2B,SLC22A15,CPLX1,F2,ACE,CACNA1D,MYLK,KCNJ10,SLC39A11,SLC5A2,KCNA7,AQP1,SLC4A4,ATP6V1C2,SCN11A,VDR,SLC3…
GO:0099536	synaptic signaling	0.00247425	0.00247425	+1	NPY,SYT2,CHRNB2,HTR1A,ADRBK1,SCT,OXTR,USP46,SCTR,NPTX2,RGS10,GNB1,RIN1,MYCBPAP,GNAI2,CHRNA1,CNTN4,SST,GABRR1,MTNR1B,GABRD,CRHR2,DISC1,SYT3,PTK2B,RIMS2,ADCY8,CPLX1,CACNA1D,KCNJ10,NTF3,SRC,FCHSD2,HTR5A,PRKCG,FCHSD1,SLC6A4,GPR176,CHRNA3,MTOR,GRM7,DVL1,CADPS2,GABRR2,LRRC4C,GIPC1,ABL1,GABBR2,STAT3,GRM8,FYN,PLAT,SRGN,ARF1,OTOF,FGF14,CHRNB4,HTR1D,P2RX2,S1PR2,PCDHB6,HCRTR2,CACNG4,SYT10,DLG2,PCDHB9,DBN1,S…
GO:0034330	cell junction organization	0.00264472	0.00264472	+1	LIMS1,NRP1,THY1,JAM3,RUNX1,KDR,WNT11,ABCC8,PTK2B,CDH15,CBFB,KIFC3,ACE,CADM1,FSCN1,SRC,PLEKHA7,COL17A1,CDH17,HDAC7,ABL1,TNS1,DAPK3,ANK2,KRT14,CLDN6,CDH12,MICALL2,MYOC,WDR1,KRT5,ARVCF,GJB6,FAM107A,XIRP2,PPM1F,CDH3,DUSP22,WNT4,PRKACA,TLN2,NR1H4,ACTN2,TRPV4,PIP5K1C,CDH11,BMP6,WHAMM,EPHA3,F2R,PRKCA
GO:0006928	movement of cell or subcellular component	0.0042139	0.0042139	+1	NAV1,PURA,NRP1,FGF2,CXCL17,PLD1,THY1,POU4F1,JAM3,GPC5,MIR338,CH25H,PARVA,PDE4D,SOX17,PPARG,APOA1,SELPLG,MIR1-1,PDGFD,GFRA3,GNAI2,KIFC2,CNTN4,SST,CCDC63,KDR,CLDN7,CHGA,KIAA0556,FAT1,DYNC1H1,DPYSL5,TRIB1,FCER1G,SLIT3,ITGB3,WNT11,ABCC8,KIF6,DISC1,MYOCD,AP3D1,PTK2B,KIF25,HOXA2,ADCY10,F2,KIFC3,ACE,CACNA1D,ONECUT1,MYLK,BICD1,FSCN1,NTF3,CCL17,PF4V1,SRC,SEMA6A,CCR3,NAV3,ITGB5,CORO1B,ITGAL,KIF12,DNER,SPTB…
GO:0007268	chemical synaptic transmission	0.00436809	0.00436809	+1	NPY,SYT2,CHRNB2,HTR1A,SCT,OXTR,USP46,SCTR,NPTX2,RIN1,MYCBPAP,GNAI2,CHRNA1,CNTN4,SST,GABRR1,MTNR1B,GABRD,CRHR2,DISC1,SYT3,PTK2B,RIMS2,ADCY8,CPLX1,CACNA1D,KCNJ10,NTF3,SRC,FCHSD2,HTR5A,PRKCG,FCHSD1,SLC6A4,GPR176,CHRNA3,MTOR,GRM7,DVL1,CADPS2,GABRR2,LRRC4C,GIPC1,ABL1,GABBR2,STAT3,GRM8,FYN,PLAT,SRGN,ARF1,OTOF,FGF14,CHRNB4,HTR1D,P2RX2,S1PR2,PCDHB6,HCRTR2,CACNG4,SYT10,DLG2,PCDHB9,DBN1,SLC17A6,VPS18,DLGAP…
GO:0098916	anterograde trans-synaptic signaling	0.00436809	0.00436809	+1	NPY,SYT2,CHRNB2,HTR1A,SCT,OXTR,USP46,SCTR,NPTX2,RIN1,MYCBPAP,GNAI2,CHRNA1,CNTN4,SST,GABRR1,MTNR1B,GABRD,CRHR2,DISC1,SYT3,PTK2B,RIMS2,ADCY8,CPLX1,CACNA1D,KCNJ10,NTF3,SRC,FCHSD2,HTR5A,PRKCG,FCHSD1,SLC6A4,GPR176,CHRNA3,MTOR,GRM7,DVL1,CADPS2,GABRR2,LRRC4C,GIPC1,ABL1,GABBR2,STAT3,GRM8,FYN,PLAT,SRGN,ARF1,OTOF,FGF14,CHRNB4,HTR1D,P2RX2,S1PR2,PCDHB6,HCRTR2,CACNG4,SYT10,DLG2,PCDHB9,DBN1,SLC17A6,VPS18,DLGAP…
GO:0098609	cell-cell adhesion	0.00692134	0.00692134	+1	LIMS1,CLIC1,PCDHGB1,PCDHA1,AMIGO2,PCDHA13,THY1,ASS1,PCDHA8,PCDHGC3,JAM3,CRISP2,PARVA,RUNX1,APOA1,SELPLG,CNTN4,COL13A1,CLDN7,ITPKB,FAT1,TMOD3,ITGB3,AP3D1,MAD2L2,CDH15,CBFB,KIFC3,CADM1,HLA-DMB,BTNL2,SRC,PCDHA5,ITGB5,PLEKHA7,SERPINF2,ITGAL,FAT2,PCDHGA10,CDH17,CD209,DPP4,VSTM2L,LRRC4C,TNFSF14,PCDH1,ABL1,IL1RN,DNAJB6,PCDH12,PLEK,FYN,PCDHGA9,TMIGD2,CD28,CYP1B1,CLDN6,HMCN1,CDH12,PCDHB6,PLA2G2D,MDK,DLG2,…
GO:0099537	trans-synaptic signaling	0.0075772	0.0075772	+1	NPY,SYT2,CHRNB2,HTR1A,SCT,OXTR,USP46,SCTR,NPTX2,RIN1,MYCBPAP,GNAI2,CHRNA1,CNTN4,SST,GABRR1,MTNR1B,GABRD,CRHR2,DISC1,SYT3,PTK2B,RIMS2,ADCY8,CPLX1,CACNA1D,KCNJ10,NTF3,SRC,FCHSD2,HTR5A,PRKCG,FCHSD1,SLC6A4,GPR176,CHRNA3,MTOR,GRM7,DVL1,CADPS2,GABRR2,LRRC4C,GIPC1,ABL1,GABBR2,STAT3,GRM8,FYN,PLAT,SRGN,ARF1,OTOF,FGF14,CHRNB4,HTR1D,P2RX2,S1PR2,PCDHB6,HCRTR2,CACNG4,SYT10,DLG2,PCDHB9,DBN1,SLC17A6,VPS18,DLGAP…
GO:0042592	homeostatic process	0.00787367	0.00787367	+1	ATP6V0E2,BOK,UBE2K,RAB20,ADCY6,GPR157,FGF2,SCT,LRRK1,ADCY7,LPO,ADCY9,MAP2K7,THY1,OXTR,MFI2,SCTR,JAM3,PDE4D,ACSM1,GNB1,PPARG,APOA1,MIR1-1,GNAI2,BRSK2,HVCN1,ALB,KSR2,CHRNA1,ATP6V0A4,PLCD1,MKS1,RP1,KDR,MTNR1B,ITPKB,RP1L1,EPHX2,DYNC1H1,FCER1G,TMOD3,ITGB3,ABCC8,DISC1,ANKRD11,ARMS2,SLC12A9,GPR27,NMB,AP3D1,WFS1,NCOA4,PTK2B,FGF21,SERPINA3,ADCY8,RBP4,ABCG5,F2,CACNA1D,KCNJ10,GPR12,GTF2I,FLG,TRIM6,SRC,RAD51…
GO:0023056	positive regulation of signaling	0.00805584	0.00805584	+1	LIMS1,BOK,BLNK,CDKN1C,WDR24,UBE2K,NRP1,TSPYL5,CHRNB2,FGF2,CXCL17,SCT,LRRK1,LMCD1,CLNK,MAP2K7,OXTR,SCTR,GPS2,FRAT1,PFKFB2,GPC5,APOA1,PDGFD,GNAI2,DISP1,DAXX,RPTOR,KDR,TSLP,MTNR1B,CHGA,ITPKB,ITGB3,WNT11,CRHR2,DISC1,MYOCD,EDARADD,GPR27,TBL1X,NMB,PTK2B,FGF21,RIMS2,CHI3L1,ADCY8,RBP4,MLST8,F2,CACNA1D,NTF3,CCL17,SBK2,TRIM6,SRC,NR1H3,DAAM2,ATP6V1C2,SERPINF2,HSPA1A,FGF20,PPP1R13B,YWHAZ,MTOR,DHX58,DVL1,TNFR…
GO:0007154	cell communication	0.00850234	0.00850234	+1	TLK1,LIMS1,GNL1,CLIC1,ATP6V0E2,NPY,SORBS2,RGS6,BOK,BLNK,CDKN1C,WDR24,KRT8,UBE2K,SYT2,RRAD,NRP1,TSPYL5,RAB20,ADCY6,OR1G1,GPR157,CALML5,CHRNB2,FGF2,MIR183,CXCL17,HTR1A,PCGF2,ADRBK1,PLD1,SCT,PANX3,SPINT3,NPW,LRRK1,ADCY7,ADCY9,LMCD1,TMEM109,CLNK,MAP2K7,THY1,PCSK5,NLRX1,OXTR,RAMP1,SPSB4,USP46,SCTR,POU4F1,JAM3,GPS2,FRAT1,PFKFB2,GPC5,NPTX2,DAPP1,SMYD2,PDE4D,RGS10,RUNX1,SOX17,WFIKKN2,GNB1,PPARG,APOA1,MAS…
GO:0071310	cellular response to organic substance	0.00888574	0.00888574	+1	LIMS1,TMEM173,ATP6V0E2,BOK,CDKN1C,KRT8,UBE2K,NRP1,RAB20,ADCY6,CHRNB2,FGF2,MIR183,HTR1A,ADRBK1,SPINT3,ADCY7,ADCY9,ASS1,OXTR,RAMP1,POU4F1,GPS2,CYP11A1,PDE4D,RGS10,RUNX1,ABCG4,SOX17,WFIKKN2,GNB1,PPARG,APOA1,SELPLG,MIR1-1,PDGFD,GNAI2,BRSK2,RFX2,PTPRZ1,CDC42EP2,ATP6V0A4,SST,DAXX,RPTOR,KDR,TSLP,TRIB1,FCER1G,SLIT3,ITGB3,WNT11,ABCC8,NCOA2,CRHR2,MYOCD,EDARADD,SRM,GPR27,IL9,WFS1,NCOA4,PTK2B,FGF21,TNFRSF6B,…
GO:0010647	positive regulation of cell communication	0.00909854	0.00909854	+1	LIMS1,BOK,BLNK,CDKN1C,WDR24,UBE2K,NRP1,TSPYL5,CHRNB2,FGF2,CXCL17,SCT,LRRK1,LMCD1,CLNK,MAP2K7,OXTR,SCTR,GPS2,FRAT1,PFKFB2,GPC5,APOA1,PDGFD,GNAI2,DISP1,DAXX,RPTOR,KDR,TSLP,MTNR1B,CHGA,ITPKB,ITGB3,WNT11,CRHR2,DISC1,MYOCD,EDARADD,GPR27,TBL1X,NMB,PTK2B,FGF21,RIMS2,CHI3L1,ADCY8,RBP4,MLST8,F2,CACNA1D,NTF3,CCL17,SBK2,TRIM6,SRC,NR1H3,DAAM2,ATP6V1C2,SERPINF2,HSPA1A,FGF20,PPP1R13B,YWHAZ,MTOR,DHX58,DVL1,TNFR…
GO:0048568	embryonic organ development	0.00927659	0.00927659	+1	IRX5,HOXB5,KRT8,HOXC11,PDZD7,PCGF2,SCT,PCSK5,SOX17,PLCD1,MKS1,KDR,HOXB8,WNT11,GJB5,TIFAB,HOXA2,RBP4,MAFB,RUNX2,USH1C,RNF112,TBX6,ZFPM2,DVL1,EPN1,PROX1,NKX2-6,RARB,DNAJB6,PCDH12,WNT2,HOXB4,PRKRA,NEUROD1,CEBPA,SOX18,FGF8,MSX1,CASP8,NDRG4,IGF2,FZD6,FOXC1,GATA4,YAP1,GNAS,NRK,DSCAML1,MED12,GJB6,WNT7B,ITGA8,PAX5,RBPJ,HS6ST1,ASCL2,MAPK1,HAND2,NOTCH1,POU4F3,PAX2,CHRNA9,CHST11,CELSR1,HOXB1,ERCC1
GO:0007156	homophilic cell adhesion via plasma membrane adhesion molecules	0.0100253	0.0100253	+1	PCDHGB1,PCDHA1,AMIGO2,PCDHA13,PCDHA8,PCDHGC3,CNTN4,FAT1,CDH15,CADM1,PCDHA5,FAT2,PCDHGA10,CDH17,VSTM2L,PCDH1,PCDH12,PCDHGA9,HMCN1,CDH12,PCDHB6,PCDHB9,RET,DSCAML1,ROBO1,CDH3,PCDHGA4,PCDHGA6,IGSF9B,CDH11,PCDHAC1,CELSR2,CELSR1
GO:0034329	cell junction assembly	0.0101884	0.0101884	+1	LIMS1,NRP1,THY1,JAM3,RUNX1,KDR,WNT11,PTK2B,CDH15,CBFB,ACE,FSCN1,SRC,COL17A1,CDH17,HDAC7,ABL1,TNS1,DAPK3,ANK2,KRT14,CDH12,MICALL2,MYOC,WDR1,KRT5,ARVCF,GJB6,FAM107A,PPM1F,CDH3,DUSP22,WNT4,PRKACA,TLN2,NR1H4,ACTN2,TRPV4,PIP5K1C,CDH11,WHAMM,EPHA3,PRKCA
GO:0046903	secretion	0.0106533	0.0106533	+1	TMEM173,SYT2,RNASE2,CALML5,CHRNB2,HTR1A,ADRBK1,PLD1,SCT,PANX3,PCSK5,MIR93,OXTR,SERPINA4,PFKFB2,SLC17A9,APOA1,GNAI2,BRSK2,HVCN1,DISP1,ALB,ISLR,SLC1A7,TSLP,MTNR1B,CHGA,DYNC1H1,COMMD3,FCER1G,ITGB3,ABCC8,SYT3,TIFAB,GPR27,NMB,RIMS2,CHI3L1,SERPINA3,ADCY8,RBP4,CPLX1,ACE,CACNA1D,CADM1,FCGR2A,BTNL2,NLRP6,PPP1R11,TRIM6,SRC,AQP1,NR1H3,CTSZ,C1QTNF5,SERPINF2,ITGAL,VDR,SYT13,HSPA1A,CYB5R3,ORMDL3,PRKCG,FGF20,SL…
GO:0050896	response to stimulus	0.0109095	0.0109095	+1	TLK1,LIMS1,GNL1,TMEM173,CLIC1,CD300LD,IRX5,ATP6V0E2,NPY,SORBS2,RGS6,BOK,BLNK,CDKN1C,WDR24,KRT8,UBE2K,SYT2,RRAD,RNASE2,NRP1,TSPYL5,RAB20,ADCY6,OR1G1,GPR157,CALML5,CHRNB2,PDZD7,FGF2,MIR183,KCNK18,CXCL17,MARCH1,HTR1A,ZNF683,PCGF2,ADRBK1,PLD1,NAALADL2,SCT,SPINT3,NPW,LRRK1,ADCY7,LPO,ADCY9,LMCD1,TMEM109,CLNK,MAP2K7,THY1,NLRX1,ASS1,OXTR,RFX1,RAMP1,SPSB4,USP46,SCTR,POU4F1,JAM3,GPS2,FRAT1,PFKFB2,GPC5,CH25…
GO:0009790	embryo development	0.0118917	0.0118917	+1	IRX5,HOXB5,KRT8,HOXC11,NRP1,PDZD7,FGF2,PCGF2,SCT,ADCY9,PCSK5,SEBOX,SOX17,APOA1,MIR1-1,DISP1,ST8SIA6,PLCD1,MGAT1,MKS1,KDR,HOXB8,STOX2,ITGB3,WNT11,GJB5,ANKRD11,TIFAB,HOXA2,RBP4,CHD8,MYBPHL,ITGB5,MAFB,DLX1,RUNX2,USH1C,RNF112,TBX6,ZFPM2,DVL1,EPN1,PROX1,NKX2-6,TPRA1,MFRP,ABL1,PAX7,RARB,DPPA3,IL1RN,DNAJB6,TXNRD1,PCDH12,WNT2,HOXB4,PRKRA,NEUROD1,LMO4,CEBPA,ETS2,KIF16B,SOX18,AFF3,ATOH8,NR5A2,SMPD4,PHF6,PC…
GO:0051240	positive regulation of multicellular organismal process	0.0156669	0.0156669	+1	TMEM173,CLIC1,AMIGO2,SYT2,HOXC11,NRP1,FGF2,CXCL17,SCT,PANX3,CLNK,NLRX1,OXTR,POU4F1,PDE4D,RUNX1,PPARG,MIR1-1,PDGFD,GNAI2,KSR2,PTPRZ1,DUOXA1,KDR,TSLP,MTNR1B,CHGA,ITPKB,DYNC1H1,TRIB1,FCER1G,ITGB3,WNT11,ABCC8,DISC1,MYOCD,AP2A1,SYT3,LRRFIP1,ZNF219,AP3D1,IL9,MAD2L2,PTK2B,FGF21,RIMS2,CHI3L1,CBFB,F2,CADM1,BTNL2,TRIM6,SRC,AQP1,SEMA6A,LTB,CCR3,TIAM2,DLX1,SERPINF2,VDR,HSPA1A,FGF20,RUNX2,ENO1,RNF112,ZFPM2,MT…
GO:0048871	multicellular organismal homeostasis	0.016169	0.016169	+1	ADCY6,LRRK1,ADCY7,ADCY9,OXTR,ALB,KSR2,MKS1,RP1,RP1L1,DYNC1H1,ITGB3,ANKRD11,ARMS2,WFS1,PTK2B,FGF21,SERPINA3,ADCY8,RBP4,FLG,SRC,AQP1,NR1H3,USH1C,SLC11A2,ADAMTS5,CMKLR1,OGT,WNT10B,STAT3,MET,NEUROD1,AVPR2,STK39,YBX2,ADRB3,PIP,LIPA,FOXC1,BGLAP,ELOVL3,YAP1,GNAS,S1PR1,DBH,ESRRG,PLAC8,RBPJ,CDH3,EIF4G1,BMP8A,WWTR1,PRKACA,SASH3,PGBD3,TRPM8,TRPV4,NOTCH1,LEP,ALOX12B,CYP4F12,ACACB,ZNF423,TLR9,BMP6,ADIPOQ,NOVA…
GO:0040011	locomotion	0.0165349	0.0165349	+1	NAV1,RNASE2,NRP1,FGF2,CXCL17,PLD1,THY1,POU4F1,JAM3,GPC5,MIR338,CH25H,PARVA,PDE4D,SOX17,PPARG,APOA1,SELPLG,MIR1-1,PDGFD,GFRA3,GNAI2,CNTN4,SST,KDR,CLDN7,CHGA,FAT1,DPYSL5,TRIB1,FCER1G,SLIT3,ITGB3,WNT11,ABCC8,DISC1,MYOCD,PTK2B,HOXA2,F2,ACE,ONECUT1,MYLK,FSCN1,CHMP4C,NTF3,CCL17,PF4V1,SRC,SEMA6A,CCR3,NAV3,ITGB5,CORO1B,ITGAL,DNER,SPTBN2,FAT2,SEMA3E,CHMP2A,MTOR,S100A2,DPP4,DVL1,PROX1,TNFRSF18,CAMK1D,HDAC9…
GO:0022610	biological adhesion	0.0175062	0.0175062	+1	LIMS1,CLIC1,PCDHGB1,PCDHA1,PDZD2,AMIGO2,PCDHA13,NRP1,MIR192,THY1,ASS1,MFI2,PCDHA8,PCDHGC3,JAM3,CRISP2,PARVA,RUNX1,APOA1,SELPLG,ISLR,CNTN4,COL13A1,KDR,CLDN7,ITPKB,FAT1,TMOD3,ITGB3,DISC1,AP3D1,MAD2L2,PTK2B,CDH15,CBFB,KIFC3,ONECUT1,CADM1,HLA-DMB,BTNL2,SRC,SEMA6A,MSLNL,CCR3,PCDHA5,ITGB5,PLEKHA7,SERPINF2,ITGAL,FAT2,IL32,COL17A1,SEMA3E,PARVG,PCDHGA10,CDH17,CD209,DPP4,TNFRSF18,FBLN7,VSTM2L,LRRC4C,TNFSF1…
GO:0098742	cell-cell adhesion via plasma-membrane adhesion molecules	0.0180422	0.0180422	+1	PCDHGB1,PCDHA1,AMIGO2,PCDHA13,PCDHA8,PCDHGC3,APOA1,CNTN4,CLDN7,FAT1,CDH15,CADM1,PCDHA5,ITGAL,FAT2,PCDHGA10,CDH17,CD209,VSTM2L,LRRC4C,PCDH1,IL1RN,PCDH12,PCDHGA9,CLDN6,HMCN1,CDH12,PCDHB6,PCDHB9,ARVCF,RET,DSCAML1,ROBO1,CDH3,GRID2,ITGAM,PCDHGA4,PCDHGA6,IGSF9B,CDH11,GPC4,PCDHAC1,CELSR2,ADIPOQ,REG3A,CELSR1
GO:0009605	response to external stimulus	0.0184182	0.0184182	+1	TMEM173,NPY,WDR24,KRT8,UBE2K,RNASE2,NRP1,RAB20,PDZD7,FGF2,CXCL17,ZNF683,PLD1,NAALADL2,SCT,ADCY7,LPO,CLNK,NLRX1,ASS1,USP46,SCTR,JAM3,GPS2,CH25H,PARVA,PDE4D,GNB1,PPARG,APOA1,PDGFD,GPX4,GFRA3,GNAI2,ALB,DUOXA1,CDC42EP2,ACTA2,CNTN4,SST,RPTOR,RP1,KDR,TSLP,STOX2,CHGA,DPYSL5,PKD2L2,TRIB1,FCER1G,SLIT3,ITGB3,WNT11,ABCC8,MYOCD,TIFAB,AP3D1,PER3,PTK2B,FGF21,HOXA2,ASGR1,CHI3L1,ABCG5,F2,CADM1,CHD8,SMPDL3B,NTF3,…
GO:0007155	cell adhesion	0.0198555	0.0198555	+1	LIMS1,CLIC1,PCDHGB1,PCDHA1,PDZD2,AMIGO2,PCDHA13,NRP1,MIR192,THY1,ASS1,MFI2,PCDHA8,PCDHGC3,JAM3,CRISP2,PARVA,RUNX1,APOA1,SELPLG,ISLR,CNTN4,COL13A1,KDR,CLDN7,ITPKB,FAT1,TMOD3,ITGB3,DISC1,AP3D1,MAD2L2,PTK2B,CDH15,CBFB,KIFC3,ONECUT1,CADM1,HLA-DMB,BTNL2,SRC,SEMA6A,MSLNL,CCR3,PCDHA5,ITGB5,PLEKHA7,SERPINF2,ITGAL,FAT2,IL32,COL17A1,SEMA3E,PARVG,PCDHGA10,CDH17,CD209,DPP4,TNFRSF18,FBLN7,VSTM2L,LRRC4C,TNFSF1…
GO:0050793	regulation of developmental process	0.0219427	0.0219427	+1	LIMS1,CLIC1,CASZ1,AMIGO2,SYT2,HOXC11,NRP1,ADCY6,CHRNB2,FGF2,ZNF683,THY1,OXTR,MFI2,BHLHE23,POU4F1,GPS2,RANBP3L,PARVA,RUNX1,SOX17,PPARG,APOA1,MIR1-1,SH3D19,PDGFD,BRSK2,PTPRZ1,DUOXA1,CDC42EP2,CNTN4,NFATC1,PRAMEF11,MKS1,PAX4,KDR,HOXB8,ITPKB,TRIB1,ITGB3,WNT11,ABCC8,DISC1,CSMD3,MYOCD,AP2A1,SYT3,TIFAB,ZNF219,AP3D1,MAD2L2,PTK2B,RIMS2,HOXA2,CDH15,CHI3L1,WTIP,RBP4,CBFB,F2,ACE,FGD5,NTF3,CCL17,GTF2I,TRIM6,SR…
GO:0048878	chemical homeostasis	0.0244981	0.0244981	+1	ATP6V0E2,BOK,RAB20,ADCY6,GPR157,FGF2,SCT,ADCY7,ADCY9,THY1,OXTR,MFI2,SCTR,PDE4D,ACSM1,GNB1,PPARG,APOA1,MIR1-1,GNAI2,BRSK2,ATP6V0A4,PLCD1,KDR,MTNR1B,EPHX2,ABCC8,DISC1,SLC12A9,GPR27,NMB,AP3D1,WFS1,NCOA4,PTK2B,FGF21,ADCY8,RBP4,ABCG5,F2,CACNA1D,KCNJ10,GPR12,GTF2I,FLG,SRC,AQP1,SLC4A4,NR1H3,ATP6V1C2,CCR3,VDR,SLC39A14,TMPRSS3,SLC12A8,ORMDL3,NEDD4L,SLC11A2,ZBTB20,HDAC9,CLN6,KLF7,TRPC5,MIR33B,LIPC,CMKLR1,A…
GO:0031175	neuron projection development	0.0252966	0.0252966	+1	NPY,SYT2,NRP1,ADCY6,CHRNB2,PDZD7,THY1,POU4F1,JAM3,APOA1,GFRA3,BRSK2,PTPRZ1,CNTN4,MKS1,DPYSL5,SLIT3,DISC1,CSMD3,AP2A1,SYT3,PTK2B,RIMS2,HOXA2,NEK3,NTF3,SRC,SEMA6A,CTSZ,TIAM2,SPTBN2,USH1C,CHRNA3,LST1,CRTAC1,SEMA3E,TBX6,MTOR,NEDD4L,DVL1,SLC11A2,CAMK1D,VSTM2L,KLF7,LRRC4C,TRPC5,RTN4RL2,ABL1,CHL1,FYN,RAB35,ARF1,MUL1,EPHA8,TSPO,GRN,EFHD1,ARHGDIA,SEMA4F,KLK6,SAMD14,GFI1,MICALL2,EVL,FGF8,MYOC,MDK,NEFL,NDRG…
GO:0001501	skeletal system development	0.0296159	0.0296159	+1	IRX5,HOXB5,HOXC11,FGF2,PCGF2,LRRK1,PCSK5,RANBP3L,RUNX1,WFIKKN2,COL13A1,MKS1,HOXB8,WNT11,ANKRD11,TIFAB,ZNF219,HOXA2,CHI3L1,RBP4,SRC,DLX1,VDR,MATN3,MGP,RUNX2,SH3PXD2B,FAM20C,CMKLR1,PAX7,RARB,WNT10B,HOXB4,PRKRA,HHIP,ETS2,BARX2,FGFR3,HOXA13,MUSTN1,FGF8,MSX1,ANXA6,MYOC,MDK,WFIKKN1,IGF2,FOXC1,BGLAP,GNAS,CHRDL2,WWOX,DSCAML1,MED12,WNT7B,PITX2,SCARA3,PAX5,CD44,BMP8A,KAT2A,COL6A1,HAND2,RELA,TRPV4,LEP,COL12…
GO:0051046	regulation of secretion	0.0297502	0.0297502	+1	SYT2,CHRNB2,HTR1A,ADRBK1,SCT,PANX3,MIR93,OXTR,PFKFB2,APOA1,GNAI2,BRSK2,DISP1,TSLP,MTNR1B,CHGA,FCER1G,ABCC8,SYT3,TIFAB,GPR27,NMB,RIMS2,ADCY8,RBP4,CPLX1,CACNA1D,CADM1,BTNL2,NLRP6,PPP1R11,TRIM6,SRC,AQP1,NR1H3,SYT13,PRKCG,FGF20,SLC6A4,CHRNA3,ACSL3,CHMP2A,GRM7,DPP4,DVL1,CADPS2,HDAC9,KLF7,GIPC1,ABL1,TFR2,OSM,SRGN,NEUROD1,AVPR2,ARF1,CASP1,STK39,CHRNB4,KCNA5,CAPN10,LGI3,BLK,KCNA2,MDK,SYT10,TRH,SAA1,VPS18…
GO:0007417	central nervous system development	0.0308172	0.0308172	+1	NPY,BOK,AMIGO2,NRP1,CHRNB2,SCT,ZIC2,OXTR,ZIC5,SCTR,POU4F1,PPARG,PTPRZ1,CNTN4,TACC1,HOXB8,DISC1,HOXA2,F2,KCNJ10,CHD8,SRC,ZIC4,TRNP1,AQP1,DAAM2,MAFB,DLX1,DNER,HTR5A,SPTBN2,AGBL4,SLC6A4,SMARCA1,CRTAC1,C1QA,ACSL3,MTOR,HPCA,PROX1,NKX2-6,MAL,TPPP,RTN4RL2,ABL1,PAX7,RARB,NPAS2,WNT2,STAT3,DUOX2,FYN,NEUROD1,AVPR2,LMO4,GRN,NDRG2,IL34,KLK6,GSTP1,ENO3,YWHAQ,OLIG3,MACROD2,FGF8,MSX1,MDK,ABCA2,NEFL,SLC38A2,WDR1,…
GO:0009966	regulation of signal transduction	0.0313907	0.0313907	+1	LIMS1,RGS6,BOK,BLNK,CDKN1C,WDR24,UBE2K,NRP1,TSPYL5,FGF2,CXCL17,PCGF2,ADRBK1,SCT,SPINT3,LRRK1,LMCD1,CLNK,MAP2K7,THY1,NLRX1,RAMP1,SCTR,POU4F1,GPS2,FRAT1,GPC5,NPTX2,SMYD2,PDE4D,RGS10,RUNX1,SOX17,WFIKKN2,PPARG,APOA1,MIR1-1,PDGFD,GNAI2,DISP1,NFATC1,DAXX,MKS1,RPTOR,KDR,TSLP,MTNR1B,CHGA,ITPKB,TRIB1,SLIT3,ITGB3,WNT11,DISC1,MYOCD,EDARADD,GPR27,TBL1X,WFS1,MAD2L2,PTK2B,FGF21,RIMS2,CHI3L1,WTIP,IER3,CBFB,MLST…
GO:0048583	regulation of response to stimulus	0.0336485	0.0336485	+1	LIMS1,TMEM173,CD300LD,NPY,RGS6,BOK,BLNK,CDKN1C,WDR24,UBE2K,SYT2,NRP1,TSPYL5,CHRNB2,FGF2,CXCL17,ZNF683,PCGF2,ADRBK1,SCT,SPINT3,LRRK1,ADCY7,LMCD1,CLNK,MAP2K7,THY1,NLRX1,RAMP1,SCTR,POU4F1,JAM3,GPS2,FRAT1,GPC5,NPTX2,SMYD2,PDE4D,RGS10,FCRLB,RUNX1,SOX17,WFIKKN2,PPARG,APOA1,MIR1-1,PDGFD,GPX4,GNAI2,BRSK2,DISP1,DUOXA1,NFATC1,DAXX,MKS1,RPTOR,KDR,TSLP,MTNR1B,CHGA,ITPKB,TRIB1,FCER1G,SLIT3,ITGB3,WNT11,ABCC8,D…
GO:0030029	actin filament-based process	0.0344842	0.0344842	+1	SORBS2,KRT8,NRP1,SMTNL2,JAM3,PARVA,PDE4D,APOA1,MIR1-1,BRSK2,CDC42EP2,FAT1,TMOD3,WNT11,CNN1,MAD2L2,PTK2B,MLST8,LDB3,FGD5,CACNA1D,FSCN1,NTF3,SRC,AQP1,DAAM2,ITGB5,CORO1B,SERPINF2,FCHSD2,SPTBN2,FCHSD1,USH1C,SEMA3E,PARVG,MTOR,NEDD4L,SH3PXD2B,PROX1,SH2B2,PDE4B,ABL1,HCK,BIN3,DNAJB6,CDC42EP3,PLEK,MET,DOCK2,DAPK3,FGD6,FMNL2,ARF1,ANK2,MYO9B,ARHGDIA,EPB41L2,KCNA5,SAMD14,CAPN10,S1PR2,MICALL2,EVL,CDK10,MICAL3…
GO:0042493	response to drug	0.0350748	0.0350748	+1	SYT2,ADCY6,CHRNB2,HTR1A,PCGF2,ADRBK1,ADCY7,ASS1,OXTR,USP46,RGS10,GNB1,PPARG,APOA1,PDGFD,GNAI2,FABP1,CHRNA1,SLC1A7,SST,DAXX,PAX4,KDR,CLDN7,SLIT3,ABCC8,NCOA2,SYT3,PTK2B,FGF21,ADCY8,RBP4,ABCG5,KCNJ10,SRC,AQP1,NR1H3,SCN11A,SYT13,HTR5A,PRKCG,FGF20,SLC6A4,CHRNA3,RNF112,MTOR,HPCA,CALY,CAD,HDAC9,PDE4B,SLC25A18,ABL1,NPAS2,SLC25A42,STAT3,FYN,MET,DNTT,MIRLET7B,NEUROD1,CYP1B1,TSPO,SLC19A1,STK39,SLC34A1,LDHA,…
GO:0007166	cell surface receptor signaling pathway	0.0381312	0.0381312	+1	LIMS1,ATP6V0E2,SORBS2,BOK,BLNK,CDKN1C,KRT8,UBE2K,NRP1,GPR157,CHRNB2,FGF2,MIR183,SPINT3,LRRK1,CLNK,MAP2K7,THY1,OXTR,SCTR,GPS2,FRAT1,GPC5,PDE4D,RUNX1,SOX17,WFIKKN2,GNB1,PPARG,APOA1,MIR1-1,PDGFD,GFRA3,GNAI2,DISP1,CHRNA1,PTPRZ1,ATP6V0A4,NFATC1,SST,DAXX,MKS1,KDR,TSLP,ITPKB,TRIB1,FCER1G,SLIT3,ITGB3,WNT11,CRHR2,DISC1,MYOCD,AP2A1,EDARADD,TBL1X,IL9,MAD2L2,PTK2B,FGF21,RIMS2,TNFRSF6B,CBFB,F2,ONECUT1,SPPL2B,…
GO:0006812	cation transport	0.0392508	0.0392508	+1	ATP6V0E2,SYT2,RRAD,CHRNB2,FGF2,KCNK18,HTR1A,PANX3,NALCN,THY1,MFI2,RAMP1,KCNJ15,PDE4D,MIR1-1,GNAI2,HVCN1,SLC5A3,CHRNA1,ATP6V0A4,PLCD1,DPP10,MTNR1B,COMMD3,PKD2L2,FCER1G,ITGB3,ABCC8,TRPV3,SYT3,SLC12A9,FXYD6,WFS1,PTK2B,F2,CACNA1D,MYLK,KCNJ10,SLC39A11,SLC5A2,KCNA7,AQP1,SLC4A4,ATP6V1C2,SCN11A,VDR,SLC39A14,SLC12A8,SYT13,C15orf48,FGF20,SLC6A4,CHRNA3,KCNK9,HPCA,NEDD4L,SLC11A2,SLC38A4,KCNK15,TRPC5,PDE4B,AB…
GO:0030036	actin cytoskeleton organization	0.0395063	0.0395063	+1	SORBS2,KRT8,NRP1,SMTNL2,JAM3,PARVA,APOA1,MIR1-1,BRSK2,CDC42EP2,FAT1,TMOD3,WNT11,CNN1,MAD2L2,PTK2B,MLST8,LDB3,FGD5,FSCN1,NTF3,SRC,AQP1,DAAM2,ITGB5,CORO1B,SERPINF2,FCHSD2,SPTBN2,FCHSD1,USH1C,SEMA3E,PARVG,MTOR,SH3PXD2B,PROX1,SH2B2,ABL1,HCK,BIN3,DNAJB6,CDC42EP3,PLEK,MET,DOCK2,DAPK3,FGD6,FMNL2,ARF1,ARHGDIA,EPB41L2,SAMD14,CAPN10,S1PR2,MICALL2,EVL,CDK10,MICAL3,MYOC,MDK,WDR1,DBN1,CORO6,NPHS2,NRK,S1PR1,FA…
GO:0045595	regulation of cell differentiation	0.0404303	0.0404303	+1	LIMS1,CLIC1,CASZ1,SYT2,NRP1,ADCY6,CHRNB2,FGF2,ZNF683,THY1,MFI2,BHLHE23,POU4F1,GPS2,RANBP3L,RUNX1,SOX17,PPARG,APOA1,MIR1-1,BRSK2,PTPRZ1,DUOXA1,CNTN4,NFATC1,PRAMEF11,PAX4,KDR,HOXB8,ITPKB,TRIB1,ITGB3,WNT11,ABCC8,DISC1,CSMD3,MYOCD,AP2A1,SYT3,ZNF219,AP3D1,MAD2L2,PTK2B,RIMS2,HOXA2,CDH15,CBFB,F2,NTF3,CCL17,TRIM6,NR1H3,SEMA6A,CTSZ,DAAM2,MAFB,TIAM2,DLX1,SERPINF2,VDR,PROC,HSPA1A,TRIB2,FGF20,SLC6A4,RUNX2,CH…
GO:0023052	signaling	0.0447149	0.0447149	+1	TLK1,LIMS1,GNL1,CLIC1,ATP6V0E2,NPY,SORBS2,RGS6,BOK,BLNK,CDKN1C,WDR24,KRT8,UBE2K,SYT2,RRAD,NRP1,TSPYL5,RAB20,ADCY6,OR1G1,GPR157,CALML5,CHRNB2,FGF2,MIR183,CXCL17,HTR1A,PCGF2,ADRBK1,PLD1,SCT,PANX3,SPINT3,NPW,LRRK1,ADCY7,ADCY9,LMCD1,TMEM109,CLNK,MAP2K7,THY1,PCSK5,NLRX1,OXTR,RAMP1,SPSB4,USP46,SCTR,POU4F1,JAM3,GPS2,FRAT1,PFKFB2,GPC5,NPTX2,DAPP1,SMYD2,PDE4D,RGS10,RUNX1,SOX17,WFIKKN2,GNB1,PPARG,APOA1,MAS…
GO:1903530	regulation of secretion by cell	0.0459511	0.0459511	+1	SYT2,CHRNB2,HTR1A,ADRBK1,SCT,PANX3,MIR93,OXTR,PFKFB2,APOA1,GNAI2,BRSK2,DISP1,TSLP,MTNR1B,CHGA,FCER1G,ABCC8,SYT3,GPR27,NMB,RIMS2,ADCY8,RBP4,CPLX1,CACNA1D,CADM1,BTNL2,PPP1R11,TRIM6,SRC,NR1H3,SYT13,PRKCG,FGF20,SLC6A4,CHRNA3,CHMP2A,GRM7,DPP4,DVL1,CADPS2,HDAC9,KLF7,GIPC1,ABL1,TFR2,OSM,SRGN,NEUROD1,ARF1,CASP1,CHRNB4,KCNA5,CAPN10,LGI3,BLK,KCNA2,MDK,SYT10,TRH,SAA1,VPS18,GNAS,FFAR2,GALR1,ACVR1C,ACSL4,MICA…
GO:0031226	intrinsic component of plasma membrane	1.52291e-06	1.52291e-06	+1	PCDHGB1,PCDHA1,PCDHA13,NRP1,ART3,ADCY6,CHRNB2,KCNK18,HTR1A,ADCY7,ADCY9,THY1,OXTR,MFI2,PCDHA8,PCDHGC3,RAMP1,CLCNKA,JAM3,KCNJ15,GPC5,SELPLG,HVCN1,SLC5A3,CHRNA1,PTPRZ1,SLC29A2,COL13A1,GABRR1,KDR,DPP10,MTNR1B,GABRD,FAT1,FCER1G,ITGB3,ABCC8,TRPV3,CRHR2,FXYD6,PTK2B,ASGR1,ADCY8,TRHR,ABCG5,CACNA1D,KCNJ10,VAMP5,KCNA7,GPR12,PROKR1,GPR19,AQP1,SLC4A4,SEMA6A,CNTFR,CCR3,SCN11A,PCDHA5,ITGB5,ITGAL,SLC39A14,SYT13,…
GO:0045202	synapse	5.97362e-06	5.97362e-06	+1	NPY,PURA,CBLN3,SYT2,NRP1,CHRNB2,HTR1A,ADRBK1,PLD1,USP46,NPTX2,RGS10,GNB1,MYCBPAP,NUFIP1,GNAI2,CAMKV,QKI,CHRNA1,PTPRZ1,SLC29A2,COL13A1,SLC1A7,SST,GABRR1,MTNR1B,GABRD,ITGB3,ABCC8,CRHR2,DISC1,SYT3,FXYD6,AP3D1,WFS1,PTK2B,RIMS2,CDH15,ADCY8,CPLX1,CACNA1D,KCNJ10,CADM1,INPP4A,PPM1H,NTF3,SRC,CTBP1,TIAM2,FCHSD2,SYT13,HTR5A,RGS12,SPTBN2,PRKCG,FCHSD1,SLC6A4,GPR176,USH1C,CHRNA3,RNF112,YWHAZ,C1QA,KCNK9,MTOR,HP…
GO:0005887	integral component of plasma membrane	7.75797e-06	7.75797e-06	+1	PCDHGB1,PCDHA1,PCDHA13,NRP1,ADCY6,CHRNB2,KCNK18,HTR1A,ADCY7,ADCY9,THY1,OXTR,PCDHA8,PCDHGC3,RAMP1,CLCNKA,JAM3,KCNJ15,SELPLG,HVCN1,SLC5A3,CHRNA1,PTPRZ1,SLC29A2,COL13A1,GABRR1,KDR,DPP10,MTNR1B,GABRD,FAT1,FCER1G,ITGB3,ABCC8,TRPV3,CRHR2,FXYD6,PTK2B,ASGR1,ADCY8,TRHR,ABCG5,CACNA1D,KCNJ10,VAMP5,KCNA7,GPR12,PROKR1,GPR19,AQP1,SLC4A4,SEMA6A,CNTFR,CCR3,SCN11A,PCDHA5,ITGB5,ITGAL,SLC39A14,SYT13,HTR5A,SLC6A4,GP…
GO:0071944	cell periphery	1.93557e-05	1.93557e-05	+1	LIMS1,TMEM173,CLIC1,PCDHGB1,CD300LD,SORBS2,PCDHA1,RGS6,BLNK,KRT8,AMIGO2,SYT2,RRAD,PCDHA13,NRP1,ART3,ADCY6,OR1G1,GPR157,CNST,CHRNB2,PDZD7,KCNK18,MARCH1,HTR1A,ADRBK1,PLD1,PANX3,NALCN,ADCY7,LPO,ADCY9,THY1,NLRX1,OXTR,MFI2,PCDHA8,PCDHGC3,RAMP1,SCTR,CLCNKA,JAM3,KCNJ15,GPC5,PARVA,DAPP1,PDE4D,RGS10,ABCG4,GNB1,APOA1,SELPLG,RIN1,SH3D19,GFRA3,GNAI2,FABP1,ADAM30,CAMKV,HVCN1,DISP1,SLC5A3,KSR2,CHRNA1,PTPRZ1,DU…
GO:0005886	plasma membrane	2.37069e-05	2.37069e-05	+1	LIMS1,TMEM173,CLIC1,PCDHGB1,CD300LD,SORBS2,PCDHA1,RGS6,BLNK,KRT8,AMIGO2,SYT2,RRAD,PCDHA13,NRP1,ART3,ADCY6,OR1G1,GPR157,CNST,CHRNB2,PDZD7,KCNK18,MARCH1,HTR1A,ADRBK1,PLD1,PANX3,NALCN,ADCY7,LPO,ADCY9,THY1,NLRX1,OXTR,MFI2,PCDHA8,PCDHGC3,RAMP1,SCTR,CLCNKA,JAM3,KCNJ15,GPC5,PARVA,DAPP1,PDE4D,RGS10,ABCG4,GNB1,APOA1,SELPLG,RIN1,SH3D19,GFRA3,GNAI2,ADAM30,CAMKV,HVCN1,DISP1,SLC5A3,KSR2,CHRNA1,PTPRZ1,DUOXA1,C…
GO:0030054	cell junction	3.37567e-05	3.37567e-05	+1	LIMS1,SORBS2,PDZD2,KRT8,CBLN3,SYT2,NRP1,CHRNB2,PANX3,THY1,NLRX1,JAM3,PARVA,ZNF185,CHRNA1,COL13A1,GABRR1,KDR,CLDN7,GABRD,FAT1,ITGB3,GJB5,DISC1,CNN1,PTK2B,RIMS2,WTIP,ADCY8,CPLX1,KIFC3,CADM1,FSCN1,INPP4A,VAMP5,SRC,RAD51C,SVIL,ITGB5,CORO1B,PLEKHA7,C1QTNF5,FCHSD2,HSPA1A,RGS12,SPTBN2,FAT2,PRKCG,SLC6A4,CHRNA3,RNF112,COL17A1,YWHAZ,PARVG,CDH17,NCAPH2,DPP4,SH3PXD2B,PCBP2,RPS8,CADPS2,TSPAN1,FBLN7,TPPP,GABRR…
GO:0098590	plasma membrane region	3.70606e-05	3.70606e-05	+1	SORBS2,KRT8,NRP1,GPR157,CHRNB2,PLD1,LPO,THY1,OXTR,PDE4D,GNB1,SELPLG,ADAM30,DISP1,CHRNA1,SLC29A2,ATP6V0A4,COL13A1,GABRR1,CLDN7,GABRD,FAT1,ITGB3,AP2A1,FXYD6,RIMS2,CDH15,ADCY8,ADCY10,ABCG5,FGD5,CACNA1D,MYLK,KCNJ10,CADM1,FSCN1,SRC,AQP1,SLC4A4,CNTFR,SVIL,C1QTNF5,HTR5A,SPTBN2,PRKCG,SLC6A4,CHRNA3,HPCA,CDH17,GRM7,DPP4,MAP7,SLC11A2,MAL,CADPS2,GABRR2,LRRC4C,ZNRF2,MFRP,SYTL1,HCK,GABBR2,CNNM2,DUOX2,PLEK,MET,…
GO:0005576	extracellular region	0.000325817	0.000325817	+1	GNL1,CLIC1,NPY,PCDHA1,PDZD2,KRT8,CBLN3,RNASE2,KRT7,NRP1,ART3,CALML5,PDZD7,FGF2,MIR183,MIR192,CXCL17,AHCTF1,SCT,SPINT3,NPW,LPO,TMEM109,THY1,PCSK5,MIR93,ASS1,MFI2,MAN1A1,RAMP1,IMPG1,SERPINA4,COL24A1,JAM3,GPC5,MIR338,NPTX2,CRISP2,C5orf38,ACSM1,WFIKKN2,GNB1,APOA1,MIR1-1,PDGFD,GPX4,GNAI2,ST6GAL1,FABP1,ALB,PTPRZ1,ISLR,MMP21,ACTA2,CNTN4,ATP6V0A4,CTSF,COL13A1,SST,PLCD1,MGAT1,KDR,TSLP,CHGA,EPHX2,KIAA0556,…
GO:0043005	neuron projection	0.000849132	0.000849132	+1	PCDHGB1,NAV1,PURA,SYT2,NRP1,ADCY6,CHRNB2,PDZD7,HTR1A,ADCY9,THY1,ASS1,IMPG1,POU4F1,RGS10,GNB1,RIN1,GNAI2,BRSK2,CHRNA1,CNTN4,GABRR1,RPTOR,RP1,RP1L1,GABRD,DYNC1H1,DPYSL5,CRHR2,DISC1,NMB,AP3D1,WFS1,PTK2B,MORN4,ADCY8,ADCY10,CPLX1,NEK3,FSCN1,NTF3,SRC,SEMA6A,CTSZ,SCN11A,TIAM2,FCHSD2,DNER,SYT13,HTR5A,RGS12,PRKCG,AGBL4,SLC6A4,USH1C,CHRNA3,RNF112,CRTAC1,MTOR,HPCA,GRM7,MAP7,DVL1,CAD,VSTM2L,GABRR2,CAMKK2,GIP…
GO:0042995	cell projection	0.00129736	0.00129736	+1	PCDHGB1,NAV1,PURA,SORBS2,UBE2K,SYT2,NRP1,ADCY6,GPR157,CHRNB2,PDZD7,HTR1A,ADRBK1,ADCY9,THY1,ASS1,OXTR,IMPG1,POU4F1,JAM3,PARVA,RGS10,GNB1,SELPLG,RIN1,GNAI2,BRSK2,CHRNA1,ACTA2,CNTN4,ATP6V0A4,CCDC63,GABRR1,MKS1,RPTOR,RP1,RP1L1,GABRD,KIAA0556,FAT1,DYNC1H1,DPYSL5,ITGB3,CRHR2,DISC1,AP2A1,TTLL4,NMB,AP3D1,WFS1,PTK2B,RIMS2,MORN4,ADCY8,ADCY10,CPLX1,NEK3,LDB3,FGD5,MYLK,FSCN1,NTF3,PDE1C,GPR19,SRC,AQP1,SEMA6A,…
GO:0005615	extracellular space	0.00814904	0.00814904	+1	GNL1,CLIC1,NPY,KRT8,CBLN3,RNASE2,KRT7,NRP1,ART3,PDZD7,FGF2,MIR183,MIR192,CXCL17,AHCTF1,SCT,LPO,TMEM109,THY1,PCSK5,MIR93,ASS1,MFI2,MAN1A1,RAMP1,SERPINA4,COL24A1,JAM3,GPC5,MIR338,CRISP2,ACSM1,WFIKKN2,GNB1,APOA1,MIR1-1,PDGFD,GPX4,GNAI2,FABP1,ALB,ISLR,MMP21,ACTA2,ATP6V0A4,CTSF,COL13A1,SST,PLCD1,MGAT1,TSLP,CHGA,EPHX2,KIAA0556,FAT1,DYNC1H1,CPSF3L,SERPINA10,SLIT3,ITGB3,WNT11,UPB1,PON3,MIR134,SHBG,SLC12A…
GO:0098794	postsynapse	0.0091069	0.0091069	+1	PURA,NRP1,CHRNB2,RGS10,CHRNA1,COL13A1,GABRR1,GABRD,ITGB3,DISC1,FXYD6,AP3D1,PTK2B,ADCY8,CPLX1,INPP4A,SRC,HTR5A,SPTBN2,PRKCG,SLC6A4,CHRNA3,RNF112,C1QA,MTOR,HPCA,GRM7,CALY,DVL1,CADPS2,TPPP,GABRR2,LRRC4C,GIPC1,PDE4B,ABL1,GABBR2,STAT3,PALMD,FYN,SRGN,ARF1,ANK2,NETO2,SEMA4F,CHRNB4,P2RX2,SAMD14,CACNG4,NEFL,DLG2,DBN1,LHFPL4,DLGAP2,BCAS1,ITGA8,DDN,DNM3,SHANK2,RPH3A,ARFGAP1,PRKACA,GRID2,MAPK1,GABRA3,GRIP1,G…
GO:0044297	cell body	0.0171011	0.0171011	+1	PURA,NRP1,THY1,ASS1,RGS10,GNB1,RIN1,GNAI2,ACTA2,SST,RPTOR,GABRD,DPYSL5,DISC1,PTK2B,ADCY8,ADCY10,CPLX1,PDE1C,TIAM2,DNER,TMPRSS3,HTR5A,SPTBN2,FCHSD1,CHRNA3,RNF112,MTOR,HSPA1L,HPCA,DVL1,CAD,TRPC5,RTN4RL2,ABL1,FYN,MUL1,SEMA4F,DDC,P2RX2,PITPNM3,TRPM5,KCNA2,CACNG4,SLC38A2,CASP8,DLG2,BGLAP,RET,SLC17A8,ASTN2,ITGA8,DDN,GNAT1,MAPK10,SLC4A8,ACSL4,RAB17,SHANK2,CCT3,RBM8A,INPP5F,KCNJ14,VTI1A,MAPK1,CD40,SYT5,G…
GO:0120025	plasma membrane bounded cell projection	0.0171828	0.0171828	+1	PCDHGB1,NAV1,PURA,SORBS2,UBE2K,SYT2,NRP1,ADCY6,GPR157,CHRNB2,PDZD7,HTR1A,ADRBK1,ADCY9,THY1,ASS1,OXTR,IMPG1,POU4F1,JAM3,PARVA,RGS10,GNB1,SELPLG,RIN1,GNAI2,BRSK2,CHRNA1,ACTA2,CNTN4,ATP6V0A4,CCDC63,GABRR1,MKS1,RPTOR,RP1,RP1L1,GABRD,FAT1,DYNC1H1,DPYSL5,ITGB3,CRHR2,DISC1,AP2A1,TTLL4,NMB,AP3D1,WFS1,PTK2B,MORN4,ADCY8,ADCY10,CPLX1,NEK3,LDB3,FGD5,MYLK,FSCN1,NTF3,PDE1C,GPR19,SRC,AQP1,SEMA6A,CTSZ,SVIL,SCN11…
GO:0070161	anchoring junction	0.0276754	0.0276754	+1	LIMS1,SORBS2,PDZD2,KRT8,NRP1,PANX3,THY1,JAM3,PARVA,ZNF185,COL13A1,CLDN7,FAT1,ITGB3,GJB5,CNN1,PTK2B,WTIP,KIFC3,CADM1,FSCN1,VAMP5,SVIL,ITGB5,CORO1B,PLEKHA7,C1QTNF5,HSPA1A,PRKCG,SLC6A4,COL17A1,YWHAZ,PARVG,DPP4,PCBP2,RPS8,FBLN7,RPL4,PCDH1,TNS1,HCK,MDC1,RPL5,PCDH12,OPALIN,ARF1,ANK2,RRAS2,CLDN6,PARD3B,EPB41L2,YWHAQ,KCNA5,FGFR3,CSPG4,MICALL2,EVL,PLAU,ANXA6,KCNA2,WDR1,DBN1,AJAP1,ARVCF,NPHS2,CNKSR1,GJB6,F…
GO:0012505	endomembrane system	0.039299	0.039299	+1	TMEM173,CLIC1,ATP6V0E2,NPY,RESP18,PCDHA1,BOK,PDZD2,CBLN3,SYT2,RNASE2,NRP1,RAB20,CALML5,CNST,MARCH1,AHCTF1,PLD1,GALNTL6,TMEM109,THY1,PCSK5,ASS1,MFI2,MAN1A1,HS3ST4,SPATA16,SERPINA4,COL24A1,JAM3,GPC5,RANBP3L,ZDHHC12,CH25H,FCRLB,TMPRSS4,APOA1,PDGFD,GPX4,ST6GAL1,ADAM30,BRSK2,HVCN1,ALB,ISLR,DUOXA1,CDC42EP2,SLC29A2,ATP6V0A4,COL13A1,GALNT5,ST8SIA6,MGAT1,B3GNT7,TMEM115,KDR,CLK3,CHGA,JAKMIP3,ANTXR2,DYNC1H1…
GO:0045177	apical part of cell	0.0396422	0.0396422	+1	SORBS2,PLD1,THY1,OXTR,PDE4D,FABP1,ATP6V0A4,FAT1,AP2A1,ADCY8,ADCY10,ABCG5,AQP1,CNTFR,C1QTNF5,SPTBN2,USH1C,DPP4,SLC11A2,MAL,MYO7B,MFRP,CHL1,DUOX2,PLAT,ANK2,SLC19A1,STK39,SLC34A1,PARD3B,P2RX2,KCNA5,CSPG4,FZD6,AJAP1,GNAS,GJB6,ITGA8,GNAT1,RAB17,SHANK2,CD44,MGAM,NIN,ZMYND10,ENPP3,TRPV4,NOTCH1,MLC1,CYP4F12,SLC2A5,MIP,TLR9,SLC7A9,SLC9A4,EDA
GO:0031982	vesicle	0.0428764	0.0428764	+1	TMEM173,CLIC1,ATP6V0E2,NPY,RESP18,BOK,KRT8,SYT2,RNASE2,KRT7,NRP1,ART3,RAB20,CALML5,CNST,MARCH1,AHCTF1,PLD1,LPO,TMEM109,THY1,PCSK5,ASS1,MFI2,MAN1A1,SERPINA4,ACSM1,TMPRSS4,GNB1,APOA1,GPX4,GNAI2,FABP1,ADAM30,CAMKV,HVCN1,ALB,ISLR,CDC42EP2,ACTA2,ATP6V0A4,CTSF,PLCD1,MGAT1,KDR,CLK3,CHGA,EPHX2,FAT1,ANTXR2,DYNC1H1,COMMD3,SERPINA10,FCER1G,SNX20,ITGB3,ABCC8,UPB1,TBC1D17,PON3,DISC1,AP2A1,SHBG,SYT3,SLC12A9,AP…
GO:0005581	collagen trimer	0.0498993	0.0498993	+1	COL24A1,COL13A1,C1QTNF5,COL17A1,C1QA,COL6A6,SFTPA1,COL4A1,COL4A4,SCARA3,MARCO,FCN2,COL6A1,EMILIN2,COL12A1,C1QTNF7,ADIPOQ,C1QTNF2,C1QC,EDA
GO:0043168	anion binding	0.00303724	0.00303724	+1	TLK1,GNL1,TMEM173,UBE2K,SYT2,RRAD,NRP1,RAB20,ADCY6,FGF2,ADRBK1,PLD1,PLEKHA2,LRRK1,ADCY7,ADCY9,MAP2K7,THY1,NLRX1,ASS1,DDX25,PFKFB2,DAPP1,PDE4D,ACSM1,RUNX1,ABCG4,PPARG,APOA1,MAST4,GNAI2,FABP1,BRSK2,CAMKV,KIFC2,ALB,KSR2,ACTA2,COL13A1,PLCD1,PPCS,KDR,CLK3,ITPKB,DYNC1H1,SERPINA10,TRIB1,SNX20,SLIT3,ABCC8,ACSL5,KIF6,OSBPL5,TTLL4,CHST15,SYT3,PTK2B,KIF25,ADCY8,ADCY10,TAP2,ABCG5,F2,NEK3,KIFC3,ACE,RBKS,MYLK,…
GO:0005215	transporter activity	0.00457948	0.00457948	+1	CLIC1,ATP6V0E2,CHRNB2,KCNK18,PANX3,NALCN,TMEM109,CLCNKA,KCNJ15,SLC17A9,ABCG4,APOA1,FABP1,HVCN1,DISP1,SLC5A3,CHRNA1,SLC29A2,ATP6V0A4,SLC1A7,GABRR1,SLC45A1,GABRD,PKD2L2,ABCC8,TRPV3,OSBPL5,SLC12A9,PTK2B,SLC22A15,RBP4,TAP2,ABCG5,CPLX1,CACNA1D,KCNJ10,IPO9,SLC39A11,SLC5A2,KCNA7,AQP1,SLC4A4,ATP6V1C2,SCN11A,SLC39A14,SLC12A8,C15orf48,XPO7,SLC16A14,SLC6A4,CHRNA3,KCNK9,CDH17,ABCC10,SLC11A2,SLC38A4,KCNK15,GA…
GO:0022857	transmembrane transporter activity	0.0048925	0.0048925	+1	CLIC1,ATP6V0E2,CHRNB2,KCNK18,PANX3,NALCN,TMEM109,CLCNKA,KCNJ15,SLC17A9,ABCG4,HVCN1,DISP1,SLC5A3,CHRNA1,SLC29A2,ATP6V0A4,SLC1A7,GABRR1,SLC45A1,GABRD,PKD2L2,ABCC8,TRPV3,SLC12A9,PTK2B,SLC22A15,RBP4,TAP2,ABCG5,CPLX1,CACNA1D,KCNJ10,SLC39A11,SLC5A2,KCNA7,AQP1,SLC4A4,ATP6V1C2,SCN11A,SLC39A14,SLC12A8,C15orf48,SLC16A14,SLC6A4,CHRNA3,KCNK9,CDH17,ABCC10,SLC11A2,SLC38A4,KCNK15,GABRR2,TRPC5,SLC25A18,SLC25A42,…
GO:0043167	ion binding	0.0052225	0.0052225	+1	TLK1,LIMS1,GNL1,TMEM173,PIWIL2,PCDHGB1,MYL5,CASZ1,PCDHA1,UBE2K,SYT2,RRAD,PCDHA13,ZC3H12D,NRP1,RAB20,ADCY6,CALML5,CHRNB2,FGF2,MARCH1,HTR1A,ZNF683,PCGF2,ADRBK1,PLD1,ZIC2,ZNF436,S100A7A,GALNTL6,PCGF3,PLEKHA2,LRRK1,ADCY7,LPO,ADCY9,LMCD1,MAP2K7,THY1,NLRX1,ASS1,ADPRHL1,MFI2,ZIC5,PCDHA8,PCDHGC3,MAN1A1,USP46,CLCNKA,DDX25,PFKFB2,CH25H,NPTX2,PHF1,DAPP1,SMYD2,CYP11A1,PDE4D,ACSM1,RUNX1,ABCG4,PPARG,APOA1,MAST…
GO:0015318	inorganic molecular entity transmembrane transporter activity	0.00540824	0.00540824	+1	CLIC1,ATP6V0E2,CHRNB2,KCNK18,NALCN,CLCNKA,KCNJ15,HVCN1,SLC5A3,CHRNA1,ATP6V0A4,SLC1A7,GABRR1,SLC45A1,GABRD,PKD2L2,ABCC8,TRPV3,SLC12A9,PTK2B,RBP4,CACNA1D,KCNJ10,SLC39A11,SLC5A2,KCNA7,AQP1,SLC4A4,ATP6V1C2,SCN11A,SLC39A14,SLC12A8,C15orf48,SLC16A14,SLC6A4,CHRNA3,KCNK9,SLC11A2,SLC38A4,KCNK15,GABRR2,TRPC5,SLC25A18,CNNM2,NDUFA4L2,SLC16A5,TMC3,COX10,SLC16A9,TRPM3,SLC13A2,SLC19A1,SLC38A11,SLC34A1,CHRNB4,P2…
GO:0005102	signaling receptor binding	0.0121599	0.0121599	+1	NPY,BOK,BLNK,FGF2,MARCH1,HTR1A,ADRBK1,SCT,SPINT3,NPW,THY1,JAM3,PDE4D,WFIKKN2,PPARG,APOA1,SELPLG,PDGFD,GFRA3,GNAI2,PTPRZ1,CDC42EP2,TACC1,SST,DAXX,KDR,TSLP,SLIT3,ITGB3,WNT11,NCOA2,AP2A1,INS-IGF2,NMB,IL9,NCOA4,FGF21,TAP2,F2,ACE,CADM1,BICD1,NTF3,CCL17,PF4V1,BTNL2,SRC,SEMA6A,CNTFR,LTB,ITGB5,VDR,DNER,HSPA1A,MARCH8,FGF20,IL32,UCN2,SEMA3E,PILRB,EML2,CDH17,DPP4,MAP7,DVL1,PROX1,RLN3,SH2B2,C17orf99,VAV2,GIP…
GO:0008092	cytoskeletal protein binding	0.012593	0.012593	+1	SORBS2,TUBGCP2,PARVA,GNB1,PPARG,ZNF185,TUBGCP6,BRSK2,KIFC2,RP1,JAKMIP3,DPYSL5,TMOD3,KIF6,DISC1,TTLL4,MTUS2,CNN1,KIF25,CDH15,MARCKSL1,ADCY8,PLEKHM2,LDB3,KIFC3,CACNA1D,MYLK,MYH15,BICD1,AGBL1,FSCN1,SVIL,DAAM2,NAV3,CORO1B,KIF12,MYOZ3,SPTBN2,AGBL4,SLC6A4,USH1C,PARVG,HPCA,EML2,CDH17,TPPP,AATF,GIPC1,TRPC5,MAPRE3,NEK6,MYO7B,MTUS1,PDE4B,EML3,ABL1,TNS1,BIN3,CDC42EP3,FYN,FMNL2,TUBGCP3,ANK2,MYO9B,KIF16B,EPB4…
GO:0005509	calcium ion binding	0.0417391	0.0417391	+1	PCDHGB1,MYL5,PCDHA1,SYT2,PCDHA13,CALML5,S100A7A,PCDHA8,PCDHGC3,MAN1A1,PLCD1,FAT1,PKD2L2,SLIT3,SYT3,CDH15,F2,TGM3,FLG,ZZEF1,PCDHA5,DNER,PROC,SYT13,FAT2,MATN3,MGP,CRTAC1,PCDHGA10,HPCA,CDH17,S100A2,FAM20C,FBLN7,CAMKK2,PCDH1,S100A14,SNED1,PCDH12,DUOX2,EFHB,PCDHGA9,HPCAL1,OTOF,DLK2,EFHD1,PLCH1,HMCN1,CDH12,PPEF2,PITPNM3,PCDHB6,PLA2G2D,ANXA6,SYT10,PCDHB9,SLIT1,BGLAP,RET,TBC1D9,CAPN13,ASTN2,CABP5,F12,TPD…
HP:0000006	Autosomal dominant inheritance	0.0187261	0.0187261	+1	TMEM173,PURA,CDKN1C,KRT8,SYT2,CHRNB2,HTR1A,PCGF2,ZIC2,NALCN,IMPG1,PDE4D,SLC17A9,RUNX1,SOX17,GNB1,PPARG,APOA1,GNAI2,CHRNA1,ACTA2,PLCD1,RP1,PAX4,KDR,MTNR1B,RP1L1,AKAP10,GABRD,EPHX2,DYNC1H1,ITGB3,ABCC8,TRPV3,ANKRD11,EDARADD,PER3,WFS1,GANAB,HOXA2,CDH15,CHI3L1,RBP4,CBFB,ADCY10,CPLX1,F2,LDB3,CACNA1D,MYLK,AGBL1,SLC5A2,SAMD12,CHD8,FCGR2A,PDE1C,BTNL2,FLG,SRC,CTBP1,OPLAH,SCN11A,MAFB,C1QTNF5,VDR,SLC39A14,PR…
KEGG:04724	Glutamatergic synapse	0.000607975	0.000607975	+1	ADCY6,ADRBK1,PLD1,ADCY7,ADCY9,GNB1,GNAI2,SLC1A7,ADCY8,CACNA1D,PRKCG,GRM7,GRM8,SLC38A2,SLC17A6,GNAS,SLC17A8,SHANK2,PRKACA,MAPK1,GNG13,SHANK3,SHANK1,ITPR1,ADRBK2,PPP3CC,PRKCA
KEGG:05032	Morphine addiction	0.000642378	0.000642378	+1	ADCY6,ADRBK1,ADCY7,ADCY9,PDE4D,GNB1,GNAI2,GABRR1,GABRD,ADCY8,PDE1C,PRKCG,GABRR2,PDE4B,GABBR2,GNAS,PRKACA,GNG13,GABRA3,GABRG2,PDE4A,ADRBK2,PRKCA
KEGG:04072	Phospholipase D signaling pathway	0.00160631	0.00160631	+1	ADCY6,PLD1,ADCY7,ADCY9,PDGFD,FCER1G,PTK2B,ADCY8,AGPAT3,F2,MTOR,GRM7,GRM8,FYN,AVPR2,ARF1,RRAS2,GNAS,DNM3,AGPAT2,MAPK1,PIP5K1C,SHC4,RAPGEF4,RALGDS,GAB2,PIK3CD,TSC2,LPAR5,F2R,PRKCA
KEGG:04920	Adipocytokine signaling pathway	0.00474425	0.00474425	+1	NPY,ACSL5,ACSL3,MTOR,G6PC3,CAMKK2,STAT3,PRKAG2,MAPK10,ACSL4,IRS2,TNFRSF1A,RXRB,RELA,LEP,ACACB,CPT1B,ADIPOQ
KEGG:04024	cAMP signaling pathway	0.00593356	0.00593356	+1	NPY,ADCY6,CALML5,HTR1A,PLD1,ADCY7,ADCY9,OXTR,PDE4D,GNAI2,NFATC1,SST,ADCY8,ADCY10,CACNA1D,ARAP3,VAV2,PDE4B,GABBR2,HHIP,RRAS2,HTR1D,CNGA4,HCN4,HCN2,GNAS,FFAR2,MAPK10,HTR4,LIPE,PRKACA,MAPK1,EDN3,PTGER2,RELA,RAPGEF4,PIK3CD,PDE4A,F2R
KEGG:04928	Parathyroid hormone synthesis, secretion and action	0.0130522	0.0130522	+1	ADCY6,PLD1,ADCY7,ADCY9,PDE4D,GNAI2,ADCY8,MAFB,MMP17,VDR,PRKCG,RUNX2,PDE4B,SLC34A1,BGLAP,GNAS,PRKACA,MAPK1,RXRB,SOST,ITPR1,PDE4A,PRKCA
KEGG:05416	Viral myocarditis	0.0179156	0.0179156	+1	HLA-DMB,ITGAL,ABL1,FYN,HLA-DRA,CD28,CASP8,HLA-B,CD86,SGCG,EIF4G1,PRF1,CD40,HLA-DMA,CCND1
KEGG:04727	GABAergic synapse	0.0219269	0.0219269	+1	ADCY6,ADCY7,ADCY9,GNB1,GNAI2,GABRR1,GABRD,ADCY8,CACNA1D,SRC,PRKCG,GABRR2,GABBR2,SLC38A2,PRKACA,GNG13,GABRA3,GABRG2,SLC12A5,PRKCA
KEGG:04015	Rap1 signaling pathway	0.0336346	0.0336346	+1	ADCY6,CALML5,FGF2,ADCY7,ADCY9,PDGFD,GNAI2,KDR,ITGB3,FGF21,ADCY8,SRC,ITGAL,PRKCG,FGF20,ARAP3,VAV2,MET,RAPGEF5,FGFR3,EVL,FGF8,GNAS,ITGAM,MAPK1,TLN2,MAGI1,RAPGEF4,FLT1,RALGDS,PIK3CD,LPAR5,F2R,PRKCA,SKAP1,SIPA1L2
REAC:R-HSA-112314	Neurotransmitter receptors and postsynaptic signal transmission	5.18722e-05	5.18722e-05	+1	ADCY6,CHRNB2,ADCY7,ADCY9,KCNJ15,GNB1,GNAI2,CHRNA1,GABRR1,AP2A1,ADCY8,KCNJ10,SRC,PRKCG,CHRNA3,TUBA3C,GABRR2,CAMKK2,GABBR2,PRKAG2,RASGRF2,CHRNB4,CACNG4,NEFL,DLG2,HTR3E,TUBB3,PPM1F,GIT1,PRKACA,MAPK1,TUBA1C,GNG13,GABRA3,EPB41L1,GRIP1,GABRG2,ACTN2,TUBA8,CHRNA9,PRKCA
REAC:R-HSA-112316	Neuronal System	0.000159515	0.000159515	+1	SYT2,ADCY6,CHRNB2,KCNK18,ADCY7,ADCY9,KCNJ15,GNB1,GNAI2,CHRNA1,SLC1A7,GABRR1,ABCC8,AP2A1,ADCY8,CPLX1,KCNJ10,KCNA7,SRC,PRKCG,SLC6A4,CHRNA3,KCNK9,TUBA3C,GABRR2,CAMKK2,GABBR2,PRKAG2,RASGRF2,EPB41L2,CHRNB4,KCNA5,KCNA2,CACNG4,NEFL,SLC38A2,SYT10,HCN4,DLG2,HCN2,DLGAP2,HTR3E,KCNMB3,TUBB3,PPM1F,SHANK2,KCNH5,GIT1,PRKACA,KCNJ14,MAPK1,KCNK6,SLITRK4,TUBA1C,KCNK13,GNG13,GABRA3,EPB41L1,GRIP1,GABRG2,ACTN2,TUBA8,C…
REAC:R-HSA-112315	Transmission across Chemical Synapses	0.00328634	0.00328634	+1	ADCY6,CHRNB2,ADCY7,ADCY9,KCNJ15,GNB1,GNAI2,CHRNA1,SLC1A7,GABRR1,AP2A1,ADCY8,CPLX1,KCNJ10,SRC,PRKCG,SLC6A4,CHRNA3,TUBA3C,GABRR2,CAMKK2,GABBR2,PRKAG2,RASGRF2,CHRNB4,CACNG4,NEFL,SLC38A2,DLG2,HTR3E,TUBB3,PPM1F,GIT1,PRKACA,MAPK1,TUBA1C,GNG13,GABRA3,EPB41L1,GRIP1,GABRG2,ACTN2,TUBA8,CHRNA9,PRKCA
REAC:R-HSA-418594	G alpha (i) signalling events	0.0120991	0.0120991	+1	NPY,RGS6,ADCY6,HTR1A,ADRBK1,NPW,ADCY7,ADCY9,GPC5,PDE4D,RGS10,GNB1,APOA1,GNAI2,SST,MTNR1B,PNLIP,ADCY8,RBP4,PDE1C,SRC,CCR3,HTR5A,RGS12,PRKCG,GRM7,RLN3,CAMKK2,PDE4B,RETSAT,GABBR2,CCR6,GRM8,RXFP4,TAS2R60,HTR1D,PPP2CB,S1PR2,CXCR3,SAA1,GNAS,S1PR1,GALR1,HEBP1,GNAT1,S1PR3,CORT,GPC2,PRKACA,MAPK1,GNG13,SAG,GPC4,ITPR1,PDE4A,PPP3CC,GPSM3,CCL28,LPAR5,PRKCA
REAC:R-HSA-111885	Opioid Signalling	0.0122267	0.0122267	+1	ADCY6,ADRBK1,ADCY7,ADCY9,PDE4D,GNB1,GNAI2,ADCY8,PDE1C,PRKCG,CAMKK2,PDE4B,PPP2CB,GNAT1,PRKACA,MAPK1,GNG13,ITPR1,PDE4A,PPP3CC,PRKCA

## Sheet: WGCNA Hub Genes
Module	black	blue	brown	green	greenyellow	grey	magenta	pink	purple	red	turquoise	yellow
Correlation with Subtype	-0.61	-0.51	0.23	0.45	-0.036	-0.4	0.015	0.55	-0.22	-0.27	0.16	-0.26
P-Value	9.67805236975212e-12	4.82266677968992e-08	0.0173036554865302	1.37639882892376e-06	0.720555619196052	2.54323358420377e-05	0.876911352652044	1.65304848472285e-09	0.0224887984519135	0.00530478514819739	0.114488686106207	0.00812012219382132
Module Gene 1	NRP1	PABPC3	PLEKHM3	COL6A3	ZNF280C	NEK6	PAK3	PTPRZ1	DNMT3L	ADCY5	CHPF2	GNG7
Module Gene 2	TMPRSS4	PC	FGFR4	FLJ36000	GNL3L	FIS1	BEX1	MLST8	RHPN1	SLC1A2	PLIN4	CCDC122
Module Gene 3	IGDCC4	PALMD	SDC3	ATP6V0A4	DCAF8L1	IER3	HMGB3	KIAA1383	TCEAL7	C5orf4	GON4L	LTC4S
Module Gene 4	WFIKKN2	CTBP1	NDRG4	METTL9	MAGEH1	SERF2	LOC158572	FCGR2A	C1orf204	FAM174B	AHSG	NBR2
Module Gene 5	COL17A1	SLC25A18	TTBK1	C10orf71	CSAG1	MIR33B	RPL10	C17orf99	LCE3A	FEV	DUSP1	PPM1L
Module Gene 6	ADPRHL1	GFRA4	SFN	GABBR2	VBP1	CTRB2	PNPLA4	FOXI2	SNTG2	N6AMT2	SATB2	SYT15
Module Gene 7	MFI2	MIR486	RBM15B	CTSF	FHL1	C13orf16	ABCD1	DNAJB8	LOC84931	ATP2B3	ST18	FAM113A
Module Gene 8	MIR134	ASXL2	NMI	ERBB4	GAGE2E	LRMP	BCAP31	SULT1A2	RASSF1	PRPF40B	PLA2G2C	DUSP4
Module Gene 9	LOC100130522	PRKAG2	SLC6A17	C17orf90	RBM10	MESP2	GPR101	TRNP1	FAM169A	C21orf29	NCCRP1	DNASE1
Module Gene 10	NFATC1	CHL1	C21orf56	CD86	ARMCX1	TMEM206	VENTXP1	RIMS2	MARVELD2	MYO9B	TMED6	RAB34
Module Gene 11	PCDHA13	CNN1	FOLR1	DUS3L	MSN	S100A2	MTMR1	CHRDL2	AIF1	C4orf23	ADARB1	TNNC1
Module Gene 12	GTF2I	GLTSCR2	CCND1	BFSP1	NCRNA00087	WHAMM	BEX4	FRAT1	GPR158	NRGN	MUC6	PLEKHH2
Module Gene 13	DDX25	THNSL2	A2LD1	PDGFD	ARMCX3	LOC285796	RENBP	ABL1	NET1	NPSR1	ECSIT	E2F5
Module Gene 14	ABCG4	TMC3	DFNA5	AJAP1	TMSB4X	CHFR	CXorf36	ZIC2	AP2A2	MCFD2	LOC284837	POMGNT1
Module Gene 15	BTNL2	FXYD6	VPS53	CLK3	BCYRN1	TNNC1	SCML1	MYLK	PLEK2	MARCKSL1	COL6A3	SSH1
Module Gene 16	GHRLOS	RRAS2	HTR3D	ZNF219	ANKRD58	CCDC122	NHS	SERPINA4	MYO5C	ADAMTSL4	RDH13	PLAC8
Module Gene 17	HPS4	PROC	FSTL4	BRD3	SPIN2B	EN1	NLGN3	EFHD1	ITPKA	LGALS14	CCR4	CEL
Module Gene 18	SNORD115-41	ITPKB	SLC7A14	PGBD3	MAGED1	SLC39A11	F8A1	PDGFD	CDH8	ERRFI1	CACNA1G	PRKDC
Module Gene 19	DPP10	STK39	CORT	TRIM34	SH3BGRL	HEPACAM2	NUDT10	ANKRD11	TRIM72	HECW1	C3orf62	LOC284379
Module Gene 20	DCAF8L2	SEBOX	HEATR4	ACRBP	ENOX2	MGC16142	CASK	NT5C2	TCF25	ATXN7L1	NDOR1	NEK6
