# Supplementary material for: MethylSPWNet and MethylCapsNet: Biologically Motivated Organization of DNAm Neural Networks, Inspired by Capsule Networks
Source: NPJ Syst Biol Appl. 2021 Aug 20;7:33. doi: 10.1038/s41540-021-00193-7 (PMC8379254; doi:10.1038/s41540-021-00193-7)
Supplement: Supplementary file 4 — Supplementary Data 3 [file 41540_2021_193_MOESM4_ESM.xlsx]

## Sheet: e-Bayes
gene	logFC	AveExpr	t	P.Value	adj.P.Val	B
VPS13B	1.99013	-0.288814	26.3549	1.6537e-52	1.05176e-48	109.158
NRBP2	2.54928	-1.20054	26.3029	2.03416e-52	1.05176e-48	108.951
PROP1	2.03372	-0.585006	25.8493	1.25447e-51	4.32417e-48	107.128
SOX14	2.64156	-1.51296	24.1237	1.55914e-48	4.03076e-45	99.9876
TFCP2	2.21255	-1.347	23.9056	3.93118e-48	8.13047e-45	99.0606
CLIC4	2.31447	-1.30666	23.794	6.32264e-48	1.08971e-44	98.5843
TICAM2	-2.15335	0.627154	-23.682	1.0198e-47	1.48251e-44	98.1052
PCDHB7	-2.30249	0.71638	-23.6546	1.1469e-47	1.48251e-44	97.9874
HIP1	-2.49836	1.11541	-23.626	1.29621e-47	1.48935e-44	97.8648
TMOD4	1.70399	-0.982327	23.3192	4.84969e-47	5.01507e-44	96.5422
CDX1	-2.315	0.713779	-23.2017	8.06569e-47	7.58248e-44	96.0323
RCOR2	2.24477	-1.1547	23.0718	1.41719e-46	1.22126e-43	95.4673
TEX2	2.12908	-1.2168	22.5537	1.37082e-45	1.09044e-42	93.1925
LOC389493	-2.35582	0.773359	-22.3727	3.05035e-45	2.25312e-42	92.3906
MSX2	-2.26444	0.736583	-21.8716	2.85484e-44	1.96812e-41	90.1487
TAPBPL	2.22721	-1.05242	21.3017	3.76868e-43	2.43575e-40	87.5619
PCDHGA4	-2.08754	0.573807	-21.269	4.37513e-43	2.66137e-40	87.4123
PDCD6	-2.24674	0.759408	-21.2233	5.39285e-43	3.09819e-40	87.2026
LOC100270804	-2.04959	1.09483	-21.1776	6.64686e-43	3.61764e-40	86.993
SLIT3	-2.10911	0.675803	-20.9673	1.74544e-42	9.0248e-40	86.0251
MIR1974	-2.24955	0.719034	-20.9414	1.96646e-42	9.68343e-40	85.9056
SOX17	1.96066	-0.527432	20.897	2.41296e-42	1.1342e-39	85.7004
NKD2	-2.14782	0.533878	-20.703	5.92098e-42	2.66212e-39	84.8005
ALB	-2.13375	0.637993	-20.6488	7.6136e-42	3.03959e-39	84.5484
ADRA2C	-2.05896	0.531467	-20.6484	7.62632e-42	3.03959e-39	84.5467
MATR3	-2.38057	0.794182	-20.648	7.64234e-42	3.03959e-39	84.5446
C2orf16	2.48632	-1.41634	20.5861	1.01898e-41	3.90269e-39	84.2562
ZAR1	-2.12793	0.720368	-20.5006	1.51722e-41	5.60343e-39	83.8571
EPHB6	2.36891	-1.44508	20.48	1.67017e-41	5.95561e-39	83.7608
ESM1	-2.28552	0.755003	-20.1398	8.22511e-41	2.8352e-38	82.1625
ANK2	-2.19028	0.692549	-20.0947	1.01748e-40	3.39413e-38	81.9492
IL17B	-2.02774	0.559563	-20.0748	1.11756e-40	3.61146e-38	81.8551
STC2	-2.04834	0.617921	-19.816	3.80263e-40	1.19161e-37	80.6274
CAPSL	-2.2052	0.726995	-19.5629	1.27019e-39	3.86323e-37	79.4183
CORO7	2.33119	-1.15151	19.5496	1.35385e-39	4.00004e-37	79.3543
SDHAP3	-2.07057	0.709141	-19.421	2.50643e-39	7.19972e-37	78.7368
APOB48R	2.17544	-1.28526	19.4055	2.69942e-39	7.5445e-37	78.6625
LOC400931	2.24954	-1.19677	19.3183	4.1054e-39	1.11721e-36	78.2421
MCOLN2	2.31594	-1.17617	18.9901	2.00486e-38	5.31596e-36	76.6522
NAA11	-2.22113	0.689555	-18.926	2.73735e-38	7.07672e-36	76.34
ENO3	2.20538	-0.908318	18.8139	4.72568e-38	1.19191e-35	75.7926
SLC16A2	2.39174	-1.14816	18.716	7.61983e-38	1.87611e-35	75.3137
ZIC2	1.75525	-1.13404	18.695	8.44429e-38	2.03075e-35	75.2107
PCDHGA9	-2.21415	0.742819	-18.3298	5.07904e-37	1.19369e-34	73.412
SRA1	-2.12324	0.603235	-18.2655	6.97977e-37	1.60395e-34	73.0933
SLC2A4RG	-1.69704	0.942027	-18.2404	7.90094e-37	1.77617e-34	72.969
P4HA2	-1.7354	0.384638	-18.2077	9.28975e-37	2.04394e-34	72.8067
ENTPD4	-1.28794	1.00684	-18.1697	1.12184e-36	2.41686e-34	72.6176
ELMOD3	2.1964	-0.867901	18.1577	1.19057e-36	2.51259e-34	72.558
MIR196A2	2.2569	-1.27816	18.035	2.18923e-36	4.52777e-34	71.9474
PHLDB3	2.29331	-0.912439	18.0083	2.50027e-36	5.06966e-34	71.8142
CCNT1	2.41841	-1.34939	18.0017	2.58451e-36	5.13969e-34	71.781
C17orf107	-1.67473	0.486825	-17.8946	4.40654e-36	8.59774e-34	71.2461
C5orf52	-2.16974	0.66672	-17.8173	6.48566e-36	1.242e-33	70.8587
GFPT2	-2.25404	0.687152	-17.6736	1.33215e-35	2.50468e-33	70.1372
PRKCG	1.98177	-0.726217	17.6403	1.57499e-35	2.90747e-33	69.9693
CDH7	1.51831	-0.62426	17.6368	1.60261e-35	2.90747e-33	69.9519
RASGRF2	-1.9592	0.40366	-17.5029	3.14441e-35	5.60627e-33	69.2763
APOBEC3B	-1.81305	0.956234	-17.4461	4.18682e-35	7.33828e-33	68.9893
MIR659	1.54037	-0.804074	17.3702	6.1444e-35	1.05899e-32	68.6048
UNC5A	-2.02032	0.336998	-17.3352	7.33397e-35	1.24329e-32	68.4274
AIFM2	1.7678	-1.2231	17.2824	9.58242e-35	1.59825e-32	68.1594
GAS7	2.20783	-1.27291	17.2416	1.17827e-34	1.93405e-32	67.9522
SLC25A2	-2.12161	0.667753	-17.1907	1.52559e-34	2.46502e-32	67.6932
WNT1	2.10533	-0.705597	17.1847	1.57332e-34	2.50303e-32	67.6624
ENPEP	-2.15624	0.623401	-17.1814	1.5994e-34	2.50597e-32	67.6459
PRAC	1.29234	-0.560994	17.1741	1.65988e-34	2.56191e-32	67.6087
TREML2P	1.75133	-1.13277	17.058	2.99733e-34	4.55814e-32	67.0163
R3HDM2	1.78588	-0.786361	17.0483	3.14863e-34	4.71884e-32	66.967
LGI2	-2.08087	0.557046	-17.0377	3.32422e-34	4.91082e-32	66.9126
MAPT	2.08249	-0.934556	16.9877	4.28888e-34	6.20837e-32	66.6572
CEP72	-1.96061	0.743181	-16.9862	4.32263e-34	6.20837e-32	66.6494
SRMS	2.33921	-1.12597	16.9667	4.77598e-34	6.76553e-32	66.5494
FAM19A2	-2.07189	0.874613	-16.9421	5.41309e-34	7.56443e-32	66.4239
C16orf11	2.27569	-1.38341	16.8984	6.77093e-34	9.33576e-32	66.1996
KIAA1211	-1.96291	0.459447	-16.8562	8.40321e-34	1.14339e-31	65.9831
TRIML1	-2.19974	0.700504	-16.818	1.02174e-33	1.37219e-31	65.7872
RLN3	1.70566	-0.504954	16.809	1.07013e-33	1.41874e-31	65.7408
LHX1	1.72116	-0.881411	16.798	1.13198e-33	1.48175e-31	65.6845
P2RX7	1.63257	-0.780166	16.7911	1.17262e-33	1.51576e-31	65.6491
C4orf19	-1.9658	0.543824	-16.744	1.49377e-33	1.89806e-31	65.4065
AATK	2.27192	-0.991033	16.7425	1.50508e-33	1.89806e-31	65.399
TRAM1L1	-2.06702	0.493334	-16.7351	1.56313e-33	1.94751e-31	65.361
ME1	2.15409	-0.823492	16.7192	1.69626e-33	2.08822e-31	65.2791
MIR141	2.27243	-1.2336	16.6287	2.70177e-33	3.28694e-31	64.8126
MIR373	-1.97152	0.910996	-16.6034	3.07755e-33	3.70058e-31	64.6821
MIR372	-2.37405	1.18916	-16.4501	6.78761e-33	8.0679e-31	63.8894
TACC3	-1.97103	0.535368	-16.4439	7.01105e-33	8.23878e-31	63.8569
ITLN1	2.2055	-1.14374	16.4327	7.42615e-33	8.62852e-31	63.7993
KRT73	2.20722	-0.862476	16.425	7.73098e-33	8.8829e-31	63.759
KIT	-1.93038	0.525735	-16.3977	8.90122e-33	1.01151e-30	63.6177
PCDHGB3	-2.23145	0.74752	-16.364	1.05979e-32	1.19123e-30	63.4429
MTNR1A	-2.09166	0.679686	-16.2778	1.65715e-32	1.84264e-30	62.9949
NKX2-5	-1.94324	0.711526	-16.2277	2.14921e-32	2.36436e-30	62.7343
SYNPO	-2.10203	0.614674	-16.0777	4.6919e-32	5.10726e-30	61.952
SLC5A9	2.15343	-1.38595	16.0677	4.94256e-32	5.32407e-30	61.8998
LOC285501	-2.07753	0.622046	-16.0391	5.73867e-32	6.1179e-30	61.7502
PCDHGB6	-2.19542	0.717197	-15.9536	8.96865e-32	9.46375e-30	61.3028
MYH15	2.01931	-1.01806	15.9219	1.05841e-31	1.10556e-29	61.1368
ISL1	-1.97608	0.626731	-15.9178	1.08159e-31	1.11847e-29	61.1151
ZNF474	-2.01584	0.530217	-15.9063	1.14893e-31	1.17634e-29	61.0546
LPAR5	1.73856	-0.940632	15.8863	1.27554e-31	1.29318e-29	60.9498
PUM1	2.26707	-0.927608	15.8812	1.31013e-31	1.31534e-29	60.923
SMEK3P	1.21902	-0.853158	15.8584	1.47651e-31	1.46814e-29	60.8032
LRRC14B	-2.1812	0.690054	-15.836	1.66044e-31	1.63529e-29	60.6856
ABCA2	2.05965	-1.2828	15.7696	2.35181e-31	2.29435e-29	60.3368
SLC17A8	2.34836	-1.34444	15.7414	2.72695e-31	2.6333e-29	60.1885
ST6GALNAC3	1.7154	-0.693748	15.7398	2.75018e-31	2.6333e-29	60.18
CLIP3	-1.5269	0.683273	-15.7132	3.16254e-31	3.00035e-29	60.04
PF4	-2.06369	0.58736	-15.7009	3.37339e-31	3.17129e-29	59.9753
ANKH	-2.0069	0.638748	-15.6643	4.08946e-31	3.80983e-29	59.7825
NR2C2AP	1.56825	-0.67615	15.6286	4.93533e-31	4.55681e-29	59.5941
CRYBB2	2.05516	-1.06488	15.593	5.95439e-31	5.44906e-29	59.406
PCDHGB7	-2.11475	0.628924	-15.589	6.08103e-31	5.51613e-29	59.3849
TFPT	1.89154	-0.910744	15.579	6.41031e-31	5.76426e-29	59.3321
TCF7L1	-1.69007	0.464124	-15.4887	1.03226e-30	9.2022e-29	58.8548
IL31	1.78372	-0.777116	15.4427	1.31633e-30	1.16344e-28	58.6112
FLJ90757	2.12588	-1.23999	15.4042	1.61304e-30	1.41359e-28	58.4076
SOAT2	2.50585	-1.36651	15.3881	1.75686e-30	1.5267e-28	58.322
GABRG1	-2.16706	0.745389	-15.372	1.91308e-30	1.6486e-28	58.2367
CACNA1B	2.12986	-1.49171	15.3522	2.12425e-30	1.81545e-28	58.1318
LOXL1	1.89368	-0.388345	15.3496	2.15414e-30	1.8259e-28	58.1178
SDHA	-2.19212	0.653107	-15.3469	2.18535e-30	1.83729e-28	58.1033
ANKFN1	2.0505	-1.33507	15.3092	2.66865e-30	2.22553e-28	57.9032
C1orf183	1.94744	-1.0479	15.2792	3.12871e-30	2.58832e-28	57.7438
LOC285205	2.54493	-1.43226	15.2735	3.22369e-30	2.64573e-28	57.7139
PCDHGA1	-1.87397	0.491955	-15.2552	3.55372e-30	2.89363e-28	57.6162
IL24	1.88173	-1.40675	15.2089	4.5426e-30	3.66993e-28	57.3703
FCHSD1	1.49327	-0.79466	15.1986	4.79837e-30	3.8465e-28	57.3154
RUFY1	-2.22893	0.725514	-15.1814	5.25651e-30	4.18135e-28	57.2241
PCDHA5	-1.74036	0.36591	-15.1682	5.63943e-30	4.4517e-28	57.1536
FAT2	2.15575	-0.829522	15.1189	7.33138e-30	5.74347e-28	56.8908
FGFBP2	-1.92926	0.5574	-15.0658	9.72385e-30	7.56047e-28	56.6079
CACNA1A	1.82269	-0.743336	15.0637	9.83531e-30	7.59007e-28	56.5965
LOC150622	1.98974	-0.94568	15.0087	1.31875e-29	1.01016e-27	56.3027
NPY1R	-2.16725	0.681313	-14.9924	1.43848e-29	1.09377e-27	56.2156
H2AFY	-1.99971	0.560828	-14.972	1.60375e-29	1.21054e-27	56.1067
MTMR11	2.30057	-0.580299	14.9634	1.67939e-29	1.25845e-27	56.0605
LOC145814	-0.920087	0.86525	-14.9275	2.03446e-29	1.51355e-27	55.8684
MIR376C	2.10102	-0.957765	14.8655	2.83361e-29	2.09302e-27	55.5365
IL9	2.14633	-0.521712	14.8491	3.09271e-29	2.2682e-27	55.4489
HKDC1	1.98661	-1.12865	14.7986	4.05424e-29	2.95246e-27	55.1777
PDGFB	-2.43908	1.33503	-14.7967	4.0939e-29	2.95906e-27	55.168
EFCAB4A	1.94614	-0.691323	14.7955	4.12053e-29	2.95906e-27	55.1615
LETM1	-1.90262	0.689092	-14.7813	4.44759e-29	3.1719e-27	55.085
GALNTL4	2.31145	-1.1562	14.7757	4.58181e-29	3.24524e-27	55.0552
PCDHGC4	-1.97423	0.588252	-14.7553	5.11217e-29	3.59626e-27	54.9455
MAB21L2	-2.12382	0.713952	-14.7387	5.58781e-29	3.9043e-27	54.8564
PCDHGA3	-1.89597	0.512773	-14.7134	6.3992e-29	4.44122e-27	54.7206
C4orf32	-2.00198	0.703277	-14.6953	7.05294e-29	4.8623e-27	54.6231
UNKL	-2.14051	0.963906	-14.6789	7.70144e-29	5.27421e-27	54.535
ZNF83	1.23289	-0.901216	14.6764	7.80515e-29	5.31007e-27	54.5216
GALP	2.03282	-0.618329	14.645	9.23945e-29	6.24478e-27	54.3527
IP6K2	1.81556	-1.05489	14.6395	9.51616e-29	6.39004e-27	54.3231
NMB	2.11319	-0.610021	14.6234	1.03743e-28	6.92134e-27	54.2366
PSORS1C3	2.02947	-0.696337	14.6159	1.08028e-28	7.16098e-27	54.1961
SLC16A3	1.88734	-0.717952	14.6059	1.13969e-28	7.50668e-27	54.1425
CD4	2.44299	-1.35009	14.5969	1.19652e-28	7.83113e-27	54.0938
NPY5R	-1.62633	0.332113	-14.5829	1.28988e-28	8.38907e-27	54.0185
PCDHGA12	-1.77446	0.414575	-14.5722	1.3667e-28	8.83313e-27	53.9606
KLHL17	2.17667	-1.38157	14.5497	1.54195e-28	9.90391e-27	53.8397
TLX1NB	1.97601	-1.07694	14.5388	1.63521e-28	1.04381e-26	53.7809
PCDHGC5	-2.0186	0.581155	-14.5106	1.90326e-28	1.20746e-26	53.6289
WIF1	2.0032	-1.10923	14.485	2.18455e-28	1.37746e-26	53.4908
SNORD115-33	2.16366	-0.379061	14.4488	2.65576e-28	1.66444e-26	53.2952
PIR	-1.71212	1.14692	-14.4356	2.8519e-28	1.77659e-26	53.2239
RAB34	1.95056	-0.804153	14.3837	3.77436e-28	2.33717e-26	52.9432
ZADH2	2.18697	-0.950719	14.3744	3.96722e-28	2.44197e-26	52.8933
HLA-G	2.16649	-1.06379	14.3375	4.84303e-28	2.9554e-26	52.6936
GDF3	2.19507	-1.22732	14.3369	4.85851e-28	2.9554e-26	52.6904
ATP10B	-2.06602	0.682745	-14.3083	5.67181e-28	3.42995e-26	52.5354
MED27	2.25314	-0.791951	14.2959	6.06275e-28	3.63547e-26	52.4686
SCGB1D4	-1.81608	1.06191	-14.2953	6.08197e-28	3.63547e-26	52.4654
SCGB1D1	1.91103	-0.529874	14.282	6.53863e-28	3.88598e-26	52.3929
GMIP	1.92664	-1.33756	14.2431	8.06836e-28	4.76615e-26	52.1824
GLIS2	2.10726	-1.14778	14.2421	8.11181e-28	4.76615e-26	52.1771
C4orf42	-2.10052	0.655798	-14.213	9.49513e-28	5.51823e-26	52.0194
PGLS	-1.92755	0.343257	-14.2129	9.49855e-28	5.51823e-26	52.019
PITRM1	1.85528	-0.907397	14.1823	1.12155e-27	6.4793e-26	51.8526
SLC27A6	-2.14994	0.808817	-14.1649	1.23209e-27	7.07833e-26	51.7585
DIRAS3	-1.6864	0.548199	-14.1456	1.36833e-27	7.81762e-26	51.6535
PRICKLE1	1.4505	-0.926555	14.1437	1.38228e-27	7.85393e-26	51.6433
AP1B1	-2.15527	0.706902	-14.1395	1.41399e-27	7.9902e-26	51.6206
FAM78B	2.34063	-0.44928	14.1336	1.45993e-27	8.20496e-26	51.5886
OPALIN	1.83754	-0.668899	14.1311	1.47985e-27	8.27197e-26	51.575
SOD3	-1.97697	0.504781	-14.0705	2.05562e-27	1.14286e-25	51.246
KRT83	2.30003	-1.05427	14.0693	2.06989e-27	1.14464e-25	51.2391
XKR4	1.92775	-0.782895	14.0554	2.2317e-27	1.22755e-25	51.1637
EVX1	2.31398	-1.30216	14.034	2.50613e-27	1.37121e-25	51.0476
RASGEF1C	1.99842	-0.797256	14.0283	2.58607e-27	1.4075e-25	51.0161
ADRA1B	-1.90716	0.415611	-14.0198	2.70843e-27	1.46638e-25	50.9698
COL23A1	-1.8456	0.431726	-14.0041	2.94939e-27	1.58852e-25	50.8845
SIDT1	-1.80974	0.807475	-13.9995	3.02401e-27	1.62027e-25	50.8595
FOXO3	-1.76938	0.780027	-13.9919	3.15117e-27	1.6797e-25	50.8182
GPR111	-2.16341	0.976116	-13.986	3.25286e-27	1.72502e-25	50.7864
PPP2R2B	-1.72482	0.329259	-13.9802	3.3579e-27	1.77164e-25	50.7546
SRGN	2.41593	-0.987159	13.9758	3.43975e-27	1.80561e-25	50.7305
PHF15	-2.14975	0.742324	-13.9557	3.83587e-27	2.00337e-25	50.6214
CHAD	1.59143	-0.933651	13.9473	4.01506e-27	2.08642e-25	50.5757
C7orf65	-1.40368	0.892893	-13.9243	4.55168e-27	2.35345e-25	50.4501
MIR106B	2.33801	-1.05866	13.8916	5.43905e-27	2.79827e-25	50.2718
WFDC1	1.83777	-0.608092	13.8889	5.51742e-27	2.82454e-25	50.2574
CHD5	1.17197	-0.336434	13.854	6.67375e-27	3.39967e-25	50.0669
NLRP7	1.55539	-0.913442	13.842	7.12579e-27	3.61215e-25	50.0013
SLC13A4	1.42657	-0.975795	13.8366	7.33819e-27	3.70167e-25	49.9719
ASB4	1.81945	-1.0058	13.8307	7.57548e-27	3.80282e-25	49.9401
CHRNB4	2.09074	-0.496688	13.7936	9.27468e-27	4.63331e-25	49.7375
DENND4B	-1.6444	0.524207	-13.7922	9.34589e-27	4.64643e-25	49.7298
LAMA1	2.14261	-1.21675	13.777	1.0155e-26	5.00206e-25	49.6467
MGC12916	1.73479	-0.798956	13.7769	1.01579e-26	5.00206e-25	49.6464
MS4A13	1.04457	-0.756469	13.7741	1.03172e-26	5.05639e-25	49.6308
PCDH7	-1.88471	0.595486	-13.7607	1.10991e-26	5.41393e-25	49.5577
RBM38	1.84453	-0.979588	13.7316	1.30067e-26	6.31468e-25	49.3989
NFKBIE	-1.40112	0.908995	-13.7278	1.32833e-26	6.41881e-25	49.3778
SRGAP3	2.09065	-1.23048	13.7257	1.34318e-26	6.4604e-25	49.3667
FAM110C	1.9768	-0.789663	13.7147	1.42652e-26	6.82947e-25	49.3064
MIA	1.97071	-0.786032	13.6971	1.57078e-26	7.48543e-25	49.21
C11orf9	-1.16898	0.703516	-13.6518	2.0114e-26	9.54124e-25	48.9625
CUGBP1	2.01952	-1.03596	13.6357	2.19646e-26	1.03715e-24	48.8744
CADM1	0.897775	-0.54366	13.6337	2.22057e-26	1.04377e-24	48.8634
CCDC153	2.14883	-0.770119	13.6063	2.58031e-26	1.2037e-24	48.7131
CC2D1A	1.92466	-0.854686	13.606	2.58411e-26	1.2037e-24	48.7117
GPR112	2.2809	-1.28399	13.5958	2.73216e-26	1.26696e-24	48.6559
BICD1	-1.43695	0.588142	-13.5892	2.83317e-26	1.30511e-24	48.6196
SERPIND1	-2.28918	1.22057	-13.5887	2.83967e-26	1.30511e-24	48.6173
C8orf46	1.85843	-0.65619	13.5791	2.99406e-26	1.36998e-24	48.5643
CPA2	-1.6402	0.832951	-13.5585	3.35049e-26	1.52632e-24	48.4517
APOL6	-1.80324	1.34471	-13.5492	3.52505e-26	1.59879e-24	48.4008
DYNC1I1	1.66166	-0.891152	13.5266	3.98998e-26	1.80176e-24	48.2768
MAN1A1	-1.43329	0.349049	-13.5168	4.2103e-26	1.89299e-24	48.223
PTGIS	2.14888	-0.662246	13.5128	4.30432e-26	1.92688e-24	48.2009
SH2B2	1.68689	-0.627317	13.5089	4.39712e-26	1.95994e-24	48.1796
DHRS12	1.34604	-0.741443	13.5042	4.51139e-26	2.00224e-24	48.1539
HAS3	2.0492	-1.14198	13.48	5.15169e-26	2.27665e-24	48.021
PAX1	1.28683	-0.770866	13.455	5.90737e-26	2.59949e-24	47.884
FAM83H	2.06493	-1.12241	13.4496	6.08464e-26	2.66615e-24	47.8544
LOC100130872-SPON2	-2.01744	0.633143	-13.4459	6.20906e-26	2.7092e-24	47.8342
ADAMTS16	-2.0435	0.881663	-13.4447	6.24965e-26	2.71545e-24	47.8277
ARHGEF3	-1.95011	0.410192	-13.4405	6.39629e-26	2.76753e-24	47.8045
FIS1	2.24614	-1.23276	13.3907	8.40655e-26	3.62217e-24	47.5309
CRHR2	2.34952	-0.846355	13.388	8.53155e-26	3.66078e-24	47.5161
TIMD4	1.92686	-1.01274	13.3855	8.64869e-26	3.69571e-24	47.5025
BDKRB1	2.25853	-1.13554	13.381	8.86255e-26	3.77151e-24	47.478
HOXC10	1.93407	-0.997901	13.3661	9.62204e-26	4.07793e-24	47.3957
FAM108A1	1.92183	-0.721126	13.365	9.67619e-26	4.08414e-24	47.3901
ACPT	1.56396	-0.575676	13.3501	1.05007e-25	4.41412e-24	47.3083
PLXNA4	1.81112	-1.10965	13.3443	1.08444e-25	4.54017e-24	47.2761
OPA3	1.83377	-0.562622	13.3421	1.0972e-25	4.57505e-24	47.2643
HAR1B	-1.47308	0.999229	-13.2983	1.39591e-25	5.79725e-24	47.0234
SCARNA12	2.00174	-1.07469	13.2662	1.6649e-25	6.88668e-24	46.847
DECR2	1.61801	-1.14153	13.2605	1.71867e-25	7.08077e-24	46.8152
PC	1.19203	-0.369228	13.2419	1.90314e-25	7.80967e-24	46.7131
GLS2	2.22971	-1.23884	13.2371	1.95407e-25	7.98699e-24	46.6867
FAM71F1	1.99798	-0.779571	13.2207	2.13916e-25	8.70909e-24	46.5961
GRHL3	-2.27125	1.00784	-13.1864	2.58253e-25	1.04729e-23	46.4076
MIR453	-1.58943	0.621344	-13.1589	3.00508e-25	1.21021e-23	46.256
ORMDL3	1.83971	-0.770658	13.1587	3.00767e-25	1.21021e-23	46.2551
FER	-2.35696	1.08391	-13.1153	3.82023e-25	1.5312e-23	46.0158
PARM1	-2.1147	0.827815	-13.1098	3.93675e-25	1.57181e-23	45.9858
KANK3	1.73843	-0.848373	13.1064	4.01285e-25	1.59603e-23	45.9666
SCN11A	1.80463	-0.749907	13.102	4.11109e-25	1.62884e-23	45.9424
RARB	1.758	-0.667133	13.0867	4.47278e-25	1.76538e-23	45.858
KCNK6	2.08607	-0.861832	13.0754	4.75876e-25	1.86643e-23	45.796
ABCC3	1.95378	-0.717246	13.0752	4.76489e-25	1.86643e-23	45.7947
PANX2	1.72414	-0.69746	13.0641	5.06634e-25	1.97702e-23	45.7333
FAT4	-1.76318	0.474027	-13.0442	5.65294e-25	2.19763e-23	45.6237
HHIP	-1.9951	0.599232	-13.0342	5.97303e-25	2.31337e-23	45.5686
ARAP3	-1.80993	0.394252	-13.0318	6.05184e-25	2.33515e-23	45.5555
WNT16	1.79748	-1.12088	13.0252	6.27574e-25	2.41254e-23	45.5191
SLC39A5	1.90567	-1.12308	12.9942	7.44825e-25	2.85268e-23	45.3477
PCDHGA10	-1.87555	0.612824	-12.9595	9.02005e-25	3.44193e-23	45.1561
SBK2	1.6241	-0.49473	12.9563	9.18217e-25	3.49091e-23	45.1383
KIAA1908	1.78625	-0.851022	12.9409	9.99237e-25	3.78502e-23	45.0537
MAGEB6	-1.72409	0.935193	-12.9322	1.0489e-24	3.94616e-23	45.0052
NPFFR2	-1.95328	0.509976	-12.9321	1.04941e-24	3.94616e-23	45.0047
LOC402778	2.20782	-0.867	12.921	1.11563e-24	4.17998e-23	44.9434
PSMD10	1.90585	-0.826637	12.9167	1.14269e-24	4.2659e-23	44.9195
TIGD3	1.68951	-0.886552	12.9092	1.1905e-24	4.42841e-23	44.8785
TEX14	1.70958	-0.839043	12.8895	1.32753e-24	4.92042e-23	44.7695
NAGLU	1.69632	-0.826444	12.8722	1.46087e-24	5.3953e-23	44.6737
OLIG1	1.79981	-0.830745	12.8661	1.51043e-24	5.55848e-23	44.6403
DBN1	1.3013	-0.714738	12.8596	1.56649e-24	5.74435e-23	44.6038
ANKS1B	1.95899	-1.07346	12.8556	1.60112e-24	5.85058e-23	44.582
ANTXR2	-0.982041	1.02325	-12.8498	1.65311e-24	6.0193e-23	44.55
CLCA4	-2.24391	0.978202	-12.8285	1.85973e-24	6.74789e-23	44.4322
SNORD116-11	1.86528	-1.20076	12.7908	2.29102e-24	8.28371e-23	44.2235
KLB	-1.93453	0.612062	-12.7786	2.45027e-24	8.82867e-23	44.1563
DENND2A	2.40124	-1.33816	12.7743	2.51012e-24	9.01292e-23	44.1321
GNB1	1.64144	-0.737786	12.7605	2.70949e-24	9.69511e-23	44.0557
NKPD1	-1.96568	0.35968	-12.7578	2.75031e-24	9.80722e-23	44.0407
GYG2	-2.09569	1.23195	-12.7558	2.78106e-24	9.8828e-23	44.0296
KIFC2	1.99545	-1.14606	12.7523	2.83401e-24	1.00365e-22	44.0107
C20orf118	1.70252	-0.978206	12.7506	2.86149e-24	1.00992e-22	44.0011
BCL2L1	2.48781	-1.15009	12.7409	3.01854e-24	1.06173e-22	43.9476
GPRC5A	2.02532	-1.06632	12.7238	3.31977e-24	1.16372e-22	43.8524
LOC399815	2.2509	-1.22922	12.7186	3.41633e-24	1.19352e-22	43.8238
AKAP2	2.33222	-1.3176	12.7013	3.75918e-24	1.30888e-22	43.7281
NKX2-3	1.41656	-0.676264	12.6902	3.99836e-24	1.38748e-22	43.6664
KCNH5	1.37436	-1.09488	12.6609	4.70253e-24	1.62638e-22	43.5041
NPHS1	1.71055	-0.616626	12.6444	5.15154e-24	1.77574e-22	43.4129
TSC2	0.5842	-0.640461	12.641	5.25099e-24	1.804e-22	43.3937
ERCC6	1.84449	-1.13817	12.6397	5.28673e-24	1.81027e-22	43.387
FAM90A1	1.51442	-0.556993	12.6338	5.46524e-24	1.86522e-22	43.3537
BTBD7	1.72176	-1.20299	12.6124	6.1532e-24	2.0931e-22	43.2351
PHACTR3	1.1422	-0.96978	12.597	6.70086e-24	2.27192e-22	43.1498
C7orf58	-1.4972	0.969714	-12.5955	6.75579e-24	2.28306e-22	43.1417
ADPRHL1	1.65977	-0.706206	12.5865	7.10137e-24	2.39203e-22	43.0918
SLC7A1	2.04139	-0.78571	12.5849	7.16584e-24	2.40591e-22	43.0827
CCDC136	1.53581	-0.831698	12.5837	7.21142e-24	2.41337e-22	43.0764
ALDH1A2	1.90137	-0.852059	12.5811	7.31901e-24	2.44148e-22	43.0616
AGXT2	2.0678	-1.12251	12.5193	1.03077e-23	3.42738e-22	42.7191
NFE2L1	1.873	-0.798671	12.5179	1.03898e-23	3.44363e-22	42.7111
C1orf21	1.64433	-0.400425	12.5144	1.05906e-23	3.49897e-22	42.692
SET	1.86669	-1.08054	12.5124	1.07114e-23	3.5276e-22	42.6806
DTX3	1.59053	-0.94634	12.4664	1.38223e-23	4.53765e-22	42.4256
SLC25A42	1.87659	-0.954264	12.4626	1.4117e-23	4.61974e-22	42.4045
RAPGEFL1	1.69683	-0.967475	12.4356	1.64078e-23	5.35246e-22	42.2541
MIR663B	-1.43935	0.635962	-12.4267	1.72308e-23	5.60327e-22	42.2051
USH2A	1.57492	-0.308016	12.4156	1.83354e-23	5.94379e-22	42.143
PROCR	1.52701	-0.163228	12.4108	1.88284e-23	6.0845e-22	42.1165
ARHGAP30	1.74261	-0.818135	12.3957	2.04715e-23	6.59489e-22	42.0328
HRK	2.17345	-1.25645	12.3811	2.22088e-23	7.1257e-22	41.9513
C10orf90	2.24972	-1.23522	12.3807	2.22571e-23	7.1257e-22	41.9492
DVL2	-1.55132	0.636799	-12.3786	2.252e-23	7.18763e-22	41.9374
DDN	2.01643	-0.75591	12.3771	2.27015e-23	7.22327e-22	41.9294
AIRE	1.77703	-1.32569	12.3749	2.29779e-23	7.28879e-22	41.9173
RASSF9	2.11311	-1.04733	12.3726	2.32813e-23	7.36243e-22	41.9042
ST6GALNAC5	1.63122	-0.790971	12.3509	2.62581e-23	8.27851e-22	41.7838
NOTUM	1.75775	-0.837716	12.3361	2.8504e-23	8.95928e-22	41.7017
FAM135B	-1.48172	0.759575	-12.3297	2.95423e-23	9.2575e-22	41.666
C1R	1.81417	-1.00442	12.3259	3.01719e-23	9.4262e-22	41.6449
ACTL9	-1.57488	1.06141	-12.3229	3.06863e-23	9.55804e-22	41.628
CYB5R2	1.86862	-0.891467	12.3129	3.24308e-23	1.00711e-21	41.5727
PRR22	1.78656	-0.583567	12.3038	3.41251e-23	1.05655e-21	41.5217
TMPRSS7	-1.87254	0.76681	-12.2982	3.5201e-23	1.08661e-21	41.4907
KCNF1	2.2388	-1.19201	12.2972	3.53999e-23	1.0895e-21	41.4851
FRMD4B	2.14118	-1.10551	12.2954	3.57459e-23	1.09688e-21	41.4753
CROCCL1	1.70512	-0.418335	12.2783	3.93091e-23	1.20265e-21	41.3803
PIGV	-2.0925	0.868274	-12.2619	4.30725e-23	1.3139e-21	41.2889
DSE	-1.74566	0.556324	-12.259	4.3783e-23	1.33165e-21	41.2725
C6orf186	1.63355	-1.07518	12.2463	4.69866e-23	1.42489e-21	41.2019
MIXL1	-1.89658	0.759663	-12.2445	4.74426e-23	1.43452e-21	41.1922
KCNG2	-2.524	1.55267	-12.2275	5.21657e-23	1.57273e-21	41.0973
MEF2D	1.64983	-1.09498	12.2215	5.39191e-23	1.62087e-21	41.0643
WHSC2	1.8559	-1.15935	12.2089	5.78496e-23	1.73398e-21	40.9939
NBR2	1.83774	-1.0555	12.1904	6.41129e-23	1.91616e-21	40.8911
ATG2A	1.6666	-0.740024	12.1889	6.46518e-23	1.9267e-21	40.8827
NDRG2	1.51627	-0.661399	12.188	6.4984e-23	1.93103e-21	40.8776
ATAD3C	1.87398	-0.974621	12.1863	6.55817e-23	1.94321e-21	40.8685
IL17RD	1.79212	-0.485983	12.1806	6.77051e-23	2.0004e-21	40.8366
TXK	-1.91339	0.568783	-12.1795	6.81248e-23	2.00706e-21	40.8304
RANBP1	1.79255	-0.900687	12.1724	7.08693e-23	2.08199e-21	40.7909
RFX1	1.55205	-0.540376	12.1402	8.47873e-23	2.48381e-21	40.6116
MIR200B	-1.88638	0.713391	-12.1394	8.51761e-23	2.48815e-21	40.6071
LOC285548	-1.79588	0.37542	-12.1156	9.72068e-23	2.83159e-21	40.4749
ACER1	1.06536	-0.708369	12.0843	1.15747e-22	3.3622e-21	40.3004
TMEM150C	-1.82353	0.4982	-12.0764	1.20933e-22	3.50299e-21	40.2566
IL1F9	1.83321	-1.32082	12.0705	1.25008e-22	3.61092e-21	40.2234
EIF4E3	-1.69337	0.584948	-12.0455	1.43692e-22	4.13906e-21	40.0842
ZNRF2	1.84105	-0.613325	12.042	1.46526e-22	4.20269e-21	40.0646
ZNF311	-1.7895	0.534471	-12.0417	1.46714e-22	4.20269e-21	40.0634
CLDN11	1.86644	-1.34016	12.0195	1.66116e-22	4.74533e-21	39.9392
FGFR3	2.21827	-0.892219	12.0044	1.80629e-22	5.14568e-21	39.8554
KCNE1	2.07488	-1.09916	12.0017	1.83426e-22	5.20983e-21	39.8401
IL10RA	1.44327	-0.94228	12.0012	1.83888e-22	5.20983e-21	39.8376
GRAMD1A	1.65487	-1.15249	11.9993	1.85827e-22	5.25037e-21	39.8271
PELI2	2.20309	-1.13033	11.9858	2.00362e-22	5.64561e-21	39.7518
SMCR7L	1.94559	-0.602056	11.9627	2.2798e-22	6.40637e-21	39.6227
ZCCHC18	-1.88823	0.963505	-11.9518	2.42238e-22	6.78857e-21	39.562
AKT2	1.90571	-1.10248	11.9388	2.60395e-22	7.27768e-21	39.4898
KIAA1704	-1.5142	0.62597	-11.9256	2.80399e-22	7.81566e-21	39.4158
SEZ6	2.05653	-1.02711	11.9219	2.86136e-22	7.95412e-21	39.3955
RASSF5	1.7578	-0.99536	11.8673	3.88112e-22	1.076e-20	39.0908
OSBPL7	2.16174	-1.11025	11.8642	3.94733e-22	1.09143e-20	39.0739
MIR130B	-1.65396	1.15674	-11.8607	4.02583e-22	1.11016e-20	39.0542
ROBO3	2.01074	-0.943406	11.8567	4.11693e-22	1.13226e-20	39.0318
HCRTR2	1.81458	-0.61533	11.8332	4.69396e-22	1.28754e-20	38.9007
SLC25A34	2.06455	-0.755478	11.8205	5.03831e-22	1.37834e-20	38.8299
KCNA7	1.49937	-0.808076	11.8096	5.35432e-22	1.46092e-20	38.7691
B4GALNT3	1.72825	-0.657504	11.8078	5.40874e-22	1.47189e-20	38.759
LOC100287718	1.90728	-0.886161	11.7929	5.87807e-22	1.59541e-20	38.6759
GTPBP5	-1.89885	0.574933	-11.7873	6.06394e-22	1.64155e-20	38.6447
H1F0	1.62206	-0.732754	11.7804	6.30329e-22	1.70189e-20	38.606
PCDHGA8	-1.65816	0.29878	-11.7771	6.41966e-22	1.72879e-20	38.5878
ALDH7A1	-1.57708	0.48674	-11.7438	7.73121e-22	2.07658e-20	38.4019
GAB2	1.95844	-1.10596	11.741	7.85283e-22	2.10379e-20	38.3863
LRMP	1.58646	-0.470723	11.7346	8.14125e-22	2.17542e-20	38.3503
LOC149837	-1.22252	0.773805	-11.7196	8.85234e-22	2.35933e-20	38.2666
ZIM3	1.88531	-0.872137	11.719	8.88206e-22	2.36117e-20	38.2632
SSR4	2.07278	-0.961542	11.7154	9.0589e-22	2.402e-20	38.2435
PPP1R13B	-2.1221	1.47024	-11.7015	9.79381e-22	2.59023e-20	38.1656
MECR	1.83219	-0.846538	11.6942	1.01981e-21	2.69026e-20	38.1251
BCAS3	1.06756	-0.948939	11.6828	1.08671e-21	2.85945e-20	38.0616
APC2	1.81806	-0.916037	11.6802	1.10318e-21	2.89543e-20	38.0466
GLRA1	1.31905	-0.793277	11.6783	1.11435e-21	2.91735e-20	38.0365
PPEF2	-1.65125	0.613136	-11.6762	1.12763e-21	2.94465e-20	38.0247
DAAM2	1.75195	-0.451371	11.6668	1.18877e-21	3.09441e-20	37.9719
ANO2	2.29919	-1.21533	11.6664	1.19096e-21	3.09441e-20	37.9701
NIN	1.45507	-0.458987	11.6649	1.20142e-21	3.11374e-20	37.9613
ANKRD34A	-1.84835	0.686494	-11.629	1.46785e-21	3.79475e-20	37.7612
PSMB8	1.71114	-1.02645	11.5655	2.09324e-21	5.39805e-20	37.4065
CACNA1C	1.54116	-0.962024	11.5648	2.10162e-21	5.40618e-20	37.4025
CHP2	1.77837	-1.00776	11.5605	2.15286e-21	5.52426e-20	37.3784
MEST	0.952598	-0.584274	11.5559	2.20841e-21	5.65276e-20	37.3529
PPARGC1B	-1.75051	0.315213	-11.5493	2.2914e-21	5.8507e-20	37.3161
ARNTL	1.64782	-0.980293	11.5312	2.53589e-21	6.45902e-20	37.2148
PCDHGA6	-1.95254	0.773435	-11.5195	2.70773e-21	6.87977e-20	37.1492
BCAS1	1.81304	-0.830881	11.5173	2.74081e-21	6.94674e-20	37.1371
COL1A2	2.27793	-1.21924	11.5149	2.77705e-21	7.02139e-20	37.124
WDR27	-1.91915	0.671815	-11.5099	2.85708e-21	7.20611e-20	37.0956
LRRC45	2.3332	-1.20919	11.4708	3.55419e-21	8.94255e-20	36.8774
DOC2B	-2.03102	0.585105	-11.4527	3.93333e-21	9.87246e-20	36.7761
PLP2	-1.32052	0.593183	-11.4337	4.37496e-21	1.09543e-19	36.6698
KIAA1462	-2.10428	0.658451	-11.4321	4.41295e-21	1.10228e-19	36.6612
GINS4	1.87152	-1.01932	11.4211	4.69273e-21	1.16934e-19	36.5998
TMEM217	1.57968	-0.568001	11.412	4.93915e-21	1.22778e-19	36.5486
LOC100192378	-1.1747	0.82435	-11.4042	5.15819e-21	1.27916e-19	36.5053
THRA	1.56221	-0.706911	11.4007	5.26124e-21	1.30159e-19	36.4855
MIR609	-2.18051	1.12992	-11.3935	5.47754e-21	1.35187e-19	36.4452
PPP2R2C	-1.77856	0.800384	-11.393	5.49225e-21	1.35227e-19	36.4426
C1orf111	1.54533	-0.569676	11.3924	5.51082e-21	1.35362e-19	36.4392
RNF207	1.92788	-1.29344	11.387	5.67938e-21	1.39172e-19	36.4091
CBFA2T2	1.67665	-0.636298	11.3851	5.73892e-21	1.40298e-19	36.3987
TMEM154	-2.11639	0.805781	-11.3783	5.96326e-21	1.45439e-19	36.3604
FLJ37307	2.02947	-0.63714	11.3777	5.98276e-21	1.45571e-19	36.3571
EMB	-1.84214	0.769839	-11.3716	6.19009e-21	1.50043e-19	36.3231
PCDHB13	-1.79855	0.401681	-11.3714	6.19556e-21	1.50043e-19	36.3222
FGF11	-1.47391	0.890757	-11.364	6.4572e-21	1.56014e-19	36.2809
TNIP1	-1.80682	0.762157	-11.3607	6.57766e-21	1.58554e-19	36.2624
TMPRSS5	-1.6927	0.821479	-11.3569	6.72205e-21	1.61657e-19	36.2407
POMGNT1	1.96773	-0.669881	11.3297	7.82602e-21	1.8777e-19	36.0888
C10orf79	-1.58125	0.491225	-11.3187	8.32064e-21	1.99175e-19	36.0275
ACCN4	-1.51384	0.424361	-11.3156	8.46826e-21	2.02241e-19	36.01
ZNF438	1.53733	-0.505121	11.3141	8.53652e-21	2.03401e-19	36.002
TMEM206	1.85998	-0.74738	11.3047	8.99854e-21	2.13917e-19	35.9493
DPF1	1.78343	-0.839161	11.2859	9.99835e-21	2.3714e-19	35.844
C14orf93	1.79862	-0.851999	11.2697	1.09445e-20	2.58986e-19	35.7537
SNORD115-11	1.95421	-1.13739	11.2642	1.12883e-20	2.66513e-19	35.7228
ADAM29	-1.67483	0.590546	-11.2464	1.24716e-20	2.9378e-19	35.6232
TADA2B	1.33445	-0.140104	11.227	1.38969e-20	3.26609e-19	35.5151
LOC153684	-1.21818	0.555733	-11.213	1.50371e-20	3.52604e-19	35.4364
LYRM4	2.03561	-0.734279	11.2023	1.59573e-20	3.73335e-19	35.377
RTN4RL2	1.95386	-0.764317	11.1982	1.63275e-20	3.81135e-19	35.3541
YIF1B	-1.65052	0.627061	-11.1645	1.97229e-20	4.58465e-19	35.1654
E2F5	1.75055	-0.652004	11.1644	1.97289e-20	4.58465e-19	35.1651
LOC388692	2.00892	-1.00714	11.1494	2.14628e-20	4.97639e-19	35.0809
NLRP10	1.46472	-0.530589	11.1461	2.1863e-20	5.05784e-19	35.0625
SPERT	1.78589	-1.1085	11.1429	2.22526e-20	5.13647e-19	35.0448
CLIC1	1.9917	-0.740976	11.1335	2.34592e-20	5.40294e-19	34.9921
GALR2	1.97196	-0.918612	11.1139	2.61713e-20	6.01416e-19	34.8828
TSSK2	1.18935	-0.673956	11.109	2.68999e-20	6.16788e-19	34.8554
CR1L	0.63179	-0.514242	11.0765	3.22757e-20	7.38413e-19	34.6734
RAB19	-1.51726	0.482008	-11.0648	3.44499e-20	7.86415e-19	34.6083
CD300C	1.85794	-0.879826	11.0613	3.51296e-20	8.00166e-19	34.5888
SLC18A2	1.34964	-0.480835	11.0596	3.54714e-20	8.06176e-19	34.5791
KIF19	1.63398	-0.583852	11.0562	3.61487e-20	8.17986e-19	34.5602
JMJD8	1.93214	-1.03614	11.0562	3.61493e-20	8.17986e-19	34.5602
ENOX1	2.01732	-1.26092	11.0556	3.62743e-20	8.19023e-19	34.5568
STARD13	2.01006	-0.677279	11.0401	3.95652e-20	8.91381e-19	34.4701
APP	1.72612	-1.26543	11.0207	4.40913e-20	9.91193e-19	34.3619
OXTR	-0.758109	0.734041	-11.0096	4.69428e-20	1.053e-18	34.2993
RNF144A	2.30966	-1.13539	11.005	4.81565e-20	1.07789e-18	34.2738
MGAT4C	1.9928	-1.17725	10.9967	5.04531e-20	1.12686e-18	34.2273
GPR25	1.67521	-0.783303	10.9727	5.77076e-20	1.28611e-18	34.0931
TNNC1	1.71132	-0.552667	10.952	6.47937e-20	1.44093e-18	33.9775
RAB11FIP5	1.95073	-0.670761	10.95	6.5515e-20	1.45384e-18	33.9664
SOX13	2.00212	-1.1168	10.9373	7.03222e-20	1.55718e-18	33.8957
LY75	1.79511	-0.662106	10.9306	7.30334e-20	1.61376e-18	33.8579
C16orf53	-1.29877	0.686338	-10.9233	7.607e-20	1.67727e-18	33.8172
TTC38	1.55635	-0.604529	10.9183	7.82531e-20	1.72173e-18	33.789
LIMS2	1.97846	-0.896064	10.9174	7.86221e-20	1.72618e-18	33.7843
SIGLEC6	1.7605	-0.843912	10.911	8.14868e-20	1.78529e-18	33.7486
NKX2-1	1.62056	-0.718889	10.9077	8.30112e-20	1.81484e-18	33.73
CUL4A	1.89114	-0.723364	10.8893	9.20105e-20	2.00734e-18	33.6273
TCF3	1.82308	-1.18211	10.8884	9.25057e-20	2.0139e-18	33.6219
TNRC6A	1.9177	-0.993681	10.8838	9.49086e-20	2.06187e-18	33.5963
KCNQ2	1.29563	-0.639322	10.871	1.0195e-19	2.2102e-18	33.5248
HSF1	-1.66726	0.690095	-10.8615	1.07511e-19	2.32588e-18	33.4718
TAL1	-1.5819	0.451407	-10.8604	1.08198e-19	2.33585e-18	33.4655
MARVELD1	1.6492	-0.719994	10.8535	1.12465e-19	2.42292e-18	33.4268
MYPN	2.04145	-1.04893	10.852	1.13416e-19	2.43832e-18	33.4184
TCF7L2	2.09927	-0.978994	10.8395	1.21616e-19	2.6092e-18	33.3487
GPS2	-1.48629	0.476551	-10.8255	1.31538e-19	2.81623e-18	33.2704
CDK18	1.55254	-0.535661	10.8039	1.48383e-19	3.1703e-18	33.1501
HEPACAM	1.64959	-0.729908	10.7929	1.57827e-19	3.36385e-18	33.0885
MAPK10	1.75458	-0.686509	10.7926	1.58092e-19	3.36385e-18	33.0868
MOSC2	1.56357	-0.599917	10.7876	1.62604e-19	3.45274e-18	33.0587
WDR45L	1.86854	-1.0392	10.7735	1.75923e-19	3.7279e-18	32.9801
FKBP6	1.66096	-0.935415	10.766	1.83461e-19	3.8797e-18	32.9382
DAZAP1	1.57131	-0.374672	10.7603	1.89423e-19	3.9976e-18	32.9063
LRRC43	1.85822	-0.865645	10.7528	1.97552e-19	4.16065e-18	32.8644
MRI1	1.79043	-0.538888	10.7423	2.09563e-19	4.40465e-18	32.8054
MLLT4	1.94159	-0.736851	10.7288	2.25986e-19	4.7402e-18	32.7301
SRM	1.66023	-0.335088	10.7214	2.35545e-19	4.93072e-18	32.6888
MT1H	1.93603	-1.20498	10.711	2.49596e-19	5.21429e-18	32.6309
LCK	-1.88866	1.09975	-10.7093	2.52075e-19	5.25546e-18	32.6211
IL12RB1	1.76403	-0.440823	10.7082	2.53592e-19	5.27644e-18	32.6151
C1orf159	1.832	-0.701542	10.7078	2.5415e-19	5.27744e-18	32.6129
GLTPD2	-1.30212	0.636799	-10.7049	2.5826e-19	5.35203e-18	32.5969
PABPC3	1.66956	-0.530815	10.6901	2.80573e-19	5.80281e-18	32.5141
RET	-1.5245	0.987043	-10.6857	2.87576e-19	5.93577e-18	32.4895
GML	1.78904	-1.04043	10.6726	3.0949e-19	6.37538e-18	32.4162
DEM1	1.60311	-0.527367	10.6716	3.11223e-19	6.39833e-18	32.4106
C4A	-2.17376	1.21144	-10.6704	3.13265e-19	6.42753e-18	32.4041
MAST4	-1.91105	0.694041	-10.6673	3.18738e-19	6.52687e-18	32.3868
TBC1D9	1.51568	-0.424126	10.6668	3.19773e-19	6.53511e-18	32.3836
RPS2	2.30629	-1.1774	10.6455	3.60119e-19	7.34515e-18	32.265
HIST1H4I	1.88444	-0.627654	10.64	3.71434e-19	7.56101e-18	32.2341
IQCG	1.712	-0.619463	10.6377	3.76322e-19	7.64548e-18	32.221
IL1F10	-1.24614	0.738958	-10.6361	3.79714e-19	7.6988e-18	32.2121
ZP3	-1.44184	1.00635	-10.6357	3.80436e-19	7.6988e-18	32.2102
CYP11B1	1.54846	-0.339394	10.6322	3.88087e-19	7.83829e-18	32.1903
ZNF490	1.60328	-0.487454	10.6295	3.93797e-19	7.93811e-18	32.1757
SNORA59B	1.78218	-1.14027	10.6283	3.96573e-19	7.97851e-18	32.1687
COL12A1	1.78378	-0.587726	10.5926	4.84159e-19	9.72172e-18	31.9695
HTR3B	-1.55667	1.00775	-10.5853	5.04301e-19	1.01065e-17	31.9289
RPS24	2.23774	-1.33309	10.5826	5.11986e-19	1.02407e-17	31.9138
HES3	1.84269	-1.25426	10.5742	5.36739e-19	1.07151e-17	31.8666
CPZ	1.48559	-0.483592	10.5618	5.75424e-19	1.14652e-17	31.7972
BOLL	-1.46142	0.539449	-10.5602	5.80333e-19	1.15408e-17	31.7887
LOC284661	1.78434	-0.860936	10.5355	6.66349e-19	1.32259e-17	31.6508
MIR206	1.70093	-0.465519	10.5308	6.84118e-19	1.35526e-17	31.6245
ADAD1	-1.63523	0.544979	-10.5302	6.86402e-19	1.35719e-17	31.6212
PLEKHG1	1.83133	-0.555916	10.5288	6.91724e-19	1.3651e-17	31.6135
SOHLH2	-1.94354	0.321126	-10.5282	6.94341e-19	1.36765e-17	31.6097
PARVG	1.46797	-0.391068	10.5207	7.23962e-19	1.42329e-17	31.568
MMP19	1.83177	-0.936734	10.496	8.31091e-19	1.6308e-17	31.4303
WDR18	-1.33873	0.714443	-10.4934	8.43415e-19	1.65185e-17	31.4156
PHF21A	1.48934	-0.643912	10.4908	8.55714e-19	1.67277e-17	31.4011
AFF1	-2.13621	0.808659	-10.4899	8.60067e-19	1.6781e-17	31.3961
EGFLAM	-1.79467	0.519397	-10.4891	8.64059e-19	1.68272e-17	31.3915
LY6G6C	1.99483	-0.655976	10.4726	9.47385e-19	1.84152e-17	31.2996
FAM190A	-1.85373	0.697155	-10.4548	1.04636e-18	2.03009e-17	31.2004
GNG7	1.61102	-0.881977	10.4394	1.14105e-18	2.20967e-17	31.114
TMEM155	-1.69155	0.483879	-10.4387	1.14509e-18	2.21334e-17	31.1104
KCNJ16	1.45924	-0.487179	10.4336	1.17828e-18	2.27325e-17	31.0819
KHNYN	-1.77637	0.773657	-10.4306	1.19816e-18	2.30729e-17	31.0652
C11orf58	1.90742	-1.05404	10.4208	1.26591e-18	2.43323e-17	31.0104
IGF2BP1	1.7568	-0.780422	10.42	1.27166e-18	2.43725e-17	31.0058
CRHBP	-1.74083	0.533391	-10.4198	1.27271e-18	2.43725e-17	31.005
MIR551A	1.50513	-0.62721	10.4186	1.28124e-18	2.44905e-17	30.9983
COL7A1	-1.77036	0.574565	-10.3975	1.44203e-18	2.7513e-17	30.8804
TRIM31	1.50737	-0.498885	10.396	1.45436e-18	2.76971e-17	30.8719
LOC100129637	-1.58494	0.673558	-10.3713	1.66914e-18	3.1729e-17	30.7344
PIGL	1.92206	-0.961943	10.3607	1.77157e-18	3.36144e-17	30.675
PLEKHA2	1.50405	-0.583559	10.3528	1.85103e-18	3.50577e-17	30.6312
LOC442459	2.04181	-0.97336	10.3463	1.9202e-18	3.63012e-17	30.5946
GRIK5	1.87411	-0.699058	10.345	1.93399e-18	3.64953e-17	30.5875
C4orf49	-1.8921	0.731398	-10.338	2.01101e-18	3.78796e-17	30.5485
MIR33B	1.90213	-0.640378	10.3315	2.08577e-18	3.92163e-17	30.5121
CRB1	-1.52007	-0.18573	-10.3299	2.10348e-18	3.94774e-17	30.5037
SLC25A22	1.99238	-0.899986	10.3198	2.22666e-18	4.17136e-17	30.4469
PTPRE	1.74388	-0.768757	10.3105	2.3447e-18	4.38455e-17	30.3954
OSBPL5	1.27753	-0.256464	10.2862	2.68603e-18	5.01376e-17	30.2598
GNLY	1.90826	-0.696717	10.2826	2.74105e-18	5.10724e-17	30.2396
PMP22	1.81625	-0.851752	10.2787	2.80079e-18	5.20917e-17	30.218
ARNT2	-1.38567	0.578202	-10.2741	2.87393e-18	5.33559e-17	30.1923
FAM49A	1.85011	-0.732919	10.2702	2.93691e-18	5.44276e-17	30.1707
BCL3	2.12625	-1.26785	10.2549	3.19994e-18	5.9196e-17	30.0851
LDLR	-1.78641	0.823626	-10.2487	3.31191e-18	6.1158e-17	30.0508
NCLN	1.90509	-0.832633	10.247	3.34333e-18	6.16054e-17	30.0414
FAM83C	1.5324	-0.964931	10.2468	3.34805e-18	6.16054e-17	30.04
C4orf44	-1.75764	0.769154	-10.2298	3.68102e-18	6.76117e-17	29.9454
TLL1	1.96777	-0.942864	10.2218	3.84799e-18	7.05533e-17	29.9012
CLK2	0.866996	-0.5978	10.2116	4.07393e-18	7.45613e-17	29.8442
GALNTL2	1.85295	-1.12226	10.2113	4.08101e-18	7.45613e-17	29.8425
PDLIM5	1.90404	-1.21852	10.1981	4.39356e-18	8.01301e-17	29.7689
C19orf23	0.85978	-0.245858	10.1835	4.76794e-18	8.68051e-17	29.6873
CETP	1.6602	-0.72094	10.183	4.78006e-18	8.68728e-17	29.6848
SPRY1	1.38723	-0.545668	10.1737	5.03396e-18	9.13267e-17	29.6332
CYP4F11	1.66916	-0.543981	10.1554	5.57592e-18	1.00982e-16	29.5312
IRS2	1.87076	-0.92348	10.154	5.62129e-18	1.01625e-16	29.5231
LOC221122	1.92052	-0.947184	10.1537	5.63121e-18	1.01627e-16	29.5213
CECR2	1.8618	-0.847568	10.1516	5.69624e-18	1.02622e-16	29.5099
SVIL	1.83866	-1.19145	10.1476	5.82336e-18	1.04729e-16	29.4879
EYA4	1.79537	-0.960449	10.116	6.94957e-18	1.24766e-16	29.3115
RNPEPL1	-1.12673	0.994771	-10.1101	7.18111e-18	1.287e-16	29.2789
AP1M2	1.19206	-0.947799	10.1044	7.41388e-18	1.32642e-16	29.247
KLF14	1.48288	-0.676586	10.102	7.51506e-18	1.3422e-16	29.2335
LY6G6E	-1.62673	0.261378	-10.1013	7.54282e-18	1.34483e-16	29.2298
APOE	1.10899	-0.847417	10.093	7.90167e-18	1.40639e-16	29.1835
C2orf61	0.710542	-0.541688	10.0884	8.10691e-18	1.44044e-16	29.1579
HSPB8	1.91265	-1.03091	10.0784	8.57297e-18	1.52064e-16	29.1022
RELL1	-1.89331	0.520617	-10.0748	8.74449e-18	1.5484e-16	29.0824
ANKFY1	1.89662	-0.930385	10.067	9.13431e-18	1.61466e-16	29.0389
MAGEB3	-1.54011	0.717604	-10.0605	9.46921e-18	1.67101e-16	29.003
SAC3D1	1.38515	-0.974461	10.0577	9.62013e-18	1.69475e-16	28.9872
C14orf166B	1.99431	-0.712345	10.0495	1.00693e-17	1.77086e-16	28.9417
TACC2	-2.01227	1.15371	-10.0025	1.30867e-17	2.29762e-16	28.6804
C3orf59	1.5349	-0.323764	10.0009	1.32032e-17	2.31414e-16	28.6715
FOLR1	-1.6791	0.542837	-10.0006	1.32272e-17	2.31443e-16	28.6697
HIST1H2BK	1.78016	-0.664479	9.99816	1.34092e-17	2.3423e-16	28.6561
INO80	-1.36191	0.557134	-9.99617	1.35591e-17	2.36449e-16	28.645
NUAK1	1.64724	-0.789449	9.99075	1.3975e-17	2.43292e-16	28.6149
C5orf20	1.75377	-0.669625	9.98185	1.46863e-17	2.55246e-16	28.5654
ZIC1	1.62964	-0.577531	9.97218	1.54995e-17	2.68927e-16	28.5116
DOCK2	-1.46347	0.144393	-9.96801	1.5864e-17	2.74789e-16	28.4885
NR2F2	-0.706048	0.704272	-9.96529	1.6106e-17	2.78516e-16	28.4734
IL6ST	1.87304	-0.494779	9.96487	1.61441e-17	2.78708e-16	28.471
ZNF165	1.68309	-0.503239	9.96168	1.64334e-17	2.8323e-16	28.4533
C8ORFK29	-1.75109	0.490689	-9.9486	1.76765e-17	3.04147e-16	28.3806
BRSK2	0.800537	-0.514375	9.94459	1.80764e-17	3.10511e-16	28.3583
LARP4B	-1.50113	0.555108	-9.94306	1.82313e-17	3.12653e-16	28.3498
RGS22	-1.57411	0.817106	-9.94262	1.82758e-17	3.12897e-16	28.3473
MOSC1	1.54078	-0.437158	9.93418	1.91558e-17	3.27422e-16	28.3005
STAB1	-2.17702	1.17113	-9.92709	1.99283e-17	3.40064e-16	28.261
GRIN2C	1.04611	-0.618757	9.92179	2.05246e-17	3.49662e-16	28.2316
EXD3	1.29758	-0.576641	9.91327	2.15227e-17	3.66063e-16	28.1843
HPS1	2.27785	-1.37529	9.90978	2.19453e-17	3.72638e-16	28.1649
PTAFR	1.84319	-0.785114	9.90497	2.25412e-17	3.82129e-16	28.1382
FLJ44817	1.30766	-0.267186	9.90277	2.28197e-17	3.86217e-16	28.126
NETO2	1.67233	-0.43358	9.90101	2.30443e-17	3.8938e-16	28.1162
KRT79	1.98002	-1.11804	9.89752	2.34965e-17	3.96374e-16	28.0968
C5orf42	-1.78811	0.823226	-9.88377	2.53681e-17	4.27249e-16	28.0204
OTOF	0.914517	-0.457154	9.87104	2.72315e-17	4.57888e-16	27.9497
APOA1	1.92222	-0.496171	9.85454	2.98527e-17	5.01148e-16	27.8581
ZBTB46	1.65351	-0.659872	9.8478	3.09936e-17	5.19457e-16	27.8207
FAM184A	1.79023	-0.808519	9.83824	3.26888e-17	5.46983e-16	27.7677
APOLD1	1.4948	-0.532413	9.83647	3.3013e-17	5.51515e-16	27.7578
ZNF577	1.32283	-0.950383	9.83178	3.38858e-17	5.65182e-16	27.7318
MAGEA4	1.59762	-0.746679	9.83106	3.40216e-17	5.66533e-16	27.7278
C8orf51	1.79305	-0.575408	9.82644	3.49086e-17	5.80369e-16	27.7022
GIT1	2.04762	-1.23725	9.81368	3.7477e-17	6.2207e-16	27.6314
SH2B1	1.75262	-0.648701	9.80528	3.92722e-17	6.50823e-16	27.5848
LAIR1	1.74422	-0.288072	9.79754	4.09995e-17	6.78362e-16	27.5418
C11orf52	1.35162	-0.664353	9.79271	4.21168e-17	6.95735e-16	27.515
SLC25A43	1.58551	-0.557737	9.7868	4.35259e-17	7.17866e-16	27.4822
LILRB5	1.47537	-0.848945	9.76696	4.86061e-17	8.00374e-16	27.3722
SORBS2	1.40221	-0.370715	9.76646	4.87397e-17	8.013e-16	27.3695
GRIP2	1.52423	-0.588869	9.76241	4.9851e-17	8.18268e-16	27.347
MYH14	1.89547	-1.03001	9.74581	5.46738e-17	8.96009e-16	27.255
OR1M1	2.02473	-0.994984	9.74069	5.62526e-17	9.20424e-16	27.2266
MST1P9	2.2931	-1.30879	9.73487	5.81043e-17	9.4922e-16	27.1943
EFHB	1.72466	-0.700526	9.72436	6.16005e-17	1.00475e-15	27.1361
CHRNA9	-1.82254	0.746554	-9.7139	6.52921e-17	1.06329e-15	27.0781
RELT	-1.71024	0.521577	-9.71226	6.58896e-17	1.07133e-15	27.069
ZFYVE21	2.02639	-1.14518	9.70658	6.80025e-17	1.10395e-15	27.0375
C10orf2	1.51182	-0.627321	9.70426	6.88839e-17	1.1165e-15	27.0247
A2LD1	-1.81116	0.476601	-9.69205	7.37215e-17	1.19304e-15	26.9571
SMURF2	-0.73879	0.686066	-9.67792	7.97454e-17	1.28662e-15	26.8788
FLJ42709	-2.29063	1.03419	-9.67791	7.97526e-17	1.28662e-15	26.8787
EPB41L2	2.0323	-0.93863	9.67547	8.08383e-17	1.3021e-15	26.8652
LOC254559	1.54774	-0.764702	9.67432	8.13602e-17	1.30847e-15	26.8588
TBX4	1.01087	-0.621092	9.67383	8.15799e-17	1.30997e-15	26.8561
DISP1	-0.953576	0.71045	-9.66848	8.40429e-17	1.34742e-15	26.8265
ZNF716	2.04718	-0.862217	9.66693	8.47697e-17	1.35697e-15	26.8179
KIAA0467	1.62291	-0.761407	9.66007	8.80639e-17	1.40753e-15	26.7799
ADCK2	1.7319	-1.06309	9.65694	8.96084e-17	1.43e-15	26.7626
NAP1L4	1.66528	-0.828604	9.64625	9.509e-17	1.51514e-15	26.7034
TGM2	1.4621	-0.661256	9.64381	9.63891e-17	1.53348e-15	26.6899
CADM2	1.65652	-0.906712	9.64215	9.72832e-17	1.54532e-15	26.6807
PRDM8	2.25352	-1.16134	9.63699	1.00112e-16	1.58782e-15	26.6521
COPZ2	-1.34104	0.730579	-9.63559	1.0089e-16	1.5977e-15	26.6444
CDC42EP5	1.59665	-1.10396	9.62883	1.04751e-16	1.65631e-15	26.607
MESTIT1	-1.0416	0.155604	-9.62729	1.05653e-16	1.66803e-15	26.5984
FGF2	1.29444	-0.0579306	9.62486	1.07086e-16	1.68808e-15	26.585
THBD	1.88771	-1.20363	9.62366	1.07805e-16	1.69682e-15	26.5783
FAM20C	1.57817	-0.646187	9.62152	1.09091e-16	1.71445e-15	26.5665
TNFRSF25	1.79527	-0.628382	9.60767	1.17815e-16	1.84875e-15	26.4899
HOXA13	1.9713	-0.657696	9.60605	1.18882e-16	1.86266e-15	26.4809
LRRIQ1	0.818919	-0.409622	9.59161	1.28804e-16	2.01507e-15	26.401
PAPLN	-1.33727	0.446522	-9.58491	1.33683e-16	2.08824e-15	26.364
LEKR1	-1.87173	0.914215	-9.58245	1.35523e-16	2.11138e-15	26.3504
TNFAIP2	1.03986	-0.530674	9.58238	1.35573e-16	2.11138e-15	26.35
SLC34A1	1.22356	-0.367101	9.58111	1.36533e-16	2.12315e-15	26.3429
RELN	2.17692	-0.694555	9.57779	1.39072e-16	2.15938e-15	26.3246
REXO1L2P	1.48177	-0.889184	9.57392	1.42093e-16	2.20297e-15	26.3032
ENAH	1.21108	-0.171906	9.56356	1.50506e-16	2.32991e-15	26.2459
CYP2S1	1.24722	-0.806624	9.56195	1.51855e-16	2.34728e-15	26.237
RUNX1T1	1.41273	-0.515876	9.5615	1.52233e-16	2.34962e-15	26.2345
LHX4	1.46912	-0.47001	9.55669	1.56348e-16	2.40953e-15	26.2079
JPH1	-1.66092	0.381791	-9.55094	1.61424e-16	2.48406e-15	26.1761
PHLDB2	1.87258	-0.718474	9.54179	1.6983e-16	2.60953e-15	26.1255
CPA1	2.10054	-1.08182	9.53887	1.726e-16	2.64816e-15	26.1094
KPRP	0.485133	-0.669086	9.528	1.83328e-16	2.80859e-15	26.0493
TAP2	1.39379	-0.486178	9.51337	1.98823e-16	3.04147e-15	25.9685
BRI3	-2.07744	0.945893	-9.51304	1.99185e-16	3.04249e-15	25.9667
PPL	-1.97424	1.36221	-9.51068	2.01817e-16	3.07815e-15	25.9536
TMEM45B	1.59939	-0.400095	9.50813	2.04684e-16	3.11729e-15	25.9396
FXYD2	1.59712	-0.871636	9.50723	2.05705e-16	3.12822e-15	25.9346
UTS2	1.88957	-0.939022	9.50421	2.09184e-16	3.17646e-15	25.9179
LGI1	1.70574	-0.668237	9.49682	2.17937e-16	3.30453e-15	25.877
UBE2MP1	1.5682	-0.683332	9.49267	2.23005e-16	3.37642e-15	25.8541
LOC150185	-1.96237	0.940003	-9.49195	2.23899e-16	3.385e-15	25.8502
COX4I2	1.45284	-0.687116	9.49118	2.24859e-16	3.39456e-15	25.8459
LDHC	2.02194	-1.00584	9.48253	2.35895e-16	3.55597e-15	25.7982
ARHGEF11	-1.57322	0.655024	-9.482	2.36602e-16	3.56143e-15	25.7952
PDE4DIP	1.37418	-0.449326	9.47849	2.41239e-16	3.62596e-15	25.7759
CLEC1A	1.66666	-0.984704	9.47796	2.41958e-16	3.63147e-15	25.7729
SARS	2.1721	-1.10299	9.46754	2.56342e-16	3.84178e-15	25.7154
WDR90	1.86496	-0.668743	9.44335	2.93108e-16	4.38645e-15	25.5819
INPP4B	1.80139	-1.07179	9.43102	3.1383e-16	4.68976e-15	25.5138
PSIMCT-1	-1.03458	0.647497	-9.42962	3.16278e-16	4.71952e-15	25.5061
CDR2L	1.46365	-0.484636	9.42925	3.16923e-16	4.72234e-15	25.504
LOC389333	-1.42583	0.418962	-9.42231	3.29344e-16	4.90036e-15	25.4658
PPARG	1.16823	-0.592859	9.41957	3.34379e-16	4.96812e-15	25.4506
LOC100287834	0.775382	-0.689485	9.41148	3.49705e-16	5.18837e-15	25.406
COX7C	1.29045	-0.723262	9.40881	3.549e-16	5.25791e-15	25.3913
FUT3	1.27985	-0.880962	9.40533	3.61801e-16	5.35249e-15	25.3721
MOBKL2A	1.67126	-0.544912	9.39839	3.7599e-16	5.55444e-15	25.3338
DYNC1H1	-1.11764	0.899592	-9.39405	3.85126e-16	5.6813e-15	25.3099
RPUSD1	-1.33362	0.549534	-9.3909	3.9191e-16	5.77313e-15	25.2925
LGALS3BP	1.37362	-0.886214	9.38982	3.94254e-16	5.7994e-15	25.2866
HES5	-2.10304	1.06094	-9.3895	3.94949e-16	5.80137e-15	25.2848
ST8SIA5	1.27927	-1.13696	9.38607	4.0252e-16	5.9042e-15	25.2659
NRAP	1.42974	-0.65339	9.38536	4.04099e-16	5.91897e-15	25.262
LYPD2	-1.91826	0.682464	-9.38104	4.13882e-16	6.05368e-15	25.2382
JAM3	-1.63457	0.448175	-9.37846	4.19848e-16	6.13227e-15	25.2239
ACSBG1	1.79199	-0.859098	9.37398	4.3039e-16	6.27738e-15	25.1992
SLC2A7	1.67521	-0.546954	9.36702	4.47278e-16	6.51451e-15	25.1609
ZNF767	1.72327	-0.854192	9.35502	4.77991e-16	6.95205e-15	25.0948
ZDHHC11	1.36409	-0.574197	9.35442	4.79565e-16	6.96515e-15	25.0915
LIMS1	-0.969673	1.14343	-9.34676	5.00324e-16	7.25645e-15	25.0493
IL1B	1.06049	-0.0448403	9.34642	5.01285e-16	7.26021e-15	25.0474
NLRP1	1.12309	-0.949674	9.34386	5.08416e-16	7.35319e-15	25.0333
C1RL	-1.61166	1.03147	-9.3389	5.22557e-16	7.54715e-15	25.006
DHRS4	-1.6114	0.758551	-9.33382	5.37471e-16	7.75172e-15	24.978
CETN1	1.70719	-1.02309	9.33164	5.43981e-16	7.83408e-15	24.966
KCNJ12	1.82452	-0.843017	9.3314	5.44696e-16	7.83408e-15	24.9647
MYH16	1.58769	-0.142231	9.32762	5.56222e-16	7.98874e-15	24.9438
LOC407835	1.7836	-0.945431	9.32657	5.59462e-16	8.02413e-15	24.938
CFDP1	1.15486	-0.274314	9.32421	5.6679e-16	8.11797e-15	24.9251
POTED	2.10449	-1.27598	9.31915	5.82875e-16	8.3368e-15	24.8972
MEGF10	-1.48737	0.865455	-9.31325	6.02213e-16	8.58978e-15	24.8647
WWOX	1.6373	-1.09946	9.31325	6.02223e-16	8.58978e-15	24.8647
FLJ42289	1.089	-0.785426	9.31183	6.06973e-16	8.6456e-15	24.8569
LOC149134	2.01259	-0.899681	9.30369	6.34906e-16	9.03104e-15	24.8121
RICH2	1.72184	-0.625915	9.29855	6.53181e-16	9.27822e-15	24.7838
D4S234E	-1.83181	0.791036	-9.29803	6.55082e-16	9.29247e-15	24.7809
MYO15A	1.781	-0.774884	9.27626	7.38825e-16	1.0466e-14	24.6611
ARFRP1	-1.67449	0.808367	-9.27065	7.62089e-16	1.07808e-14	24.6303
FREQ	1.42096	-0.649044	9.26777	7.7429e-16	1.09384e-14	24.6144
KIRREL	-1.56268	0.593448	-9.25968	8.09685e-16	1.14229e-14	24.5699
CPA6	1.46294	-0.342106	9.25869	8.1414e-16	1.14701e-14	24.5645
C11orf68	1.63244	-0.860318	9.25701	8.21715e-16	1.1561e-14	24.5552
KIAA0922	-1.86744	0.747563	-9.25224	8.43683e-16	1.1854e-14	24.529
IL2RB	1.36374	-0.79921	9.24441	8.80941e-16	1.23607e-14	24.4859
LEMD2	1.20594	-0.683865	9.23544	9.25714e-16	1.2957e-14	24.4366
OR2C3	1.38052	-0.280764	9.23539	9.25947e-16	1.2957e-14	24.4363
DNAJC5G	1.24561	-0.287925	9.23433	9.31377e-16	1.30154e-14	24.4305
PTCHD3	-1.26826	0.522087	-9.2334	9.36176e-16	1.30648e-14	24.4254
WDFY3	1.93267	-1.10236	9.23016	9.53085e-16	1.32828e-14	24.4076
C15orf2	-1.17348	0.156323	-9.22266	9.93367e-16	1.38256e-14	24.3664
PPP2R3A	1.48182	-0.457296	9.22224	9.95659e-16	1.38389e-14	24.3641
HSF2BP	-1.63536	0.788415	-9.21934	1.01176e-15	1.40437e-14	24.3481
LASP1	-1.03292	0.327476	-9.21665	1.02688e-15	1.42345e-14	24.3333
ULK1	-1.85753	0.520858	-9.19925	1.13038e-15	1.56483e-14	24.2377
CDH4	1.47158	-1.01554	9.19821	1.13686e-15	1.57169e-14	24.232
NEU1	1.44044	-0.411333	9.19683	1.14559e-15	1.58165e-14	24.2244
SDC1	0.923814	-0.608219	9.18633	1.21393e-15	1.67377e-14	24.1667
TAC3	1.67071	-0.953494	9.17989	1.25779e-15	1.73029e-14	24.1314
FRMD1	-1.36394	0.499824	-9.17982	1.25827e-15	1.73029e-14	24.131
C1orf95	-1.43099	0.699643	-9.17934	1.26162e-15	1.73259e-14	24.1284
C17orf49	1.12286	-0.814148	9.15545	1.43927e-15	1.97394e-14	23.9972
PTGER1	1.48477	-0.853252	9.15503	1.44264e-15	1.97594e-14	23.9949
FUCA1	2.00239	-1.0518	9.14974	1.48536e-15	2.03176e-14	23.9659
B9D1	1.55016	-0.712114	9.14816	1.49836e-15	2.04683e-14	23.9572
PGBD5	-1.50407	0.523013	-9.147	1.50792e-15	2.05566e-14	23.9509
TRIM44	1.89434	-1.1608	9.1469	1.50879e-15	2.05566e-14	23.9503
PCNT	1.21443	-0.437408	9.14451	1.52875e-15	2.0801e-14	23.9372
FAM24B	1.71628	-0.865018	9.1442	1.53141e-15	2.08099e-14	23.9355
ITGBL1	1.21286	-0.719685	9.1327	1.63162e-15	2.21425e-14	23.8724
NT5DC2	1.15814	-0.33379	9.13226	1.6356e-15	2.21674e-14	23.8699
CLASP1	1.29682	-0.390278	9.12048	1.74528e-15	2.3623e-14	23.8053
CLIC6	1.45889	-1.05045	9.11788	1.77046e-15	2.39325e-14	23.7911
GNG12	1.43844	-0.396757	9.11082	1.84068e-15	2.48492e-14	23.7524
HTR5A	-1.19256	0.457514	-9.10744	1.87528e-15	2.52833e-14	23.7338
CARD10	1.48131	-1.03795	9.10524	1.89818e-15	2.55587e-14	23.7217
ATP6V0D2	1.41441	-0.632543	9.09467	2.01188e-15	2.70544e-14	23.6638
LGI4	1.91306	-0.826732	9.0902	2.06202e-15	2.76926e-14	23.6393
SLC6A5	1.62758	-0.944043	9.08932	2.07213e-15	2.77923e-14	23.6345
SPATA21	1.65077	-0.604424	9.08861	2.08017e-15	2.78641e-14	23.6306
ARL9	-1.33119	0.268419	-9.08543	2.11695e-15	2.832e-14	23.6132
KCNJ10	1.45978	-0.674154	9.08426	2.1306e-15	2.84658e-14	23.6068
CEBPA	1.46325	-0.353867	9.08106	2.16845e-15	2.89342e-14	23.5893
TMEM132D	-1.92715	1.20632	-9.06446	2.37605e-15	3.16633e-14	23.4983
EFR3A	1.48636	-0.927157	9.05963	2.44003e-15	3.24741e-14	23.4718
XYLT1	1.92114	-1.12005	9.05687	2.47734e-15	3.29282e-14	23.4567
RDH5	1.85644	-0.802152	9.039	2.73343e-15	3.62855e-14	23.3588
EHMT2	1.24863	-0.644699	9.03566	2.78407e-15	3.69104e-14	23.3405
LRP1B	1.40564	-0.59048	9.03407	2.80853e-15	3.7187e-14	23.3318
C1orf103	2.02554	-1.02894	9.03208	2.83942e-15	3.75479e-14	23.321
SCRN1	1.5703	-1.03064	9.02805	2.90301e-15	3.83397e-14	23.2989
PRDM1	1.84949	-0.939577	9.02606	2.93499e-15	3.87127e-14	23.288
R3HCC1	1.19782	-0.726861	9.02487	2.95428e-15	3.89174e-14	23.2815
SLC35C1	1.86729	-0.857833	9.01886	3.05351e-15	4.01734e-14	23.2486
MTMR10	-1.35727	0.279589	-9.00972	3.21096e-15	4.21913e-14	23.1986
SLC38A5	-1.17717	0.651226	-9.00829	3.23631e-15	4.24705e-14	23.1908
ARPM1	1.54189	-1.1491	9.00202	3.34973e-15	4.39031e-14	23.1565
HLA-DQA1	-1.63734	0.63533	-9.00039	3.37995e-15	4.42431e-14	23.1475
SIRT7	1.7975	-1.0539	9.00007	3.38588e-15	4.42648e-14	23.1458
SLCO2A1	1.74239	-0.876936	8.99896	3.40665e-15	4.44801e-14	23.1397
ENOSF1	1.18102	-0.343901	8.9948	3.48534e-15	4.545e-14	23.117
B3GNT6	-1.48788	0.494842	-8.98135	3.75277e-15	4.88758e-14	23.0434
RASGRP2	-1.40091	1.11488	-8.97286	3.93209e-15	5.11469e-14	22.997
SGTA	1.94233	-1.2232	8.97162	3.95903e-15	5.14174e-14	22.9902
TYROBP	-1.74706	0.386425	-8.97144	3.96283e-15	5.14174e-14	22.9892
C16orf13	1.59859	-0.639036	8.97061	3.98101e-15	5.15885e-14	22.9847
TNFRSF1A	1.75974	-0.89838	8.96586	4.08612e-15	5.28844e-14	22.9587
ACAT2	-1.25664	0.794417	-8.96206	4.17232e-15	5.39325e-14	22.938
RAB3D	-1.91317	0.656977	-8.95727	4.28355e-15	5.53011e-14	22.9118
FKBPL	1.00533	-0.857662	8.95503	4.33673e-15	5.59179e-14	22.8995
B4GALT7	-1.83202	0.514296	-8.94901	4.48246e-15	5.7725e-14	22.8666
TPD52L1	-1.19852	0.519074	-8.94833	4.49917e-15	5.7868e-14	22.8629
AKAP6	1.38368	-0.66208	8.93295	4.89572e-15	6.28903e-14	22.7789
CHD8	-1.15284	0.80646	-8.92438	5.13148e-15	6.5837e-14	22.7321
POM121	1.77944	-0.743382	8.9183	5.30558e-15	6.79863e-14	22.6989
KCNA5	-1.58617	0.633682	-8.91258	5.47462e-15	7.00657e-14	22.6677
KIF13A	0.983441	-0.033496	8.90354	5.75299e-15	7.35374e-14	22.6184
MDK	-1.79385	0.421861	-8.89959	5.87919e-15	7.50576e-14	22.5968
PIK3R6	1.6059	-0.921046	8.89664	5.97505e-15	7.61875e-14	22.5807
CPSF1	1.49008	-0.570723	8.88847	6.24869e-15	7.95785e-14	22.5361
TMEM131	1.51223	-0.736666	8.88044	6.53019e-15	8.30612e-14	22.4923
HEATR4	-1.89598	0.415395	-8.87955	6.56212e-15	8.33648e-14	22.4875
CARS2	1.39235	-0.956231	8.87875	6.59102e-15	8.36291e-14	22.4831
MYL1	-1.42231	0.41459	-8.86748	7.01101e-15	8.88491e-14	22.4216
COL6A3	1.42326	-0.831066	8.85744	7.40758e-15	9.37599e-14	22.3669
LYL1	1.96407	-0.904888	8.85285	7.59641e-15	9.60323e-14	22.3419
LTBP1	1.42814	-0.49978	8.85043	7.69773e-15	9.71945e-14	22.3287
PCDHGB4	-1.43652	0.587691	-8.84488	7.93556e-15	1.00075e-13	22.2984
PCDHGB5	1.71354	-0.601109	8.83995	8.15242e-15	1.02685e-13	22.2716
TIFAB	-1.01422	0.406443	-8.83585	8.33786e-15	1.04893e-13	22.2492
GALNT14	1.18411	-0.313021	8.82924	8.64518e-15	1.08627e-13	22.2132
VGLL2	1.73337	-0.550433	8.82598	8.80096e-15	1.1045e-13	22.1955
C14orf38	1.73476	-1.06068	8.82533	8.83218e-15	1.10707e-13	22.1919
NOM1	1.23557	-0.69264	8.81564	9.31353e-15	1.16599e-13	22.1392
XPO6	1.89784	-1.30792	8.80733	9.74696e-15	1.21878e-13	22.0939
ITPR2	1.40051	-0.92554	8.80394	9.92968e-15	1.24013e-13	22.0754
ZNF385A	1.2673	-0.256106	8.80219	1.00255e-14	1.25059e-13	22.0659
C16orf90	1.52807	-1.05236	8.79527	1.04123e-14	1.29727e-13	22.0282
APCDD1	1.80911	-0.872123	8.79391	1.04899e-14	1.30537e-13	22.0209
EGFR	1.74766	-0.997517	8.78644	1.09279e-14	1.35824e-13	21.9802
CELSR1	1.12993	-0.653027	8.78591	1.09597e-14	1.36055e-13	21.9773
FGF8	1.00758	-0.695576	8.78449	1.10448e-14	1.36947e-13	21.9696
NPR3	1.79632	-0.879414	8.78149	1.12279e-14	1.39051e-13	21.9532
UBE2K	1.06271	0.115675	8.77832	1.14239e-14	1.41309e-13	21.936
CDKL2	1.49745	-0.456009	8.77743	1.14799e-14	1.41832e-13	21.9312
NELF	-1.34929	0.348976	-8.77068	1.19117e-14	1.46991e-13	21.8944
BCL7A	1.40402	-0.664637	8.76921	1.20077e-14	1.47999e-13	21.8865
C6orf25	1.74346	-0.585516	8.76595	1.2224e-14	1.50486e-13	21.8687
MKS1	1.13196	-1.01855	8.76545	1.22572e-14	1.50716e-13	21.866
PRSS3	-1.40762	0.381402	-8.75563	1.29333e-14	1.58841e-13	21.8126
PPAN-P2RY11	1.66956	-0.741681	8.74928	1.33907e-14	1.64262e-13	21.778
PDZK1IP1	-1.32325	-0.0423028	-8.73797	1.42446e-14	1.7453e-13	21.7166
GPR78	1.68215	-0.617739	8.73644	1.4364e-14	1.75785e-13	21.7083
MVD	1.76992	-0.716137	8.72837	1.50115e-14	1.83491e-13	21.6644
ZNF836	0.977631	-0.372755	8.72275	1.54796e-14	1.8899e-13	21.6339
ZNF264	1.57852	-0.55784	8.71757	1.59239e-14	1.94185e-13	21.6058
ZNF498	-1.48186	0.124582	-8.71122	1.64855e-14	2.00797e-13	21.5713
ANKRD33B	-1.56555	0.339983	-8.6993	1.75948e-14	2.14056e-13	21.5065
FUCA2	1.41035	-0.792365	8.69792	1.7728e-14	2.15423e-13	21.499
PARVB	1.36874	-0.574992	8.69338	1.81724e-14	2.20564e-13	21.4744
NEFL	1.65471	-0.950982	8.68822	1.86918e-14	2.26603e-13	21.4464
ZNF843	1.70349	-0.85673	8.68519	1.9003e-14	2.30105e-13	21.43
GRTP1	1.77777	-1.10669	8.68462	1.90628e-14	2.30559e-13	21.4269
ANO9	1.92502	-0.997835	8.68369	1.91595e-14	2.31459e-13	21.4218
PCDHB10	-1.67317	0.535952	-8.67345	2.02603e-14	2.44194e-13	21.3663
MIR548G	1.5831	-0.293936	8.67345	2.02609e-14	2.44194e-13	21.3663
CLN8	1.50534	-0.549366	8.6701	2.06349e-14	2.48412e-13	21.3481
RBM11	1.52404	-0.671242	8.66932	2.07227e-14	2.49179e-13	21.3438
NLRP6	1.00534	-0.855057	8.66409	2.13223e-14	2.5609e-13	21.3155
REEP1	1.70906	-0.570162	8.66296	2.14541e-14	2.57374e-13	21.3094
VIM	-1.46967	0.189702	-8.66079	2.17098e-14	2.60141e-13	21.2976
MCC	-1.44773	0.447267	-8.63999	2.43167e-14	2.91041e-13	21.1848
MAP2K3	1.447	-0.518021	8.6391	2.44361e-14	2.92045e-13	21.18
SIRPB1	1.29948	-0.308335	8.63894	2.44571e-14	2.92045e-13	21.1791
OTP	-1.69675	1.03973	-8.63412	2.51083e-14	2.99475e-13	21.153
RPL10L	-1.98734	1.30375	-8.63024	2.56447e-14	3.05521e-13	21.132
ADD1	1.51573	-0.466661	8.61885	2.72872e-14	3.24715e-13	21.0703
SNN	1.20875	-0.791361	8.59901	3.04012e-14	3.61354e-13	20.9628
ZNF41	1.78673	-1.12569	8.59214	3.15599e-14	3.74697e-13	20.9257
DPEP1	-1.50987	0.403013	-8.58382	3.30227e-14	3.91615e-13	20.8806
ABCG5	-1.36206	0.619244	-8.58209	3.33352e-14	3.94867e-13	20.8713
GPRC5C	1.40851	-0.914875	8.57382	3.48692e-14	4.12531e-13	20.8265
BCO2	1.61266	-0.780715	8.57363	3.49061e-14	4.12531e-13	20.8255
CAPN1	-1.50467	0.466481	-8.57058	3.54909e-14	4.18963e-13	20.809
GJA5	-1.41073	0.589408	-8.56968	3.56636e-14	4.20522e-13	20.8042
SPDYA	-1.43039	0.260555	-8.55402	3.88369e-14	4.57417e-13	20.7194
ZNF788	1.53051	-0.622436	8.53644	4.27333e-14	5.02736e-13	20.6244
FAM171A1	2.05208	-1.04567	8.5337	4.33728e-14	5.0968e-13	20.6096
SYT10	1.85902	-0.898074	8.52782	4.47825e-14	5.25648e-13	20.5779
LOC339524	1.49981	-0.522785	8.52708	4.4964e-14	5.27179e-13	20.5738
EMID2	1.31288	-0.753067	8.52385	4.57586e-14	5.35889e-13	20.5564
HLCS	1.73891	-0.418464	8.5178	4.72884e-14	5.53178e-13	20.5237
FGF23	1.91858	-0.834263	8.51028	4.92623e-14	5.75617e-13	20.4831
PPM1F	-1.86027	1.07254	-8.50385	5.10119e-14	5.95388e-13	20.4484
APOC1	0.911391	-0.838887	8.50205	5.15145e-14	6.00576e-13	20.4387
FAM50A	1.38211	-0.215622	8.49978	5.21543e-14	6.07351e-13	20.4264
NR1H4	-1.70873	0.782392	-8.48651	5.60514e-14	6.52e-13	20.3548
CD7	-1.05359	0.557087	-8.47723	5.89459e-14	6.84898e-13	20.3048
ASH1L	1.4994	-0.955153	8.47569	5.94419e-14	6.89886e-13	20.2964
SPTB	0.946442	-0.740872	8.47431	5.98881e-14	6.94285e-13	20.289
PLCD1	0.835291	-0.270492	8.45998	6.4731e-14	7.49589e-13	20.2117
C8orf55	1.82337	-0.750213	8.45251	6.74063e-14	7.79697e-13	20.1715
FGF10	1.9255	-1.18476	8.44559	6.99862e-14	8.08634e-13	20.1342
HDAC5	1.69469	-0.894226	8.44344	7.08084e-14	8.17221e-13	20.1226
MYBPHL	-1.22367	1.11431	-8.42507	7.82238e-14	9.01797e-13	20.0236
MPP4	-1.82188	0.57611	-8.4175	8.14967e-14	9.38483e-13	19.9829
ZNF167	0.911579	-0.282611	8.41626	8.20464e-14	9.43762e-13	19.9762
MYO7B	-1.01335	0.181071	-8.41491	8.26501e-14	9.4965e-13	19.9689
SMARCA4	-1.33073	0.461109	-8.41337	8.33426e-14	9.56544e-13	19.9606
DEPDC5	-1.78722	0.905429	-8.40543	8.70044e-14	9.97463e-13	19.9179
KIAA1543	0.672556	-0.633827	8.40411	8.76309e-14	1.00353e-12	19.9108
ADCY7	-0.969118	0.763426	-8.39112	9.40184e-14	1.07549e-12	19.8409
RPP21	1.77865	-0.564638	8.38836	9.54318e-14	1.09045e-12	19.8261
RAB17	-1.75821	0.542548	-8.38244	9.8541e-14	1.12474e-12	19.7942
KIAA1274	-1.35148	0.0436203	-8.38031	9.96807e-14	1.13649e-12	19.7828
GAS2L1	1.07681	-0.653058	8.37967	1.00027e-13	1.13919e-12	19.7794
EFNA1	1.62306	-0.210612	8.37339	1.03485e-13	1.17727e-12	19.7456
DHRS2	1.59154	-1.18778	8.37094	1.04867e-13	1.19168e-12	19.7324
IFIT3	1.647	-0.237698	8.3691	1.05915e-13	1.20227e-12	19.7225
LASS6	1.7221	-0.733373	8.36656	1.07382e-13	1.21758e-12	19.7089
FLJ13197	-1.35328	0.708934	-8.3632	1.09353e-13	1.23858e-12	19.6908
SSPO	1.83101	-1.32386	8.35858	1.1212e-13	1.26853e-12	19.666
PRAP1	1.67758	-0.69801	8.34798	1.18738e-13	1.34193e-12	19.609
PTGER3	-1.26876	0.355101	-8.34709	1.19307e-13	1.3469e-12	19.6043
LOC90586	1.58731	-0.977359	8.34009	1.23908e-13	1.39684e-12	19.5667
KIR3DP1	-1.49663	0.568089	-8.33996	1.24002e-13	1.39684e-12	19.5659
IRF8	1.62632	-0.654492	8.33292	1.2881e-13	1.44943e-12	19.5281
C20orf197	1.65869	-0.593664	8.33122	1.29998e-13	1.46121e-12	19.519
VCL	1.69374	-0.91957	8.32982	1.30989e-13	1.47074e-12	19.5115
NBR1	0.981005	-0.555706	8.32782	1.32409e-13	1.48508e-12	19.5008
PRCD	1.47603	-0.685956	8.31997	1.38145e-13	1.54773e-12	19.4587
LOC100130522	-0.631021	1.04982	-8.31686	1.40484e-13	1.57224e-12	19.442
FLJ39609	1.24695	-0.271042	8.31461	1.42202e-13	1.58974e-12	19.4299
ZDHHC8P	1.45231	-0.504479	8.30172	1.52455e-13	1.70252e-12	19.3608
STK19	1.6374	-0.825586	8.30138	1.52738e-13	1.70384e-12	19.3589
ZBTB12	1.73625	-0.686621	8.29682	1.56543e-13	1.74441e-12	19.3345
MARK2	1.85227	-1.13113	8.28666	1.65376e-13	1.84086e-12	19.28
ZFPM2	-1.13013	0.257241	-8.28452	1.67297e-13	1.86024e-12	19.2685
POU2F3	1.13273	-0.37277	8.27459	1.765e-13	1.96046e-12	19.2153
SECTM1	-1.59331	0.680336	-8.27011	1.80824e-13	2.00633e-12	19.1913
FOXD3	1.2009	-0.594999	8.267	1.83876e-13	2.03801e-12	19.1747
STL	1.7669	-0.873841	8.26592	1.84956e-13	2.04778e-12	19.1688
C6orf41	1.80475	-0.682847	8.26112	1.89803e-13	2.0992e-12	19.1432
SNCG	1.62221	-0.759917	8.25455	1.9665e-13	2.1726e-12	19.108
SCARA3	-1.01194	0.58429	-8.25013	2.01392e-13	2.22262e-12	19.0843
SLC5A11	1.78724	-1.43329	8.24706	2.04756e-13	2.25734e-12	19.0679
AEBP1	1.84722	-0.941367	8.24385	2.08333e-13	2.29433e-12	19.0507
MTMR12	1.8686	-0.918698	8.21215	2.4712e-13	2.71859e-12	18.8811
PITPNA	0.962833	-1.00502	8.20903	2.51309e-13	2.76173e-12	18.8644
PRSS27	1.7013	-0.564818	8.19915	2.65039e-13	2.90952e-12	18.8116
ESR2	0.925288	-0.217433	8.19566	2.70073e-13	2.96164e-12	18.7929
HYDIN	-1.68729	1.06686	-8.18807	2.81328e-13	3.08179e-12	18.7524
PTGER2	1.7399	-0.878082	8.18663	2.83509e-13	3.1024e-12	18.7447
GPNMB	1.6018	-0.88574	8.18582	2.84761e-13	3.11281e-12	18.7404
KIF7	1.46914	-0.984291	8.18081	2.92532e-13	3.19438e-12	18.7136
CPPED1	1.3897	-0.548367	8.16209	3.23507e-13	3.52889e-12	18.6137
ALX1	1.74413	-0.70947	8.1567	3.33022e-13	3.62885e-12	18.5849
IGFBP6	1.87414	-0.826226	8.15481	3.3642e-13	3.66202e-12	18.5749
PLA2G5	1.62434	-0.548852	8.15298	3.39748e-13	3.69436e-12	18.5651
ZNF445	1.39347	-0.580919	8.14312	3.58234e-13	3.89127e-12	18.5125
ALDH4A1	-1.58403	0.313293	-8.13745	3.69315e-13	4.00743e-12	18.4823
MIR411	-1.69261	0.54656	-8.13699	3.70223e-13	4.01308e-12	18.4798
C14orf143	1.09656	-0.228889	8.13556	3.73082e-13	4.03983e-12	18.4722
MRGPRG	1.39275	-0.591566	8.13062	3.83127e-13	4.14427e-12	18.4458
EFCAB3	-1.57524	0.441972	-8.11926	4.07213e-13	4.4002e-12	18.3853
INPP5A	1.18303	-0.519803	8.11343	4.20155e-13	4.5353e-12	18.3542
BGN	1.23837	-0.0334103	8.10912	4.29997e-13	4.6367e-12	18.3313
NUP98	1.30521	-0.431812	8.10806	4.32432e-13	4.65616e-12	18.3257
NXNL2	1.12947	-0.759879	8.10795	4.32701e-13	4.65616e-12	18.325
SLC17A9	-1.46286	0.882844	-8.0986	4.54947e-13	4.89045e-12	18.2753
GABRA5	1.61012	-0.722039	8.09708	4.58689e-13	4.92555e-12	18.2671
TSPAN4	1.8214	-0.907896	8.09511	4.63568e-13	4.96932e-12	18.2566
BRD2	1.69426	-0.685267	8.09504	4.63726e-13	4.96932e-12	18.2563
KHSRP	1.5533	-0.877897	8.09435	4.6544e-13	4.98252e-12	18.2526
FTO	1.53771	-0.87208	8.09057	4.74973e-13	5.07932e-12	18.2325
SNX19	0.788677	-0.479247	8.08781	4.82069e-13	5.14987e-12	18.2178
TBC1D3C	-1.49781	0.503749	-8.08575	4.87413e-13	5.20159e-12	18.2069
CCDC114	1.42639	-0.578282	8.082	4.9732e-13	5.30184e-12	18.1869
KCND3	0.797066	-0.604171	8.07883	5.05846e-13	5.38718e-12	18.17
CCL28	-1.87115	0.853078	-8.07816	5.07674e-13	5.40109e-12	18.1664
MTUS2	1.1255	-0.533231	8.07701	5.10807e-13	5.42883e-12	18.1603
S100A2	1.52865	-0.658549	8.0746	5.1744e-13	5.49368e-12	18.1475
MID1	1.02026	-0.590709	8.07333	5.20988e-13	5.52568e-12	18.1408
ADRB3	-1.84416	0.710733	-8.0712	5.26946e-13	5.58314e-12	18.1295
TSSK6	1.65578	-0.53405	8.06922	5.32589e-13	5.63716e-12	18.1189
PROC	1.38175	-0.307305	8.06608	5.41626e-13	5.72694e-12	18.1022
SP2	1.53273	-1.2386	8.06321	5.50004e-13	5.8096e-12	18.087
HLA-DRB1	-1.41531	0.841497	-8.06137	5.55454e-13	5.86118e-12	18.0772
SLC25A18	1.28486	-0.51196	8.0605	5.58053e-13	5.8826e-12	18.0725
SLCO1A2	1.06005	-0.738019	8.05806	5.65402e-13	5.954e-12	18.0596
EP400NL	1.27616	-0.74995	8.05051	5.88733e-13	6.19338e-12	18.0194
NKX2-6	-1.08941	0.653528	-8.04868	5.94535e-13	6.24806e-12	18.0097
ANKRD13B	-1.23048	0.381343	-8.04197	6.16272e-13	6.46569e-12	17.9741
MIR1286	1.39023	-0.685845	8.0419	6.16495e-13	6.46569e-12	17.9737
NOVA2	1.39215	-0.483892	8.0387	6.27152e-13	6.5708e-12	17.9567
LOC283314	1.33325	-0.450774	8.03482	6.40328e-13	6.70206e-12	17.9361
EIF4A1	1.61889	-0.617754	8.02678	6.68492e-13	6.98976e-12	17.8934
WNT8A	0.651	-0.816096	8.01394	7.16029e-13	7.47925e-12	17.8252
PRAM1	1.76127	-0.821158	8.00889	7.35595e-13	7.67587e-12	17.7984
MIR499	-1.31675	0.663429	-8.00354	7.56953e-13	7.89078e-12	17.7701
ANP32A	1.61102	-0.251629	7.99549	7.90264e-13	8.22973e-12	17.7273
COX10	1.29305	-1.07391	7.99317	8.00088e-13	8.32366e-12	17.7151
ERI3	1.51803	-0.972674	7.98074	8.55058e-13	8.88659e-12	17.6491
ZMIZ2	1.63598	-0.702255	7.97919	8.6217e-13	8.95151e-12	17.6409
FOXRED2	1.29609	-1.06738	7.97234	8.94272e-13	9.27154e-12	17.6047
SUPT3H	-1.24466	0.0656974	-7.97224	8.94787e-13	9.27154e-12	17.6041
KL	1.21395	-0.31439	7.97165	8.97611e-13	9.29149e-12	17.601
PRUNE	1.11551	-0.56601	7.97096	9.00889e-13	9.31609e-12	17.5973
CA12	1.1666	-0.509558	7.96504	9.29832e-13	9.60579e-12	17.566
MOBP	1.52921	-0.633916	7.96087	9.50767e-13	9.81225e-12	17.5439
CTHRC1	0.852674	-0.518144	7.94986	1.00829e-12	1.03956e-11	17.4856
TPRA1	1.31719	-0.478676	7.94595	1.0296e-12	1.06047e-11	17.4649
SYT15	1.20197	-0.0238665	7.94556	1.03171e-12	1.06159e-11	17.4628
TFAP2A	1.27645	-0.661512	7.94282	1.04693e-12	1.07618e-11	17.4483
MFSD7	1.24445	-0.297072	7.94178	1.05275e-12	1.08108e-11	17.4428
ITGAL	-1.18503	0.574893	-7.93492	1.09195e-12	1.12023e-11	17.4065
MIR1180	1.6733	-1.01498	7.93385	1.09824e-12	1.12556e-11	17.4008
MAP4K2	-1.66595	0.609266	-7.93199	1.10917e-12	1.13563e-11	17.391
LIM2	1.33866	-0.976449	7.92971	1.12272e-12	1.14837e-11	17.379
GFI1	1.35941	-0.508861	7.92781	1.13418e-12	1.15895e-11	17.3689
PBX2	-1.6696	0.875787	-7.9167	1.20339e-12	1.22845e-11	17.3101
FAM181B	1.64825	-1.30206	7.90778	1.26197e-12	1.28699e-11	17.263
PRPF31	1.56707	-0.965841	7.90214	1.30044e-12	1.32491e-11	17.2332
GIPC1	1.47418	-0.63668	7.90035	1.31289e-12	1.33628e-11	17.2238
BHLHE23	0.489196	-0.335642	7.898	1.32941e-12	1.35135e-11	17.2114
SGK2	-1.3507	0.00347627	-7.89788	1.33031e-12	1.35135e-11	17.2107
PILRB	-1.67623	0.639639	-7.89532	1.34853e-12	1.36757e-11	17.1972
C3orf74	-1.34175	0.514881	-7.89527	1.34892e-12	1.36757e-11	17.1969
ZDHHC1	1.81364	-1.03759	7.89465	1.35336e-12	1.37072e-11	17.1937
HHEX	1.48938	-0.742738	7.89388	1.35893e-12	1.37502e-11	17.1896
C16orf42	1.29802	-0.645794	7.89018	1.38596e-12	1.401e-11	17.17
CBX6	1.38261	-0.850037	7.88824	1.40034e-12	1.41415e-11	17.1598
GAL3ST2	-1.24211	0.120979	-7.88169	1.45e-12	1.46287e-11	17.1253
TXNDC11	0.777372	-0.913191	7.87728	1.48446e-12	1.49618e-11	17.102
ACHE	1.38105	-0.933364	7.87634	1.49194e-12	1.50225e-11	17.097
PRR25	-1.36941	0.697079	-7.87467	1.50524e-12	1.51418e-11	17.0882
USP46	-1.22124	0.59994	-7.86273	1.60396e-12	1.61191e-11	17.0252
MTSS1	-1.44117	0.513063	-7.86156	1.614e-12	1.62042e-11	17.019
TSKS	1.42701	-1.08523	7.86073	1.62109e-12	1.62596e-11	17.0146
IGLL1	-0.892536	0.704847	-7.86007	1.62679e-12	1.6301e-11	17.0112
HOXC5	1.787	-0.925705	7.85344	1.68516e-12	1.68696e-11	16.9762
AVIL	1.18846	-0.334418	7.85007	1.71562e-12	1.71578e-11	16.9584
ETS2	1.58028	-0.33238	7.84654	1.74813e-12	1.74661e-11	16.9398
GPR83	1.42145	-0.60102	7.84087	1.80161e-12	1.79831e-11	16.9099
SYNE2	1.27431	-0.461019	7.84006	1.80937e-12	1.80431e-11	16.9057
ODC1	-1.36424	0.423648	-7.83737	1.83542e-12	1.82852e-11	16.8915
TPO	-0.961192	0.473929	-7.83265	1.88207e-12	1.87319e-11	16.8666
TNNI3K	1.37792	-0.217466	7.83211	1.88741e-12	1.87671e-11	16.8638
GABBR2	-0.836964	0.432744	-7.82626	1.94705e-12	1.93414e-11	16.833
SLMO1	1.54876	-0.841319	7.82009	2.01192e-12	1.99667e-11	16.8005
C18orf16	1.41258	-0.67952	7.81968	2.01629e-12	1.99909e-11	16.7983
STMN3	1.15893	-1.00849	7.80872	2.13707e-12	2.1168e-11	16.7406
RNF44	1.6559	-1.20579	7.8047	2.1831e-12	2.16033e-11	16.7195
TUB	1.56171	-0.864721	7.80296	2.20344e-12	2.17837e-11	16.7103
SSH1	1.55889	-0.814375	7.80141	2.22157e-12	2.1942e-11	16.7022
SELPLG	1.37643	-0.262906	7.8001	2.23713e-12	2.20746e-11	16.6953
CLEC4GP1	1.37762	-0.476261	7.79656	2.2795e-12	2.24712e-11	16.6767
GP1BA	-1.86919	0.256222	-7.79295	2.32357e-12	2.28838e-11	16.6577
ACTL6B	1.37931	-0.474172	7.77273	2.58654e-12	2.54495e-11	16.5514
C17orf62	-0.965526	0.757861	-7.76589	2.68199e-12	2.63636e-11	16.5155
IL34	1.37728	-1.27317	7.75674	2.8151e-12	2.76458e-11	16.4674
PNLIPRP2	1.39651	-0.381335	7.7536	2.86235e-12	2.80831e-11	16.4509
CD80	1.56461	-1.18995	7.7532	2.8684e-12	2.80913e-11	16.4488
GMPR	1.32131	-0.440079	7.75319	2.86862e-12	2.80913e-11	16.4488
TRPV1	-1.42544	0.857408	-7.75238	2.88089e-12	2.81848e-11	16.4445
BAT2	-1.53437	0.430428	-7.74725	2.96026e-12	2.89339e-11	16.4176
ZNF233	-1.2272	0.367392	-7.7428	3.03078e-12	2.95952e-11	16.3943
SIPA1L2	1.18972	-0.325089	7.74112	3.05789e-12	2.98317e-11	16.3854
LAGE3	-0.799923	0.352786	-7.73563	3.1481e-12	3.06829e-11	16.3566
AP2M1	1.44933	-1.03895	7.73392	3.17672e-12	3.09326e-11	16.3476
TNS3	1.76685	-1.07426	7.73	3.2433e-12	3.15513e-11	16.3271
GABRD	1.44523	-0.428975	7.7276	3.28465e-12	3.19235e-11	16.3145
TET3	1.37605	-0.450287	7.72668	3.30078e-12	3.20501e-11	16.3097
ESRRG	1.18752	-0.855574	7.71712	3.47193e-12	3.36803e-11	16.2596
ENTPD8	1.64806	-0.64434	7.71571	3.4979e-12	3.39004e-11	16.2522
ZNF665	1.07661	-0.297983	7.71489	3.51307e-12	3.40156e-11	16.2479
NPTX1	1.38628	-0.645085	7.70845	3.63475e-12	3.51608e-11	16.2141
PANK4	-1.18948	0.980311	-7.70309	3.73922e-12	3.61376e-11	16.1861
MIR93	-0.920152	0.54383	-7.70205	3.75985e-12	3.63031e-11	16.1806
PDZD2	-1.57934	0.789038	-7.69767	3.8478e-12	3.71177e-11	16.1577
FOXP4	1.51915	-0.704163	7.69276	3.94884e-12	3.80568e-11	16.132
IRF2	-1.3522	0.278227	-7.69197	3.96542e-12	3.8181e-11	16.1279
TSNARE1	1.55367	-0.730045	7.68918	4.02432e-12	3.87121e-11	16.1132
BIRC8	1.66824	-0.781478	7.68333	4.15055e-12	3.98892e-11	16.0826
SPEF2	1.256	-0.880603	7.67734	4.28408e-12	4.11343e-11	16.0513
TNKS1BP1	-1.48859	0.581422	-7.67203	4.40583e-12	4.22641e-11	16.0235
RNF126P1	1.48079	-1.01797	7.66823	4.49504e-12	4.30799e-11	16.0036
PIK3R5	1.09503	-0.224879	7.66511	4.56955e-12	4.37535e-11	15.9873
UNC93B1	1.53577	-0.986121	7.66234	4.63697e-12	4.4358e-11	15.9728
PARD3	-1.13557	0.995184	-7.6484	4.99067e-12	4.76973e-11	15.9
GAMT	-1.39221	0.84137	-7.64465	5.09024e-12	4.8604e-11	15.8804
MIR377	1.42283	-1.43045	7.64112	5.18581e-12	4.94709e-11	15.862
KIRREL3	1.37713	-0.417898	7.63874	5.25143e-12	5.00507e-11	15.8495
ADCY9	-1.62437	0.327946	-7.63663	5.31008e-12	5.05631e-11	15.8385
UBD	1.69259	-0.58117	7.63584	5.33212e-12	5.07263e-11	15.8344
DBC1	1.45862	-0.603926	7.63448	5.37064e-12	5.10458e-11	15.8273
C2orf81	0.560101	-0.422907	7.63249	5.42715e-12	5.15355e-11	15.8169
SEMA3A	1.35581	-1.00544	7.632	5.44137e-12	5.16231e-11	15.8143
SPOCK3	-1.5281	0.425425	-7.62947	5.51434e-12	5.22674e-11	15.8011
PHKA1	1.46423	-0.693125	7.6284	5.54557e-12	5.25153e-11	15.7955
WNT2	1.51456	-0.532293	7.62336	5.69467e-12	5.38779e-11	15.7692
AK7	-0.768572	0.819928	-7.61414	5.97806e-12	5.65074e-11	15.7211
MLLT1	-1.08378	0.32771	-7.6111	6.0745e-12	5.73666e-11	15.7053
CHCHD10	1.39136	-0.660166	7.60591	6.24268e-12	5.89011e-11	15.6782
RNF212	-1.52761	0.286226	-7.58821	6.85175e-12	6.45776e-11	15.586
ZNF219	1.1069	-0.829977	7.58807	6.85681e-12	6.45776e-11	15.5852
PIRT	1.36311	-0.661568	7.58519	6.9614e-12	6.55031e-11	15.5702
FIBCD1	1.50051	-0.594456	7.58483	6.97475e-12	6.5569e-11	15.5683
CSDC2	1.72766	-0.850179	7.58287	7.04679e-12	6.6134e-11	15.5582
FUT8	1.51489	-1.09434	7.58285	7.04765e-12	6.6134e-11	15.558
CDK10	1.30287	-0.381017	7.57947	7.17404e-12	6.72591e-11	15.5404
WBSCR28	1.92021	-1.19632	7.57677	7.27668e-12	6.81596e-11	15.5264
APLNR	-1.56312	0.349442	-7.56795	7.62182e-12	7.13278e-11	15.4805
PLEKHN1	1.94731	-1.34221	7.56739	7.64446e-12	7.1458e-11	15.4775
PCOTH	1.13928	-0.764948	7.56726	7.64955e-12	7.1458e-11	15.4769
GLTSCR1	1.54487	-1.03952	7.56329	7.81077e-12	7.28982e-11	15.4562
KCNE3	-1.48795	0.474699	-7.56256	7.84092e-12	7.31136e-11	15.4524
SLC4A1	1.41795	-0.463776	7.55654	8.09266e-12	7.5393e-11	15.4211
MGC45800	-0.990931	0.778537	-7.55192	8.29146e-12	7.71755e-11	15.397
MIR202	1.95967	-1.0717	7.55149	8.30997e-12	7.72782e-11	15.3948
HDC	-1.35522	0.377141	-7.54554	8.57365e-12	7.96587e-11	15.3639
C3orf14	-1.25642	0.636748	-7.54478	8.60826e-12	7.99084e-11	15.3599
CALD1	1.31536	-0.82202	7.54355	8.66369e-12	8.03509e-11	15.3536
KIAA2013	-1.58886	0.261745	-7.53606	9.01127e-12	8.34791e-11	15.3146
SEL1L3	-1.15664	0.151116	-7.53593	9.01713e-12	8.34791e-11	15.3139
RPSA	1.3261	-0.865437	7.53032	9.28648e-12	8.58896e-11	15.2848
AP2A1	1.19195	-0.00709138	7.53017	9.29412e-12	8.58896e-11	15.284
CNGA2	-1.91713	1.03282	-7.52573	9.51287e-12	8.78326e-11	15.2609
LATS2	1.26908	-0.572022	7.52504	9.54752e-12	8.80739e-11	15.2573
MIR548I4	1.66519	-0.930307	7.52266	9.66729e-12	8.90993e-11	15.245
CTRL	1.53952	-0.683736	7.51999	9.80341e-12	9.02734e-11	15.2311
ZNF488	-1.69566	0.634977	-7.51605	1.00081e-11	9.20762e-11	15.2107
SPDEF	1.38692	-0.476369	7.50794	1.0443e-11	9.59918e-11	15.1686
ADARB1	1.40869	-0.578205	7.50267	1.07349e-11	9.8588e-11	15.1413
TIAM1	-1.31797	0.735527	-7.49766	1.10204e-11	1.0112e-10	15.1153
TNFRSF10C	1.75901	-1.07451	7.49726	1.10435e-11	1.01242e-10	15.1132
VTRNA1-3	-1.32263	0.339874	-7.49366	1.12537e-11	1.03077e-10	15.0945
ANKRD30A	1.62024	-0.916298	7.49348	1.12646e-11	1.03086e-10	15.0936
C10orf32	1.53847	-0.601783	7.49067	1.14315e-11	1.04521e-10	15.079
ZNF695	1.36583	-0.587234	7.48313	1.18917e-11	1.08632e-10	15.0399
SERPINB9	1.43359	-0.210949	7.48039	1.20637e-11	1.10106e-10	15.0257
LONP1	1.35715	-0.234274	7.47869	1.2171e-11	1.10988e-10	15.0169
PCBP3	-0.98373	0.411289	-7.47819	1.22032e-11	1.11183e-10	15.0143
MIR382	-1.59662	0.493758	-7.47576	1.23597e-11	1.1251e-10	15.0017
ZBTB7B	1.22348	-0.522992	7.46969	1.27579e-11	1.16033e-10	14.9703
SNORD34	1.41183	-0.911235	7.4677	1.28919e-11	1.17149e-10	14.9599
CABC1	1.47156	-0.456551	7.46077	1.33676e-11	1.21364e-10	14.9241
AHRR	-1.49874	0.649025	-7.45775	1.358e-11	1.23185e-10	14.9085
STK35	1.24712	-0.666045	7.4543	1.38272e-11	1.25318e-10	14.8906
LILRB1	1.50536	-0.402455	7.45007	1.41365e-11	1.28008e-10	14.8687
SMYD3	1.5134	-0.769532	7.44523	1.4499e-11	1.31176e-10	14.8436
MIR1-1	-1.03155	-0.192994	-7.44429	1.45703e-11	1.31679e-10	14.8388
FYCO1	0.825144	-0.538338	7.44416	1.45801e-11	1.31679e-10	14.8381
CASP1	1.27024	-0.965581	7.44288	1.46778e-11	1.32446e-10	14.8315
DNAH1	1.58776	-0.344231	7.44087	1.48327e-11	1.33727e-10	14.8211
DGCR6	1.00708	-0.904635	7.43958	1.49327e-11	1.34512e-10	14.8145
SLC9A4	-1.05566	0.42888	-7.434	1.5375e-11	1.38375e-10	14.7856
RBKS	-1.43114	1.31412	-7.43275	1.54752e-11	1.39156e-10	14.7791
ZBTB17	-0.846157	0.768482	-7.4316	1.55685e-11	1.39873e-10	14.7732
ELL	-1.38321	0.365075	-7.42973	1.57215e-11	1.41125e-10	14.7635
NLGN2	1.0262	-0.964323	7.42701	1.59463e-11	1.43018e-10	14.7494
KCNJ5	1.56254	-0.730181	7.42257	1.63201e-11	1.46244e-10	14.7265
ZPBP	-1.30994	0.855624	-7.42031	1.6514e-11	1.47854e-10	14.7148
SPRED2	-1.43636	0.293296	-7.41716	1.67873e-11	1.50171e-10	14.6986
MGC2889	-1.21206	0.0785994	-7.41583	1.6904e-11	1.51084e-10	14.6917
CLK3	1.39357	-0.933877	7.41331	1.71282e-11	1.52955e-10	14.6787
LOC728276	-0.778851	0.695504	-7.41188	1.72559e-11	1.53963e-10	14.6713
DNAI1	-1.28592	0.597517	-7.4033	1.80457e-11	1.60871e-10	14.627
ALPL	1.29786	-0.964655	7.39965	1.83927e-11	1.63823e-10	14.6082
GSC2	-1.45869	0.563289	-7.39931	1.84255e-11	1.63974e-10	14.6064
EPS15	-1.09269	0.513005	-7.39899	1.8456e-11	1.64104e-10	14.6048
BST2	1.32234	-0.694933	7.39795	1.85569e-11	1.6486e-10	14.5994
MYL5	-0.603263	0.972766	-7.39618	1.87284e-11	1.66241e-10	14.5902
FAIM3	1.26075	-0.487514	7.39128	1.92133e-11	1.70399e-10	14.5649
SOLH	-1.04549	0.513593	-7.3884	1.95035e-11	1.72824e-10	14.5501
MRGPRE	1.97783	-1.11488	7.38794	1.95505e-11	1.73092e-10	14.5477
FAM127C	0.901648	-0.557631	7.38596	1.97534e-11	1.74739e-10	14.5375
MIR1204	1.40538	-0.490534	7.38463	1.98906e-11	1.75802e-10	14.5307
C15orf26	1.59285	-0.542931	7.3764	2.0762e-11	1.83347e-10	14.4882
GP1BB	-1.65395	0.48805	-7.37608	2.07961e-11	1.83384e-10	14.4866
CHGA	1.61167	-0.66868	7.37603	2.08016e-11	1.83384e-10	14.4863
C1orf133	1.11524	-0.388354	7.37259	2.11783e-11	1.86546e-10	14.4686
SLC9A7	1.77198	-0.796349	7.36988	2.1479e-11	1.89033e-10	14.4546
ATG7	1.1265	-0.980096	7.36775	2.17182e-11	1.90976e-10	14.4437
HSPA2	-1.5316	0.408799	-7.36708	2.17948e-11	1.91487e-10	14.4402
PLEK	-1.33325	0.444043	-7.36382	2.21676e-11	1.94597e-10	14.4234
S1PR2	1.44748	-0.295164	7.35537	2.31643e-11	2.03174e-10	14.3799
RRP1B	1.30099	-0.615381	7.35515	2.31906e-11	2.03232e-10	14.3787
CA5A	1.48423	-1.27769	7.35177	2.36022e-11	2.06664e-10	14.3613
BRF1	1.6407	-0.936815	7.35045	2.37644e-11	2.07908e-10	14.3545
PLCH2	1.59532	-0.94458	7.34768	2.41087e-11	2.10743e-10	14.3403
HCG26	1.29068	-0.752263	7.34506	2.44405e-11	2.13462e-10	14.3268
CALCB	-1.61107	0.867171	-7.33824	2.53228e-11	2.20982e-10	14.2917
ARMC4	1.79485	-1.15611	7.33765	2.54001e-11	2.21469e-10	14.2887
C19orf33	0.403544	-0.490359	7.33144	2.62328e-11	2.28537e-10	14.2568
CRX	1.19224	-0.763534	7.33073	2.63298e-11	2.29189e-10	14.2531
AHDC1	-1.54335	0.483818	-7.32642	2.69258e-11	2.3418e-10	14.231
MRC2	1.29742	-0.775741	7.32521	2.70959e-11	2.35461e-10	14.2247
SEMA4D	1.40614	-0.682678	7.31907	2.79739e-11	2.42886e-10	14.1932
GPIHBP1	1.36999	-0.306075	7.31843	2.80682e-11	2.43501e-10	14.1898
C2	1.2044	-0.750862	7.31621	2.83931e-11	2.46113e-10	14.1785
NT5E	1.64097	-0.815788	7.31443	2.8657e-11	2.48193e-10	14.1693
SYNJ2	1.66573	-0.676394	7.31413	2.87011e-11	2.48367e-10	14.1678
IDUA	1.31397	0.221147	7.31015	2.93007e-11	2.53343e-10	14.1473
C7orf46	1.41109	-0.718036	7.30332	3.03582e-11	2.62267e-10	14.1122
CYP26C1	1.44396	-0.553236	7.30114	3.0704e-11	2.65033e-10	14.101
DNAH8	1.53004	-0.0555782	7.29699	3.1371e-11	2.70565e-10	14.0798
MMACHC	1.47869	-0.581177	7.29408	3.18496e-11	2.74464e-10	14.0648
RRAD	-0.711492	0.903833	-7.29347	3.195e-11	2.751e-10	14.0617
C3orf72	-1.37476	0.660478	-7.29173	3.22395e-11	2.77362e-10	14.0527
FBRSL1	-1.3652	0.558285	-7.28715	3.30148e-11	2.83796e-10	14.0292
C14orf80	1.08141	-0.188376	7.28651	3.31235e-11	2.84494e-10	14.026
GAS2L2	1.28474	-0.620633	7.28094	3.40945e-11	2.9259e-10	13.9974
CHL1	1.22379	-0.238748	7.27672	3.48489e-11	2.98817e-10	13.9757
PTGIR	1.29203	-0.526092	7.27527	3.51118e-11	3.00822e-10	13.9683
EPHB4	-1.48022	0.690416	-7.27273	3.55764e-11	3.04549e-10	13.9553
USP44	1.29382	-0.513017	7.26659	3.67263e-11	3.14133e-10	13.9238
UPK3A	-1.41883	0.577121	-7.26409	3.72052e-11	3.17966e-10	13.911
CNNM4	1.0863	-0.660086	7.26369	3.72821e-11	3.1836e-10	13.909
BACE2	1.36523	-0.362942	7.26008	3.79849e-11	3.24094e-10	13.8905
FAM41C	1.54261	-0.787932	7.25761	3.84756e-11	3.2801e-10	13.8778
WHSC1	-1.6345	0.960282	-7.25038	3.99415e-11	3.40227e-10	13.8408
C22orf9	1.42181	-0.23296	7.24955	4.01132e-11	3.41408e-10	13.8366
CALN1	-1.17575	0.761992	-7.2489	4.02496e-11	3.42287e-10	13.8332
IKZF1	1.36901	-0.319982	7.24127	4.18694e-11	3.55769e-10	13.7942
MEOX1	-1.74386	0.837099	-7.24058	4.20204e-11	3.5676e-10	13.7906
ZNF516	0.744876	-0.741761	7.23852	4.24696e-11	3.60278e-10	13.7801
PTPMT1	1.37153	-0.424704	7.23472	4.3313e-11	3.67131e-10	13.7607
NUDT18	0.876922	-0.764104	7.23044	4.42817e-11	3.75035e-10	13.7388
FABP5	-1.34657	0.305744	-7.22865	4.46951e-11	3.78226e-10	13.7296
MIR129-2	-1.36693	0.670573	-7.22739	4.49871e-11	3.80386e-10	13.7232
DUSP1	1.73577	-1.06761	7.22195	4.62693e-11	3.90908e-10	13.6954
ZNF542	1.74393	-1.16522	7.2138	4.82599e-11	4.07393e-10	13.6537
C7orf53	-1.60196	0.402897	-7.21125	4.88993e-11	4.12453e-10	13.6407
SCN4A	1.06551	-0.122093	7.20908	4.94515e-11	4.16364e-10	13.6296
MEIS1	-1.32531	0.248063	-7.20898	4.94752e-11	4.16364e-10	13.6291
SMARCA2	1.00658	-0.509817	7.20895	4.94837e-11	4.16364e-10	13.6289
CYP2C18	1.5679	-0.922825	7.2062	5.01911e-11	4.21972e-10	13.6149
VAT1L	1.32084	-0.33074	7.20454	5.06222e-11	4.25251e-10	13.6064
LOC649330	-1.11222	0.478863	-7.2012	5.15034e-11	4.32302e-10	13.5894
LOC400794	1.13879	-0.583941	7.1953	5.30966e-11	4.45314e-10	13.5592
BARHL2	1.0459	-0.125832	7.19128	5.42109e-11	4.54291e-10	13.5387
TYRO3	1.44262	-0.491255	7.184	5.62858e-11	4.71297e-10	13.5016
PLEKHA7	1.21668	-0.390286	7.18044	5.73282e-11	4.79637e-10	13.4834
INPP5B	1.45596	-0.688646	7.17831	5.79608e-11	4.84537e-10	13.4726
ECEL1	1.22887	-0.435732	7.17334	5.94656e-11	4.96716e-10	13.4472
ECHDC2	1.24606	-0.301149	7.17236	5.97666e-11	4.98827e-10	13.4422
SERPINF2	0.99468	-0.346064	7.17051	6.03394e-11	5.03201e-10	13.4328
OGFOD2	1.49733	-0.860655	7.16789	6.11595e-11	5.09629e-10	13.4194
PCDHB9	-1.44988	0.611854	-7.16248	6.28887e-11	5.23617e-10	13.3919
GTDC1	0.721673	-0.825067	7.16213	6.30023e-11	5.24141e-10	13.3901
ST5	1.23545	-0.691132	7.16184	6.30974e-11	5.2451e-10	13.3886
PRDM14	1.28647	-0.423441	7.16142	6.32329e-11	5.25214e-10	13.3865
IL17C	-1.27386	0.672439	-7.16112	6.33309e-11	5.25606e-10	13.385
GPR19	1.42938	-0.753096	7.16006	6.36758e-11	5.28045e-10	13.3796
ZNF783	1.62143	-0.633663	7.15953	6.38524e-11	5.29084e-10	13.3768
QSOX1	1.57219	-0.847316	7.15907	6.40016e-11	5.29897e-10	13.3745
ZNF334	1.22359	-0.663886	7.15157	6.65238e-11	5.50338e-10	13.3363
HMCN1	1.24789	-0.92184	7.1507	6.68214e-11	5.52358e-10	13.3319
B4GALNT2	-1.31776	0.793748	-7.14529	6.8711e-11	5.67524e-10	13.3043
UHRF1BP1L	1.40714	-0.402075	7.13589	7.21141e-11	5.94699e-10	13.2565
GPT2	1.8514	-0.790121	7.13589	7.21161e-11	5.94699e-10	13.2565
PFKFB2	1.28059	-0.275171	7.13284	7.32549e-11	6.03608e-10	13.241
DCAF15	-1.33403	0.442982	-7.13175	7.36688e-11	6.06133e-10	13.2355
COL9A1	1.89336	-0.819422	7.13172	7.36785e-11	6.06133e-10	13.2353
LOC100130933	1.95178	-0.778257	7.12809	7.50677e-11	6.17071e-10	13.2169
BBC3	-1.70239	0.374568	-7.1271	7.54523e-11	6.1974e-10	13.2118
PMM2	1.31981	-0.462791	7.12669	7.56093e-11	6.20536e-10	13.2098
HOXA2	1.03876	-0.163835	7.12652	7.5677e-11	6.206e-10	13.2089
PCDH15	1.11075	-0.360311	7.12477	7.63603e-11	6.25707e-10	13.2
TNFAIP8L2	1.26128	-0.461367	7.121	7.78564e-11	6.37461e-10	13.1808
TECPR2	-1.65338	0.809346	-7.12016	7.81918e-11	6.397e-10	13.1766
LBH	1.14708	-0.655043	7.11858	7.88285e-11	6.444e-10	13.1685
SLC7A5	1.39349	-0.373016	7.11748	7.92761e-11	6.47547e-10	13.1629
WFIKKN2	1.16776	-0.38777	7.11606	7.98557e-11	6.51766e-10	13.1557
GTF2I	1.24905	-0.698749	7.11405	8.0686e-11	6.57963e-10	13.1455
ADAMTS4	-1.4516	0.446894	-7.11392	8.07422e-11	6.57963e-10	13.1448
AACSL	1.45339	-0.5436	7.10969	8.25157e-11	6.71886e-10	13.1233
SNORD41	1.12497	-0.404008	7.1094	8.26394e-11	6.72363e-10	13.1219
AMOTL1	-1.53192	0.605692	-7.10717	8.35878e-11	6.79545e-10	13.1106
PCDHA4	1.72106	-0.937288	7.10661	8.3831e-11	6.80987e-10	13.1077
BGLAP	1.44745	-1.00999	7.10332	8.5259e-11	6.92043e-10	13.091
HMHA1	-1.18268	0.68208	-7.10252	8.56089e-11	6.94339e-10	13.087
C1orf150	1.22916	-0.388252	7.10132	8.6141e-11	6.98107e-10	13.0808
CTBP1	1.5114	-0.386893	7.09817	8.75424e-11	7.08909e-10	13.0649
NBL1	0.87758	-0.417109	7.0954	8.87978e-11	7.18512e-10	13.0508
RP1L1	-1.05675	0.7924	-7.09223	9.0256e-11	7.2974e-10	13.0347
ASAP2	1.08087	-0.253903	7.08676	9.28249e-11	7.49924e-10	13.007
KIAA0802	1.41767	-0.825561	7.08594	9.32155e-11	7.52491e-10	13.0028
FAM196A	0.821613	-0.578392	7.08304	9.46126e-11	7.63174e-10	12.9881
DTNBP1	-2.15213	1.41324	-7.08219	9.50284e-11	7.6593e-10	12.9838
CEL	1.35661	-0.926424	7.07604	9.80751e-11	7.89281e-10	12.9526
C20orf166	1.21901	-0.575576	7.07603	9.80782e-11	7.89281e-10	12.9526
DLG3	1.49485	-0.966478	7.07376	9.92258e-11	7.97896e-10	12.9411
SERF2	1.40168	-0.357171	7.07137	1.00449e-10	8.07102e-10	12.929
SYT12	1.37517	-0.612057	7.07105	1.00615e-10	8.07809e-10	12.9273
RCAN1	1.43387	-0.848164	7.07017	1.01072e-10	8.10849e-10	12.9229
MMP23A	0.850646	-0.837614	7.0652	1.03677e-10	8.31101e-10	12.8977
ATP6V1C2	-1.25242	0.237527	-7.06463	1.03979e-10	8.32878e-10	12.8948
RBPJ	1.59101	-0.99834	7.061	1.05931e-10	8.47856e-10	12.8764
ITGB2	1.28987	-0.422039	7.05384	1.09892e-10	8.78878e-10	12.8402
UMODL1	1.83997	-1.09083	7.0533	1.10196e-10	8.80628e-10	12.8374
GAL3ST4	0.314432	-0.50035	7.05164	1.11135e-10	8.87424e-10	12.8291
HDAC11	-1.24522	0.357908	-7.0515	1.11218e-10	8.87424e-10	12.8283
SLC38A4	0.742772	-0.332923	7.04731	1.1363e-10	9.05977e-10	12.8071
FAM71B	1.24249	-0.545124	7.04264	1.16379e-10	9.27173e-10	12.7835
UPB1	1.55121	-0.0724689	7.03731	1.19598e-10	9.52085e-10	12.7565
DFFB	1.21284	-0.938912	7.03578	1.2054e-10	9.58846e-10	12.7488
KLHDC7B	-1.31779	0.196373	-7.03471	1.21202e-10	9.62835e-10	12.7434
DUSP6	1.15232	-0.265354	7.03466	1.21227e-10	9.62835e-10	12.7432
KCNIP1	1.30737	-0.779667	7.03102	1.23507e-10	9.80191e-10	12.7247
PFKP	1.50066	-0.696933	7.03012	1.24075e-10	9.83943e-10	12.7202
CBR1	1.55783	-0.610946	7.02942	1.24526e-10	9.86759e-10	12.7166
ST6GALNAC4	-1.49461	0.633437	-7.0265	1.26395e-10	1.00081e-09	12.7019
LRRN4CL	-1.32497	0.56158	-7.02559	1.26987e-10	1.00473e-09	12.6973
OR2J3	1.61429	-0.315381	7.02497	1.27387e-10	1.00712e-09	12.6942
WBSCR17	1.70203	-0.954766	7.02142	1.29722e-10	1.02479e-09	12.6762
KCNC4	1.30948	-0.546152	7.02072	1.30189e-10	1.0277e-09	12.6727
WDR76	1.26481	-0.510177	7.02047	1.30356e-10	1.02823e-09	12.6714
SMYD4	1.31621	-0.644842	7.01759	1.3229e-10	1.04269e-09	12.6569
MPDU1	1.14515	-0.178798	7.0162	1.33234e-10	1.04934e-09	12.6498
ZC3H12A	-1.31035	0.559782	-7.01575	1.33537e-10	1.05092e-09	12.6476
CCDC122	1.62331	-0.479001	7.01376	1.34905e-10	1.06088e-09	12.6375
HK2	-0.973601	0.347788	-7.01156	1.36426e-10	1.07203e-09	12.6264
ACE	1.49072	-0.229547	7.00327	1.42331e-10	1.11757e-09	12.5846
LCN10	1.38369	-0.509314	7.00239	1.42975e-10	1.12178e-09	12.5801
RAD51C	1.43685	-0.794834	6.99947	1.45118e-10	1.13773e-09	12.5654
RALGDS	1.3867	-0.655821	6.99644	1.47385e-10	1.15462e-09	12.5501
CCDC151	1.47977	-0.584847	6.98558	1.55786e-10	1.21952e-09	12.4953
S100A10	1.47255	-0.730234	6.98429	1.56811e-10	1.22661e-09	12.4889
FER1L5	1.24718	-0.30536	6.9734	1.65771e-10	1.29572e-09	12.434
FUT2	1.5827	-1.10029	6.96997	1.68692e-10	1.31755e-09	12.4167
PIP4K2C	1.67854	-0.698294	6.96912	1.69429e-10	1.32232e-09	12.4124
MUC7	-1.06289	0.236364	-6.96486	1.73146e-10	1.3503e-09	12.391
MED12L	1.36212	-0.765813	6.95913	1.78278e-10	1.38928e-09	12.3621
ATP8B1	1.19785	-0.302515	6.95421	1.82803e-10	1.42347e-09	12.3374
BMP8B	-1.04952	0.870987	-6.9529	1.84025e-10	1.4319e-09	12.3308
SLC7A4	1.45577	-0.73168	6.95196	1.84913e-10	1.43774e-09	12.326
YPEL4	-1.17746	0.5826	-6.94996	1.86806e-10	1.45136e-09	12.316
KCTD10	1.28096	-0.487293	6.94762	1.89044e-10	1.46764e-09	12.3042
SLC2A6	1.6909	-0.958605	6.94486	1.91718e-10	1.48729e-09	12.2903
PLEKHA5	1.51186	-0.350276	6.94398	1.92575e-10	1.49282e-09	12.2859
LDHA	1.47814	-0.348727	6.9436	1.92954e-10	1.49377e-09	12.284
AP3B1	0.951284	-0.467547	6.94356	1.92987e-10	1.49377e-09	12.2838
SLC26A6	-1.36739	0.232969	-6.94187	1.94659e-10	1.50559e-09	12.2753
PLA2G7	-1.34905	0.533564	-6.94045	1.96069e-10	1.51536e-09	12.2682
FAM131C	0.993291	-0.141492	6.93827	1.98252e-10	1.53109e-09	12.2572
EBF4	-1.78993	0.883493	-6.93241	2.04253e-10	1.57625e-09	12.2278
SLC22A8	-0.917755	0.730237	-6.92957	2.07232e-10	1.59805e-09	12.2135
AVPR2	1.58007	-0.663191	6.92808	2.08806e-10	1.60899e-09	12.206
NARFL	1.08882	-0.879555	6.92128	2.16155e-10	1.66438e-09	12.1719
HSPA1A	1.45362	-0.194831	6.91846	2.19269e-10	1.6871e-09	12.1577
TMEM194B	1.07821	-0.801736	6.91648	2.21494e-10	1.70295e-09	12.1478
GPR114	1.62358	-0.703806	6.91507	2.2308e-10	1.71387e-09	12.1407
TP63	0.941518	-0.39827	6.91408	2.24212e-10	1.72129e-09	12.1357
TRIM2	1.11327	-1.10731	6.91389	2.24423e-10	1.72163e-09	12.1348
LPAR3	1.64537	-0.791841	6.91317	2.25249e-10	1.72669e-09	12.1312
TMOD2	1.39771	-0.603495	6.91069	2.28101e-10	1.74725e-09	12.1187
NACAP1	0.998745	-0.395489	6.91023	2.28632e-10	1.75003e-09	12.1164
NOS1	1.13812	-0.293186	6.90395	2.36044e-10	1.80542e-09	12.0849
GFRA4	1.33065	-0.218282	6.90171	2.38748e-10	1.82476e-09	12.0737
MYF6	0.984933	-0.392842	6.8976	2.43779e-10	1.86183e-09	12.0531
MTHFSD	1.43363	-0.152288	6.89575	2.46079e-10	1.87801e-09	12.0438
PNLIP	0.906689	-0.315754	6.88978	2.53658e-10	1.93442e-09	12.0139
HIST1H3I	1.33536	-0.407263	6.88851	2.5529e-10	1.94543e-09	12.0075
APOC4	1.34952	-0.459965	6.88701	2.57251e-10	1.95893e-09	12
C1orf70	1.58479	-1.36215	6.87994	2.66639e-10	2.02893e-09	11.9646
SALL1	-1.07001	0.718392	-6.87412	2.74628e-10	2.08818e-09	11.9354
KRTDAP	1.28212	-0.60453	6.86889	2.82004e-10	2.14159e-09	11.9093
IL2RA	1.56155	-0.939183	6.86885	2.82067e-10	2.14159e-09	11.9091
SNORA59A	1.73411	-0.887668	6.86864	2.82367e-10	2.1423e-09	11.908
POTEC	1.41943	-0.283099	6.86822	2.82958e-10	2.14521e-09	11.9059
GIYD2	1.63628	-0.661708	6.86785	2.83488e-10	2.14765e-09	11.9041
MID1IP1	1.14324	-0.557243	6.86601	2.86151e-10	2.16624e-09	11.8949
ALS2CL	-1.0694	0.954608	-6.86263	2.91086e-10	2.20199e-09	11.878
MGC12982	1.41981	-0.390705	6.85931	2.96032e-10	2.23777e-09	11.8614
HTR1A	1.2908	-0.0519815	6.85718	2.99244e-10	2.2604e-09	11.8507
LOC390595	1.01819	-0.357393	6.85491	3.02706e-10	2.28337e-09	11.8393
RSPO2	1.14602	-0.245553	6.85489	3.02727e-10	2.28337e-09	11.8393
VIP	1.46073	-0.402556	6.84768	3.13989e-10	2.36659e-09	11.8032
PRIC285	-0.921363	0.839656	-6.84158	3.23831e-10	2.43899e-09	11.7727
NDUFA4L2	1.10267	-0.0276515	6.83674	3.31858e-10	2.49763e-09	11.7486
NEK6	1.45314	-0.191613	6.83256	3.38951e-10	2.54915e-09	11.7277
TTYH3	1.49827	-0.721732	6.83213	3.39694e-10	2.55289e-09	11.7255
CRYM	1.09545	-0.579517	6.83154	3.40703e-10	2.55861e-09	11.7226
DLX6AS	-1.19279	0.211105	-6.82512	3.51936e-10	2.64105e-09	11.6906
SORCS2	1.54435	-0.756409	6.82088	3.59562e-10	2.69632e-09	11.6694
CYP2E1	1.33848	-0.587343	6.82023	3.60746e-10	2.70324e-09	11.6662
MIPEP	1.61089	-1.0867	6.81209	3.75887e-10	2.81466e-09	11.6256
ENTPD2	1.20763	-0.608783	6.8105	3.78918e-10	2.8353e-09	11.6177
DNAJC22	1.41017	-0.739336	6.80031	3.98932e-10	2.9829e-09	11.5669
CCDC12	1.36535	-0.501224	6.79979	3.99979e-10	2.98857e-09	11.5643
FLI1	1.06553	-0.696103	6.79938	4.00803e-10	2.99257e-09	11.5623
ZNF833	0.777312	-0.650407	6.79463	4.10522e-10	3.06292e-09	11.5386
RNF135	1.53413	-0.596446	6.79371	4.1244e-10	3.07501e-09	11.534
PHF1	1.14524	-0.260091	6.7908	4.1855e-10	3.11832e-09	11.5195
C11orf88	-1.1039	0.258827	-6.78956	4.21162e-10	3.13552e-09	11.5134
LOC285780	1.71304	-0.636881	6.78281	4.35753e-10	3.24181e-09	11.4798
FAM96B	0.754051	0.121104	6.77934	4.43444e-10	3.29666e-09	11.4625
TIMP3	-1.56802	0.454844	-6.77804	4.46365e-10	3.31599e-09	11.456
VASN	-2.00088	1.36201	-6.77733	4.47963e-10	3.32548e-09	11.4525
INPP4A	1.05979	0.018207	6.7749	4.53465e-10	3.3639e-09	11.4404
CEACAM5	1.1598	-0.787015	6.77415	4.55189e-10	3.37428e-09	11.4367
ACVR1B	0.888129	-0.711717	6.76963	4.65678e-10	3.44955e-09	11.4142
C20orf107	1.54947	-0.73017	6.76915	4.66812e-10	3.45548e-09	11.4118
GLUL	1.29816	-0.663859	6.76685	4.72237e-10	3.49313e-09	11.4004
HIVEP2	0.90367	-0.269418	6.764	4.79084e-10	3.54125e-09	11.3862
RPL39L	-1.17253	0.128936	-6.76364	4.7993e-10	3.54497e-09	11.3845
STAT3	-0.947419	0.795758	-6.76244	4.82855e-10	3.56403e-09	11.3785
AGAP1	-1.33546	0.834469	-6.7588	4.91779e-10	3.62731e-09	11.3604
SEMA4C	1.33361	-0.538357	6.75796	4.93856e-10	3.64003e-09	11.3563
PARVA	-1.22137	0.630716	-6.75396	5.0392e-10	3.71156e-09	11.3364
CYP27B1	1.64092	-0.53599	6.75335	5.05467e-10	3.72031e-09	11.3333
SLC8A1	-1.6367	0.636961	-6.74935	5.15739e-10	3.79171e-09	11.3135
TTF2	-1.07565	0.253586	-6.74929	5.15901e-10	3.79171e-09	11.3132
PTPN14	1.7477	-0.95446	6.74861	5.17661e-10	3.80194e-09	11.3098
MYO3A	-1.3269	0.183351	-6.74705	5.21745e-10	3.82922e-09	11.3021
RLTPR	1.62944	-1.23238	6.74189	5.35462e-10	3.9271e-09	11.2765
ABCG2	-1.52336	0.759993	-6.74172	5.35908e-10	3.92759e-09	11.2756
ALOX15	-1.20537	0.671701	-6.73852	5.44607e-10	3.98851e-09	11.2597
DPYSL4	1.40842	-0.671992	6.7263	5.79095e-10	4.23809e-09	11.1992
PLK5P	-1.41531	0.720429	-6.72396	5.85953e-10	4.28525e-09	11.1876
FAM113A	1.25335	-0.557733	6.71974	5.98503e-10	4.37394e-09	11.1667
DKK1	-1.66883	0.9087	-6.71945	5.99388e-10	4.37731e-09	11.1652
CXorf57	1.22703	-0.538161	6.71854	6.02115e-10	4.39412e-09	11.1607
TTLL2	1.39302	-0.29189	6.71062	6.26556e-10	4.56926e-09	11.1215
ACSL5	1.36686	-0.692564	6.69469	6.78676e-10	4.94587e-09	11.0427
SASH3	1.16841	-0.28181	6.69176	6.88712e-10	5.01547e-09	11.0282
PPY	-1.25956	0.213693	-6.68889	6.98702e-10	5.08464e-09	11.014
S100A5	1.18109	-0.471302	6.6885	7.00071e-10	5.09102e-09	11.012
RASAL1	1.14419	-0.450973	6.68314	7.19124e-10	5.22591e-09	10.9856
TNFSF13	0.981593	-0.801976	6.68221	7.22485e-10	5.24664e-09	10.981
C12orf59	-1.47339	0.703874	-6.68139	7.25477e-10	5.26467e-09	10.9769
ADPGK	1.3693	-0.309221	6.67996	7.30664e-10	5.2986e-09	10.9699
PDLIM4	2.0371	-1.27993	6.67517	7.48426e-10	5.4236e-09	10.9462
ADH6	-1.57747	0.590805	-6.67421	7.52007e-10	5.44573e-09	10.9415
C1orf229	1.5954	-1.20317	6.67389	7.53223e-10	5.45072e-09	10.9399
KIF5C	0.975654	-0.0156377	6.67217	7.59733e-10	5.49398e-09	10.9314
AKR7L	1.5059	-0.807671	6.67137	7.62812e-10	5.51239e-09	10.9274
C19orf77	1.17709	-0.679453	6.66655	7.81408e-10	5.64283e-09	10.9036
MOBKL2B	-1.07183	0.417154	-6.66225	7.98405e-10	5.76156e-09	10.8824
AHR	-0.771926	0.607849	-6.65944	8.09717e-10	5.83723e-09	10.8685
NPHS2	-1.11291	0.478228	-6.65937	8.10021e-10	5.83723e-09	10.8682
PCDHB2	-1.33219	0.525459	-6.6549	8.28317e-10	5.96492e-09	10.8462
TGM1	0.637522	-0.587384	6.65276	8.37219e-10	6.02483e-09	10.8356
SLC4A2	1.28277	-0.917571	6.65212	8.39904e-10	6.03995e-09	10.8325
TMEM189-UBE2V1	-0.951917	0.250926	-6.6512	8.43812e-10	6.06384e-09	10.8279
SSBP3	1.36045	-0.492248	6.64613	8.65448e-10	6.215e-09	10.8029
CHN2	1.2856	-0.501312	6.64248	8.81396e-10	6.32513e-09	10.7849
SSC5D	1.39076	-0.832482	6.63136	9.31718e-10	6.68162e-09	10.7302
ADAMTS15	1.18075	-0.626402	6.62849	9.45188e-10	6.77352e-09	10.716
NTHL1	1.70015	-0.841405	6.62462	9.63601e-10	6.90069e-09	10.697
PHGR1	1.82109	-0.80125	6.6225	9.73859e-10	6.96933e-09	10.6866
NRM	1.26158	-0.669037	6.61811	9.9545e-10	7.11891e-09	10.6649
C7orf10	-1.45573	0.372148	-6.61658	1.00307e-09	7.16842e-09	10.6574
HIST1H2BI	-1.26577	0.32549	-6.61608	1.00558e-09	7.18141e-09	10.655
SIX1	1.39944	-0.729649	6.61492	1.01142e-09	7.21813e-09	10.6492
FRMD6	1.17366	-0.738615	6.61209	1.02578e-09	7.3156e-09	10.6353
KIF17	1.32939	-0.769773	6.60395	1.06829e-09	7.61353e-09	10.5953
LPPR3	-1.62992	1.19573	-6.6021	1.07817e-09	7.67859e-09	10.5862
NFATC2	1.04854	-0.575608	6.59906	1.09461e-09	7.79033e-09	10.5713
CHRNA6	-0.793255	0.844934	-6.59465	1.11897e-09	7.95821e-09	10.5496
MESDC1	-1.21178	0.661347	-6.59035	1.14316e-09	8.12467e-09	10.5285
PCDHAC1	-1.11091	0.275937	-6.58844	1.15411e-09	8.19685e-09	10.5192
KDR	-0.814816	0.544128	-6.58729	1.16072e-09	8.23819e-09	10.5135
RDBP	1.33666	-0.427321	6.58653	1.16511e-09	8.26362e-09	10.5098
C22orf46	-1.09581	-0.0363	-6.58601	1.16812e-09	8.27935e-09	10.5073
LRRC4C	1.43773	-0.858035	6.58489	1.17467e-09	8.32005e-09	10.5017
LBXCOR1	1.25057	-0.382535	6.58464	1.17614e-09	8.32477e-09	10.5005
GZMM	1.70675	-0.830873	6.58324	1.18437e-09	8.37669e-09	10.4936
TGOLN2	-1.29773	0.3401	-6.58312	1.1851e-09	8.37669e-09	10.493
PCGF2	-1.1207	0.119265	-6.58104	1.1974e-09	8.45785e-09	10.4829
ZNF28	0.998023	-0.60092	6.5771	1.22112e-09	8.61953e-09	10.4635
ZFP36L2	1.29193	-1.05289	6.57405	1.23979e-09	8.74536e-09	10.4486
KIF1C	1.18998	-0.454565	6.57324	1.24479e-09	8.77462e-09	10.4446
C4orf23	-1.3011	0.415082	-6.5685	1.27449e-09	8.97785e-09	10.4214
GHRHR	-1.10896	0.734529	-6.56699	1.28411e-09	9.03946e-09	10.414
ATP6V0E2	-1.33286	1.15026	-6.56615	1.28949e-09	9.07114e-09	10.4098
C1orf14	1.35307	-0.698993	6.56554	1.29336e-09	9.09224e-09	10.4069
PSG3	1.36608	-0.309358	6.56373	1.30507e-09	9.1683e-09	10.398
FAM123C	-1.36567	0.240126	-6.56332	1.30774e-09	9.18085e-09	10.396
FXYD1	-1.01047	0.498897	-6.55653	1.35265e-09	9.48963e-09	10.3627
TMEM92	0.867741	-0.122653	6.55585	1.35721e-09	9.51518e-09	10.3594
VPS28	-1.42774	0.401652	-6.54753	1.41447e-09	9.90994e-09	10.3187
RNF175	-1.27054	0.914106	-6.54326	1.44478e-09	1.01154e-08	10.2978
MED15	1.35142	-0.660682	6.54153	1.45724e-09	1.01957e-08	10.2893
AGBL2	1.3309	-0.306353	6.53729	1.48819e-09	1.04053e-08	10.2686
MAGEL2	1.52554	-1.14918	6.53521	1.50368e-09	1.05065e-08	10.2584
NSFL1C	-1.39457	0.421631	-6.53137	1.53255e-09	1.0701e-08	10.2397
CRYGC	-1.05103	0.865171	-6.52462	1.58477e-09	1.10581e-08	10.2066
RUNX2	1.14423	-0.494739	6.52295	1.5979e-09	1.11411e-08	10.1985
SLC25A44	1.34045	-0.652042	6.52284	1.59882e-09	1.11411e-08	10.1979
HAVCR2	1.57876	-0.455323	6.51948	1.62567e-09	1.13206e-08	10.1815
CLEC16A	1.32775	-0.337817	6.51103	1.6952e-09	1.17968e-08	10.1403
SERPINB13	1.28226	-0.392281	6.51023	1.70193e-09	1.18356e-08	10.1364
NCRNA00028	1.20545	-0.819954	6.51004	1.70351e-09	1.18387e-08	10.1355
MOG	1.50007	-0.437077	6.50949	1.70816e-09	1.18631e-08	10.1328
S100A4	1.15094	0.028225	6.50441	1.75168e-09	1.21571e-08	10.108
C15orf41	-1.00964	0.663448	-6.50419	1.75354e-09	1.21619e-08	10.1069
PTPRU	0.878561	-0.395387	6.5032	1.76216e-09	1.22135e-08	10.1021
DICER1	-1.07331	0.466703	-6.49775	1.81036e-09	1.25391e-08	10.0755
COL15A1	-1.24755	0.990425	-6.49297	1.85373e-09	1.2831e-08	10.0522
SLC7A7	1.11484	-0.257708	6.49199	1.8627e-09	1.28844e-08	10.0475
MPV17L	1.56895	-0.793287	6.49159	1.86638e-09	1.29012e-08	10.0455
SF3B3	-1.2156	0.967781	-6.4893	1.88764e-09	1.30367e-08	10.0344
MICAL3	1.35228	-0.21712	6.48921	1.8885e-09	1.30367e-08	10.0339
ZNF827	1.54936	-0.793398	6.48868	1.8935e-09	1.30541e-08	10.0313
ART3	-1.05988	0.275355	-6.48867	1.89355e-09	1.30541e-08	10.0313
MAP6	-1.42735	0.243616	-6.48783	1.9014e-09	1.30995e-08	10.0272
LRRFIP1	1.08986	-0.158122	6.48748	1.90477e-09	1.3114e-08	10.0255
ST8SIA6	0.892399	-0.27215	6.48621	1.91672e-09	1.31875e-08	10.0193
C20orf200	1.38183	-0.174831	6.4858	1.92062e-09	1.32055e-08	10.0173
DSCAM	-1.3541	0.972929	-6.48065	1.97012e-09	1.35338e-08	9.99222
SORBS3	1.29318	-0.718641	6.48056	1.97098e-09	1.35338e-08	9.99179
GRAMD2	-0.926158	0.813545	-6.48007	1.97581e-09	1.35579e-08	9.98939
GSPT2	1.30089	-0.976988	6.4783	1.99318e-09	1.36681e-08	9.98076
LIF	1.21175	-0.237465	6.47623	2.01366e-09	1.37994e-08	9.97069
MIR220B	1.5131	-0.610882	6.47284	2.04772e-09	1.40235e-08	9.95417
DOCK11	-1.35923	0.492716	-6.47254	2.05068e-09	1.40345e-08	9.95275
GALR1	1.47522	-0.61717	6.47228	2.05334e-09	1.40434e-08	9.95147
DMGDH	-1.57536	0.360137	-6.4707	2.06944e-09	1.41442e-08	9.94378
CRMP1	1.54522	-0.752413	6.46863	2.09074e-09	1.42716e-08	9.9337
FBXL21	1.46375	-0.583346	6.46862	2.09086e-09	1.42716e-08	9.93364
SPRED3	1.42743	-0.440184	6.46772	2.10012e-09	1.43254e-08	9.92928
KRT33A	1.08011	-0.785585	6.4661	2.11695e-09	1.44307e-08	9.92142
MFNG	1.5821	-0.879986	6.46512	2.12728e-09	1.44916e-08	9.91663
WNT3	-1.34142	0.446849	-6.46234	2.1567e-09	1.46823e-08	9.9031
ATP2A2	-1.313	0.0543309	-6.46089	2.17212e-09	1.47776e-08	9.89609
CCDC42	1.22927	-0.377072	6.45728	2.21126e-09	1.5034e-08	9.87849
GDF2	1.29647	-0.682533	6.45187	2.27108e-09	1.54305e-08	9.85221
NELL2	-0.6557	0.661381	-6.45082	2.28278e-09	1.54999e-08	9.84715
FAM3A	0.970359	-0.384722	6.4499	2.29317e-09	1.55601e-08	9.84268
MIR431	1.1582	-0.865642	6.44899	2.30355e-09	1.56203e-08	9.83823
FAM43A	1.2611	-0.293778	6.44801	2.31471e-09	1.56858e-08	9.83347
CDCP1	1.22029	-0.568648	6.44506	2.34857e-09	1.59048e-08	9.81916
MUC6	1.89133	-1.2389	6.44445	2.35568e-09	1.59424e-08	9.81619
SNCB	0.54304	-0.425459	6.4435	2.36679e-09	1.60072e-08	9.81156
DSTYK	1.04159	-0.76307	6.43003	2.52924e-09	1.70947e-08	9.74618
MAGEC2	1.8575	-1.00844	6.42933	2.53796e-09	1.71424e-08	9.7428
RPL37	-1.21473	0.630937	-6.4268	2.56969e-09	1.73454e-08	9.73056
ITGAM	1.22794	-0.306277	6.42596	2.58044e-09	1.74066e-08	9.72645
NKG7	-1.51209	0.663417	-6.41815	2.68155e-09	1.80719e-08	9.68861
GP6	-1.27495	0.703027	-6.41807	2.68256e-09	1.80719e-08	9.68824
RP1	1.13157	-1.15545	6.41686	2.69859e-09	1.8168e-08	9.68237
FAM129B	1.09167	-1.10686	6.41575	2.71338e-09	1.82557e-08	9.67699
C11orf41	-1.35142	0.372057	-6.41422	2.73383e-09	1.83814e-08	9.6696
EN2	1.42542	-0.149613	6.41393	2.7378e-09	1.83961e-08	9.66817
WFDC9	1.01951	-0.503773	6.41145	2.77134e-09	1.86094e-08	9.65618
CHERP	0.750857	-0.563339	6.40993	2.79215e-09	1.87369e-08	9.64881
BLVRA	1.1003	-0.500754	6.40732	2.82827e-09	1.8967e-08	9.63616
UTF1	1.58185	-0.82217	6.40631	2.84236e-09	1.90492e-08	9.63127
TRPC4	1.19531	-0.736773	6.40306	2.8881e-09	1.93432e-08	9.61555
PCDHGA2	-1.61672	0.771271	-6.40127	2.91362e-09	1.95014e-08	9.60689
CNTFR	1.45861	-1.06472	6.39984	2.9342e-09	1.96265e-08	9.59996
MIR575	-1.70973	0.950586	-6.39718	2.97281e-09	1.98719e-08	9.58709
MYLK2	0.955559	-0.273685	6.39312	3.0328e-09	2.02598e-08	9.56742
C6orf147	-1.12531	0.743158	-6.38682	3.128e-09	2.08823e-08	9.53699
CLCNKA	-1.89488	1.43577	-6.38643	3.13403e-09	2.0909e-08	9.5351
MFGE8	-1.16468	0.706942	-6.38266	3.19258e-09	2.12859e-08	9.51688
UGT1A3	0.549645	-0.490423	6.38201	3.20278e-09	2.13402e-08	9.51374
ECM1	-1.44389	0.406392	-6.38131	3.21387e-09	2.14003e-08	9.51034
DUSP9	-1.11496	0.405274	-6.38065	3.22431e-09	2.1456e-08	9.50714
ATP2B3	1.09704	-0.869318	6.38028	3.23004e-09	2.14803e-08	9.5054
KIFC1	1.42563	-0.392213	6.37832	3.26136e-09	2.16746e-08	9.4959
SNX12	1.83043	-0.932207	6.37727	3.27814e-09	2.17586e-08	9.49085
SPATS2	1.10915	-0.36662	6.37727	3.27821e-09	2.17586e-08	9.49083
CDT1	1.13475	-0.208289	6.37087	3.38269e-09	2.24377e-08	9.45994
SMPDL3B	1.12102	-0.358171	6.36855	3.42143e-09	2.26801e-08	9.44874
PRKACA	0.78969	-0.363903	6.36478	3.48529e-09	2.30887e-08	9.43053
PIWIL2	-0.481653	0.692788	-6.36425	3.4943e-09	2.31335e-08	9.42799
TMEM8A	-1.00298	0.701867	-6.36203	3.53266e-09	2.33725e-08	9.41725
SEC14L1	1.09705	-0.537805	6.36122	3.54661e-09	2.34498e-08	9.41337
CPAMD8	0.803456	-0.339148	6.35996	3.56856e-09	2.35799e-08	9.40729
USP7	1.40883	-0.566435	6.35426	3.66975e-09	2.4233e-08	9.37978
KLF3	-1.24759	0.17058	-6.35353	3.68288e-09	2.43042e-08	9.37626
DGCR8	-1.05054	0.363142	-6.34862	3.7725e-09	2.48797e-08	9.3526
UXS1	0.786751	-0.850319	6.34672	3.80776e-09	2.50962e-08	9.34344
SDK2	-1.20109	0.302211	-6.34376	3.86328e-09	2.54298e-08	9.3292
TCEAL2	1.16207	-0.476474	6.34376	3.86329e-09	2.54298e-08	9.3292
CASQ1	0.980856	-0.709719	6.34139	3.90841e-09	2.57105e-08	9.31777
C14orf73	1.157	-0.622997	6.33592	4.01438e-09	2.63908e-08	9.29144
SPEF1	1.32005	-1.08184	6.33312	4.06976e-09	2.67379e-08	9.27796
NAP1L5	-1.24688	0.457251	-6.33291	4.07405e-09	2.67491e-08	9.27692
TRPC6	-1.00296	0.0703535	-6.32934	4.1458e-09	2.72029e-08	9.25974
CYP27A1	-1.39775	0.0415261	-6.32477	4.23944e-09	2.77997e-08	9.23777
CHST3	-0.989676	0.771339	-6.32186	4.30006e-09	2.81793e-08	9.2238
WDR49	1.59425	-0.711656	6.32125	4.31303e-09	2.82464e-08	9.22083
KRT35	0.724981	-0.417762	6.31886	4.36366e-09	2.85599e-08	9.20935
BAI1	0.818334	-0.336122	6.31802	4.38167e-09	2.86596e-08	9.2053
ATP1A4	1.70362	-1.19052	6.31596	4.42595e-09	2.8931e-08	9.1954
SLC23A1	0.724178	-0.105068	6.31021	4.55199e-09	2.9736e-08	9.16777
TMEM49	1.42221	-0.852326	6.30871	4.58539e-09	2.99353e-08	9.16058
USP35	1.26704	-0.746202	6.30581	4.65084e-09	3.03434e-08	9.14664
OR12D2	1.37232	-0.547994	6.30515	4.66592e-09	3.04226e-08	9.14345
IL17D	1.07837	-0.600105	6.30422	4.687e-09	3.05408e-08	9.13902
GPC4	-0.576791	0.967795	-6.30305	4.71398e-09	3.06972e-08	9.13337
IER3	1.59795	-0.260452	6.30029	4.77791e-09	3.1094e-08	9.12012
MFI2	1.19597	-0.0569545	6.29884	4.81168e-09	3.12914e-08	9.11319
MAP3K8	0.611105	-0.234525	6.29873	4.8143e-09	3.12914e-08	9.11265
LOC441666	1.1474	-0.819213	6.29786	4.83487e-09	3.14054e-08	9.10846
TOP1MT	1.47888	-0.765339	6.29728	4.84851e-09	3.14742e-08	9.10569
CBWD2	-0.721519	0.687946	-6.29219	4.97039e-09	3.22452e-08	9.08126
FZD5	1.76866	-0.906355	6.29139	4.98971e-09	3.23443e-08	9.07745
SMC1B	1.18321	-0.88074	6.2913	4.99192e-09	3.23443e-08	9.07701
CDYL2	0.990707	-0.298888	6.27831	5.31823e-09	3.44369e-08	9.01472
CRISPLD2	1.23169	-0.251005	6.27258	5.46866e-09	3.53889e-08	8.98729
MIR2114	-1.24272	0.427539	-6.27192	5.48627e-09	3.54806e-08	8.98412
CDC42BPB	1.33838	-0.766183	6.27143	5.49953e-09	3.55442e-08	8.98175
C6orf146	1.30189	-0.759959	6.26674	5.62635e-09	3.63411e-08	8.95932
SLC38A1	1.5528	-0.736871	6.26642	5.63536e-09	3.6355e-08	8.95775
PABPN1L	1.09627	-1.23515	6.26641	5.63554e-09	3.6355e-08	8.95772
SNORD32A	-1.40562	0.656293	-6.26392	5.70422e-09	3.67752e-08	8.9458
DQX1	-1.09246	0.9567	-6.26013	5.81032e-09	3.74358e-08	8.92768
NR1H2	-1.24272	0.507025	-6.2593	5.83402e-09	3.75651e-08	8.92368
ABO	1.17377	-0.257482	6.25728	5.89143e-09	3.79112e-08	8.91404
GGT6	1.01785	-0.659448	6.25666	5.90938e-09	3.80031e-08	8.91105
FZD10	0.521954	-0.426152	6.25576	5.93532e-09	3.81461e-08	8.90675
KRT5	0.976238	-0.425009	6.25476	5.9642e-09	3.83079e-08	8.90197
IRX4	1.37409	-0.796699	6.25285	6.01987e-09	3.86415e-08	8.89283
BATF2	-1.09573	0.743954	-6.25121	6.06789e-09	3.89256e-08	8.88502
ANO8	1.3797	-0.888023	6.24036	6.3966e-09	4.10088e-08	8.83314
IQCE	-1.15532	0.272252	-6.23813	6.46623e-09	4.14296e-08	8.82249
LUZP2	1.02157	-0.287506	6.23552	6.54874e-09	4.19322e-08	8.81002
HSPA6	1.06378	-0.464478	6.23232	6.65108e-09	4.25612e-08	8.79477
BANF2	-1.15626	0.398006	-6.23091	6.69703e-09	4.28287e-08	8.788
PCDHB15	0.998829	-0.177448	6.22942	6.74558e-09	4.31125e-08	8.7809
GUSBL1	0.872233	-0.664682	6.22883	6.76487e-09	4.32091e-08	8.77809
SLC16A14	0.996699	-0.392695	6.22853	6.7747e-09	4.32452e-08	8.77666
ZCCHC14	1.15606	-0.181373	6.22473	6.90092e-09	4.40237e-08	8.75851
OAZ3	-1.05568	0.44935	-6.22163	7.00551e-09	4.46629e-08	8.74372
NAT9	0.478212	-0.549603	6.2215	7.00975e-09	4.46629e-08	8.74313
RANBP17	-0.881074	0.506445	-6.22122	7.01928e-09	4.46961e-08	8.74179
MFSD4	1.18007	-0.863862	6.21862	7.10848e-09	4.52362e-08	8.72938
SMO	1.49981	-0.67551	6.21802	7.12911e-09	4.53396e-08	8.72653
TECR	1.0141	-0.560689	6.21737	7.15165e-09	4.5455e-08	8.72342
TAPBP	1.30181	-0.13944	6.21519	7.22757e-09	4.59093e-08	8.71304
LYPD3	0.999332	-0.732531	6.21349	7.28745e-09	4.62612e-08	8.70493
GRIN2A	1.17937	-0.496506	6.20897	7.44893e-09	4.72573e-08	8.68338
TRAF7	0.970012	-0.365831	6.20444	7.61417e-09	4.8276e-08	8.66181
ZNF831	1.45393	-0.766746	6.20392	7.63321e-09	4.8346e-08	8.65935
C15orf38	1.23592	-0.45654	6.20389	7.63456e-09	4.8346e-08	8.65918
SND1	1.36241	-0.30146	6.20115	7.73635e-09	4.89606e-08	8.64616
LRRC23	1.31687	-0.196177	6.20046	7.76223e-09	4.90943e-08	8.64287
TRIL	1.11393	-0.217777	6.20024	7.77069e-09	4.91178e-08	8.6418
SLC44A2	-0.932767	0.583372	-6.19888	7.82175e-09	4.94103e-08	8.63536
ZIM2	0.97369	-0.676059	6.1979	7.85929e-09	4.96172e-08	8.63066
HSD17B2	1.34692	-1.13003	6.1976	7.87045e-09	4.96358e-08	8.62926
BOP1	-1.09419	0.227006	-6.19757	7.87184e-09	4.96358e-08	8.62909
IRF4	-0.959545	0.3974	-6.19698	7.89428e-09	4.9747e-08	8.62629
CEACAM21	1.30759	-0.557343	6.19545	7.95301e-09	5.00865e-08	8.619
CXorf40B	0.956946	-0.633217	6.19501	7.96987e-09	5.01621e-08	8.61692
TBL2	1.58499	-0.502871	6.19409	8.00525e-09	5.03542e-08	8.61257
HOXA1	1.20951	-0.382075	6.18642	8.30812e-09	5.22275e-08	8.57606
SUV39H1	1.78168	-0.965613	6.18373	8.4171e-09	5.28805e-08	8.56325
ZHX2	1.13432	-0.605855	6.18282	8.45398e-09	5.30799e-08	8.55895
TCEB3CL	0.982305	-0.60775	6.18164	8.50254e-09	5.33524e-08	8.55332
TPK1	0.93458	-0.572242	6.18006	8.56769e-09	5.37286e-08	8.54582
GALNT6	1.13689	-0.589545	6.17902	8.61077e-09	5.39661e-08	8.54089
ELMO3	1.43457	-1.17733	6.17675	8.70566e-09	5.45277e-08	8.53012
ASRGL1	-1.13229	0.0879669	-6.17325	8.85452e-09	5.54265e-08	8.51345
AGMAT	1.12787	-0.163485	6.17234	8.89323e-09	5.56016e-08	8.50916
GNG3	1.10889	-0.991422	6.17234	8.89325e-09	5.56016e-08	8.50916
FAM109B	0.741945	-0.193414	6.17098	8.95218e-09	5.59363e-08	8.50267
TBC1D17	1.16967	-0.188515	6.17059	8.96874e-09	5.60059e-08	8.50085
STK40	-0.566374	0.640831	-6.16661	9.14303e-09	5.70598e-08	8.48194
C1QL3	1.27856	-0.825534	6.16623	9.15969e-09	5.71293e-08	8.48015
C7orf49	1.17215	-0.474249	6.16554	9.19017e-09	5.72848e-08	8.47688
MANEAL	1.30923	-0.724722	6.16333	9.28889e-09	5.78653e-08	8.46638
LGMN	-0.985955	0.381289	-6.1628	9.31281e-09	5.79794e-08	8.46385
SLITRK2	1.2978	-0.598536	6.15883	9.4932e-09	5.90669e-08	8.445
ERC2	1.07938	-0.313985	6.15618	9.61507e-09	5.97892e-08	8.43246
C15orf33	-1.30614	0.599876	-6.15255	9.78518e-09	6.07819e-08	8.41523
TH	0.760501	0.0377926	6.15252	9.78646e-09	6.07819e-08	8.4151
SPDYE4	-0.647081	0.0609604	-6.15076	9.87014e-09	6.12648e-08	8.40673
C20orf56	-0.835201	0.817362	-6.14968	9.92173e-09	6.15481e-08	8.40161
WHAMM	1.1374	-0.813173	6.14912	9.94843e-09	6.16767e-08	8.39897
MPZL2	0.500882	-0.596415	6.14856	9.97508e-09	6.18049e-08	8.39634
C20orf123	-0.748113	0.716881	-6.14657	1.00713e-08	6.23635e-08	8.3869
CDH11	1.19091	-0.533164	6.14523	1.01367e-08	6.27308e-08	8.38055
PAX2	1.35055	-0.521808	6.14187	1.03024e-08	6.37183e-08	8.36461
LOC100129534	1.23448	-0.454307	6.14008	1.03918e-08	6.42326e-08	8.35612
CHRM5	1.20721	-0.428754	6.13517	1.06403e-08	6.57296e-08	8.3329
FLVCR2	1.50065	-0.614988	6.13221	1.07934e-08	6.66353e-08	8.31886
SP140L	-1.22106	0.361124	-6.13123	1.08444e-08	6.69105e-08	8.31422
DNMT3L	-2.14464	1.45584	-6.12683	1.10766e-08	6.83026e-08	8.29341
MIR410	1.09896	-0.623737	6.12649	1.10947e-08	6.83732e-08	8.2918
TAGLN2	1.35246	-0.960733	6.12021	1.14351e-08	7.04288e-08	8.26212
BSND	-1.43668	0.630969	-6.11849	1.15304e-08	7.09738e-08	8.25396
FGF3	1.15535	-0.129041	6.11829	1.15411e-08	7.09975e-08	8.25304
FAM170B	-1.41396	0.382386	-6.10595	1.2247e-08	7.5295e-08	8.19472
C15orf28	-1.3883	-0.0500934	-6.10471	1.23204e-08	7.57013e-08	8.18885
HOXB2	1.0651	-0.669772	6.10253	1.24502e-08	7.64534e-08	8.17855
JMJD7-PLA2G4B	-1.41705	0.680905	-6.09801	1.2723e-08	7.80825e-08	8.15726
MOV10L1	1.06188	-1.07117	6.09546	1.288e-08	7.89991e-08	8.14521
SGIP1	1.35466	-0.896048	6.0905	1.31905e-08	8.08551e-08	8.12182
OSM	1.27192	-0.145412	6.08893	1.32903e-08	8.14187e-08	8.11441
CRTAC1	1.33517	0.0670952	6.08511	1.35365e-08	8.2878e-08	8.09638
TNK1	-1.51541	0.660473	-6.08112	1.37976e-08	8.44265e-08	8.07761
PEBP1	-1.58956	0.838502	-6.08017	1.38612e-08	8.47654e-08	8.0731
MAGEA10	-1.65645	0.891884	-6.0766	1.41001e-08	8.61756e-08	8.05631
KRT17	0.838658	-0.514616	6.07117	1.44722e-08	8.83718e-08	8.03073
DUPD1	-1.34443	1.26849	-6.07111	1.44765e-08	8.83718e-08	8.03043
AGBL4	-1.16174	0.606419	-6.06701	1.47638e-08	9.00722e-08	8.01114
GLT8D2	-1.46676	0.443643	-6.06391	1.49843e-08	9.13637e-08	7.99657
PAQR6	1.27089	-0.6324	6.06086	1.52048e-08	9.26532e-08	7.98223
KCTD5	1.39548	-0.978022	6.06019	1.5254e-08	9.28983e-08	7.97906
TMED6	1.22416	-0.549708	6.05645	1.55295e-08	9.45204e-08	7.96148
COL29A1	1.31303	-0.649549	6.05481	1.56521e-08	9.52107e-08	7.95376
LOC646982	-1.42142	0.237321	-6.05459	1.56684e-08	9.52538e-08	7.95273
GPR146	-1.15966	0.999704	-6.04729	1.62258e-08	9.85849e-08	7.9184
ZNF205	-0.902577	0.522586	-6.04606	1.6321e-08	9.9105e-08	7.91266
LTB	0.957518	-0.441461	6.04491	1.64112e-08	9.95942e-08	7.90725
ANXA3	-1.72735	0.91384	-6.0446	1.64359e-08	9.96853e-08	7.90577
NCRNA00112	1.86334	-1.05792	6.04092	1.67272e-08	1.01393e-07	7.88852
WNT6	1.58981	-0.604996	6.03974	1.68218e-08	1.01906e-07	7.88299
RPA1	-0.986428	0.406467	-6.03836	1.69333e-08	1.02522e-07	7.8765
CLUAP1	1.08343	-0.423442	6.03594	1.71303e-08	1.03654e-07	7.86514
RECQL4	-1.30526	0.35152	-6.03571	1.71492e-08	1.03707e-07	7.86406
FAM46D	0.955321	-0.530108	6.03533	1.71801e-08	1.03834e-07	7.86229
FAM90A7	0.896492	-0.326569	6.03109	1.75325e-08	1.05902e-07	7.84235
ZNF702P	1.59751	-0.87018	6.03026	1.76018e-08	1.06258e-07	7.83848
OPLAH	1.03746	-0.55476	6.02678	1.7897e-08	1.07977e-07	7.82215
MIR152	1.57783	-0.77373	6.01931	1.85469e-08	1.11833e-07	7.78713
ENTPD1	1.36661	-0.187058	6.01712	1.87418e-08	1.12942e-07	7.77687
SLC39A11	1.27507	0.0643905	6.01662	1.87867e-08	1.13147e-07	7.77452
SLC12A9	1.48522	-0.956913	6.01648	1.87992e-08	1.13156e-07	7.77386
FCRLA	-1.08094	0.518326	-6.01384	1.90373e-08	1.14523e-07	7.76151
ATXN8OS	0.924534	-0.52398	6.00824	1.95527e-08	1.17555e-07	7.73528
RAPSN	1.0423	-0.784841	6.00673	1.96942e-08	1.18337e-07	7.72821
SCAMP4	-1.33241	0.570065	-6.00617	1.97466e-08	1.18554e-07	7.7256
SAMD11	1.16938	-0.566576	6.0061	1.97533e-08	1.18554e-07	7.72527
DIO3	1.57776	-0.76315	6.00429	1.99243e-08	1.19511e-07	7.7168
SIGLECP3	0.727861	-0.576441	6.00212	2.0131e-08	1.20681e-07	7.70667
C4orf31	1.24345	-0.843252	6.00032	2.03045e-08	1.2165e-07	7.69825
CRTC1	1.03767	-0.756461	5.99907	2.04258e-08	1.22306e-07	7.6924
MSI1	0.745322	-0.329693	5.99799	2.05312e-08	1.22867e-07	7.68735
NIPAL2	0.958074	-0.636667	5.99676	2.06525e-08	1.23521e-07	7.68157
NFKB1	1.82159	-0.959739	5.99221	2.11051e-08	1.26155e-07	7.66029
HCG22	1.59167	-0.827141	5.99168	2.11583e-08	1.26399e-07	7.65782
P2RX1	-0.897509	0.727425	-5.98973	2.13555e-08	1.27504e-07	7.64871
C1orf52	-0.786139	0.0805079	-5.98714	2.16207e-08	1.29013e-07	7.6366
SH3GL3	1.40473	-0.77626	5.98584	2.17545e-08	1.29737e-07	7.63054
ADAMTS2	-1.14349	0.362959	-5.98309	2.20407e-08	1.31368e-07	7.61771
PURA	-1.27331	0.796301	-5.98277	2.20746e-08	1.31494e-07	7.6162
LOC286467	1.31792	-0.780244	5.98208	2.21475e-08	1.31852e-07	7.61297
RAB42	1.6893	0.1101	5.98127	2.22325e-08	1.32282e-07	7.60921
KCNK1	-0.939532	0.841338	-5.97886	2.24897e-08	1.33735e-07	7.59792
COL25A1	-0.802502	0.461377	-5.97724	2.26636e-08	1.34692e-07	7.59036
SRRM2	-1.08858	0.461985	-5.97552	2.2849e-08	1.35716e-07	7.58237
AHCY	1.32769	-0.884518	5.97224	2.32088e-08	1.37774e-07	7.56703
CHST15	0.482173	-0.791758	5.96755	2.37315e-08	1.40796e-07	7.54517
OR2V2	-0.780925	0.471048	-5.96738	2.37504e-08	1.40827e-07	7.5444
EVL	1.02385	-0.238986	5.96615	2.38907e-08	1.41578e-07	7.53862
COMP	-1.0032	0.405427	-5.96219	2.43439e-08	1.44181e-07	7.52017
ENPP1	-0.723269	0.406701	-5.96194	2.43727e-08	1.44269e-07	7.51901
TRIM39	1.55738	-1.12257	5.9612	2.44591e-08	1.44698e-07	7.51554
SLC26A8	1.34549	-0.35373	5.95682	2.49728e-08	1.47652e-07	7.49515
MMP28	1.17972	-0.717349	5.95516	2.51709e-08	1.48738e-07	7.48739
EPHA6	1.03757	-0.223366	5.95329	2.53951e-08	1.49977e-07	7.47869
GCNT2	-1.58982	0.658948	-5.95255	2.54845e-08	1.5042e-07	7.47524
PNPLA1	1.08785	-0.222747	5.947	2.61641e-08	1.54343e-07	7.44942
NBLA00301	1.22797	-0.590092	5.94473	2.64476e-08	1.55926e-07	7.43884
RAB5C	1.03381	-1.00867	5.94305	2.66586e-08	1.5708e-07	7.43105
CNIH3	1.08394	-0.451557	5.94174	2.68249e-08	1.57971e-07	7.42494
NFYC	-0.721336	0.182608	-5.93989	2.7061e-08	1.59271e-07	7.41635
F11	-1.66045	0.673364	-5.9385	2.72402e-08	1.60234e-07	7.40987
EXOC6	0.65992	-0.546167	5.93677	2.74653e-08	1.61466e-07	7.4018
C14orf159	1.20061	-0.579615	5.93647	2.75042e-08	1.61603e-07	7.40041
JUP	-0.86678	0.671414	-5.93534	2.76513e-08	1.62375e-07	7.39518
KSR2	-1.12291	1.1382	-5.93271	2.79988e-08	1.64322e-07	7.38292
HOXB3	1.40722	-0.554917	5.9316	2.81457e-08	1.6509e-07	7.37779
STK39	1.11489	-0.486017	5.92931	2.84526e-08	1.66796e-07	7.36715
WDR20	-1.15106	0.175668	-5.92892	2.85055e-08	1.6694e-07	7.36533
EFNA3	-0.926749	0.51547	-5.92889	2.85094e-08	1.6694e-07	7.36519
SLC6A17	-1.10442	0.52894	-5.92662	2.88177e-08	1.68649e-07	7.35464
ZNF595	1.08468	-0.207577	5.92168	2.95004e-08	1.72547e-07	7.33167
ZBTB42	1.28137	-0.725325	5.92154	2.95199e-08	1.72564e-07	7.33103
PRRX1	1.10638	-0.218749	5.91822	2.99878e-08	1.752e-07	7.3156
PPM1M	-1.82905	1.06947	-5.91745	3.00963e-08	1.75735e-07	7.31206
MYCL1	1.16672	-0.68987	5.91616	3.02815e-08	1.76716e-07	7.30604
CH25H	1.02276	-0.209139	5.91516	3.04247e-08	1.77452e-07	7.30141
RNF39	1.27831	-0.638378	5.91494	3.04556e-08	1.77532e-07	7.30041
FGR	1.4899	-0.574028	5.90822	3.14392e-08	1.83162e-07	7.26924
GALNT13	1.223	-0.597758	5.90768	3.15196e-08	1.83527e-07	7.26673
CLDN10	1.3077	-0.210663	5.90044	3.26176e-08	1.89813e-07	7.23315
ARF1	1.27991	-0.635209	5.89786	3.30168e-08	1.92028e-07	7.22121
KILLIN	0.910429	-0.0361628	5.89492	3.34786e-08	1.94605e-07	7.20759
C1orf107	1.2882	-0.405201	5.8916	3.40076e-08	1.97569e-07	7.19222
CDC73	-0.974932	0.372931	-5.89116	3.40796e-08	1.97876e-07	7.19014
ACYP2	-1.13879	0.356967	-5.88795	3.45993e-08	2.00781e-07	7.1753
SLC38A10	1.08513	-0.323203	5.88152	3.56658e-08	2.06854e-07	7.14552
GRIP1	1.06488	-0.0795885	5.87961	3.59889e-08	2.0861e-07	7.13668
GRASP	1.33153	-0.550151	5.87877	3.61312e-08	2.09318e-07	7.13281
HIST1H4L	0.95684	-0.522863	5.87753	3.63427e-08	2.10425e-07	7.12709
INCENP	0.896719	-0.868846	5.87631	3.65528e-08	2.11523e-07	7.12144
SLC7A5P1	-0.889764	0.589472	-5.8701	3.76393e-08	2.17689e-07	7.09271
BMP8A	1.1882	-0.309754	5.86802	3.80086e-08	2.19588e-07	7.08314
MDC1	1.00702	-0.151945	5.86802	3.80101e-08	2.19588e-07	7.0831
ARHGAP18	1.30006	-0.717956	5.86577	3.84138e-08	2.21774e-07	7.07274
USP24	-0.911252	0.419004	-5.86568	3.84314e-08	2.21774e-07	7.07229
SBF1	1.31151	-0.646517	5.86536	3.84878e-08	2.21976e-07	7.07085
CAMKK2	-0.819732	0.22867	-5.86514	3.85277e-08	2.22082e-07	7.06984
MIR451	1.21053	-0.143693	5.86416	3.87073e-08	2.22993e-07	7.06528
OR6N1	0.912288	-0.0964806	5.86054	3.93733e-08	2.26703e-07	7.04855
CD53	1.54607	-0.740552	5.85754	3.99332e-08	2.29799e-07	7.03471
SLC10A4	-0.977013	0.337761	-5.85688	4.00574e-08	2.30386e-07	7.03166
KLK6	1.2478	-0.252263	5.85656	4.01173e-08	2.30602e-07	7.0302
SLC22A12	-1.58512	0.951211	-5.85135	4.11125e-08	2.36191e-07	7.00617
ADAM12	1.13493	-0.643561	5.84806	4.17533e-08	2.39739e-07	6.99101
LOC151534	1.39015	-0.894124	5.84733	4.18984e-08	2.40439e-07	6.98761
SAPS2	1.27679	-0.643621	5.84656	4.205e-08	2.41175e-07	6.98407
MGST1	1.18982	-0.977465	5.84286	4.27886e-08	2.45275e-07	6.967
MIR1914	1.04812	-0.602394	5.84228	4.29051e-08	2.45807e-07	6.96433
THEG	0.972624	-0.186084	5.84135	4.30934e-08	2.46749e-07	6.96004
LY86	1.5484	-0.551735	5.83852	4.367e-08	2.49912e-07	6.94701
DCDC2	0.917688	-0.660004	5.83724	4.39328e-08	2.51247e-07	6.94113
FAM18A	1.44151	-0.599347	5.83715	4.39518e-08	2.51247e-07	6.94071
ARHGEF2	-1.16878	0.417772	-5.83539	4.4317e-08	2.53195e-07	6.93259
YWHAZ	-1.19249	0.404032	-5.83289	4.48413e-08	2.56048e-07	6.92107
ZAP70	0.954999	-0.196103	5.82696	4.61067e-08	2.63129e-07	6.89379
TUBA3C	-0.678826	0.391116	-5.82611	4.62903e-08	2.64031e-07	6.88989
CD58	0.875747	-0.09694	5.82097	4.74212e-08	2.70332e-07	6.86623
ITGA1	1.02445	-0.43314	5.8205	4.75258e-08	2.70779e-07	6.86407
ASTN2	-0.569028	0.555334	-5.81971	4.77016e-08	2.71631e-07	6.86045
KIAA0495	0.937949	-0.536903	5.81587	4.85692e-08	2.7642e-07	6.84279
LOC100133957	0.812004	-0.365207	5.81503	4.87614e-08	2.7736e-07	6.83892
PREX1	1.44249	-0.61038	5.80722	5.05807e-08	2.87521e-07	6.80302
C10orf91	-1.02589	0.343154	-5.80712	5.06032e-08	2.87521e-07	6.80258
NEK11	1.34337	-0.586869	5.80469	5.11833e-08	2.90499e-07	6.79141
KRT18	1.31392	-0.354515	5.80469	5.11835e-08	2.90499e-07	6.79141
LOC100128003	-1.09972	0.477815	-5.80352	5.14654e-08	2.91938e-07	6.78603
MARS	-1.2242	0.351807	-5.80008	5.23006e-08	2.96513e-07	6.77025
FGF6	-1.00347	0.366997	-5.79501	5.35579e-08	3.03475e-07	6.74697
SDC4	1.16955	-1.07636	5.79137	5.44773e-08	3.08516e-07	6.73029
CLCN7	1.20061	-0.776139	5.79116	5.45326e-08	3.0866e-07	6.7293
BAIAP2L2	1.17022	-0.863886	5.78911	5.50578e-08	3.11462e-07	6.71991
BIN3	1.12741	-0.0887615	5.78463	5.62238e-08	3.17884e-07	6.69937
STX1A	1.06614	-0.755422	5.7806	5.72916e-08	3.23598e-07	6.68094
DIAPH2	1.26885	-0.391758	5.78058	5.7297e-08	3.23598e-07	6.68084
GUCY2E	-0.921269	1.04726	-5.77837	5.78943e-08	3.26793e-07	6.67068
NCKAP5L	1.47174	-1.02423	5.77722	5.82049e-08	3.28367e-07	6.66544
KIF16B	0.811503	-0.281517	5.77645	5.84158e-08	3.29377e-07	6.6619
SEPN1	0.941536	0.274639	5.77529	5.87319e-08	3.30979e-07	6.65661
VAX1	-0.916724	-0.0404541	-5.77459	5.89238e-08	3.31879e-07	6.65341
SLC7A14	-1.20842	0.538262	-5.7739	5.9114e-08	3.3277e-07	6.65026
WDR24	0.811506	0.0692615	5.76776	6.0835e-08	3.42271e-07	6.62214
C19orf57	1.52523	-0.860985	5.7666	6.11667e-08	3.4395e-07	6.61682
IGLON5	-0.985301	0.504596	-5.76617	6.12903e-08	3.44283e-07	6.61484
OBSCN	1.25921	-0.7952	5.76616	6.12925e-08	3.44283e-07	6.6148
TUBA1C	-0.787488	0.64616	-5.76523	6.15575e-08	3.45584e-07	6.61058
RSPH6A	0.673521	-0.57105	5.75846	6.35345e-08	3.56371e-07	6.57961
APOB	-1.02141	-0.0468966	-5.75842	6.35478e-08	3.56371e-07	6.5794
GRB10	1.4606	-0.583282	5.75382	6.49254e-08	3.63899e-07	6.5584
HSPA1L	0.582949	-0.378276	5.7474	6.68997e-08	3.74761e-07	6.52905
JARID2	1.43772	-0.658377	5.74448	6.78161e-08	3.7969e-07	6.51573
TMEM173	-0.779249	0.405586	-5.74254	6.84299e-08	3.82919e-07	6.5069
GPR179	1.37816	-0.961352	5.74157	6.87399e-08	3.84445e-07	6.50247
ERMAP	-0.96476	0.568109	-5.7412	6.88607e-08	3.84912e-07	6.50075
CAMKK1	1.20795	-0.386935	5.73454	7.10288e-08	3.96817e-07	6.47039
MTMR8	1.17815	-0.299704	5.73372	7.13006e-08	3.9812e-07	6.46665
TMEM120A	1.24116	-0.701646	5.73315	7.14908e-08	3.98967e-07	6.46404
INHBB	-0.919945	0.799496	-5.73239	7.17423e-08	4.00155e-07	6.4606
SPATS2L	1.2854	-0.756428	5.72124	7.55637e-08	4.21242e-07	6.40978
DPEP2	1.6467	-0.920218	5.71899	7.63597e-08	4.2545e-07	6.39952
PRKDC	1.24315	-0.46069	5.71646	7.72628e-08	4.3025e-07	6.38801
RASD2	0.671509	-0.773303	5.71587	7.74744e-08	4.31196e-07	6.38533
MTA3	-1.21079	0.415525	-5.71182	7.89441e-08	4.3914e-07	6.36693
C1orf64	-1.06983	0.194934	-5.71072	7.93484e-08	4.41152e-07	6.36192
KIF2B	-0.8192	0.469699	-5.71016	7.95572e-08	4.42075e-07	6.35935
OR11L1	1.4236	-0.69096	5.70472	8.15924e-08	4.5314e-07	6.33462
GPR81	0.875308	-0.326716	5.70169	8.27496e-08	4.5932e-07	6.32083
CD59	-1.02706	0.468408	-5.69874	8.38877e-08	4.65388e-07	6.30746
DAPP1	-1.38795	0.667561	-5.69633	8.48328e-08	4.70379e-07	6.29649
C1QTNF4	1.23539	-0.626874	5.69555	8.51386e-08	4.71821e-07	6.29296
TMCO4	-1.36757	0.413712	-5.6939	8.57936e-08	4.75196e-07	6.28546
TNFRSF18	1.00673	-0.582178	5.68857	8.7942e-08	4.86835e-07	6.26125
SYNGAP1	-1.0059	0.446302	-5.68684	8.86476e-08	4.90479e-07	6.25342
EDN3	1.23679	-0.378264	5.68487	8.94615e-08	4.94717e-07	6.24448
LOC285796	1.35883	-0.260578	5.6841	8.97825e-08	4.96227e-07	6.24097
RAP1GAP	-1.32426	0.475304	-5.68014	9.14462e-08	5.05153e-07	6.223
PCSK1	-1.36272	0.748462	-5.67831	9.22238e-08	5.09176e-07	6.21471
MAGI1	1.13471	-0.267501	5.67812	9.23042e-08	5.09348e-07	6.21386
PAMR1	1.53773	-0.872009	5.6741	9.4037e-08	5.18633e-07	6.19565
MAPK8IP1	1.06266	-0.75156	5.67336	9.43633e-08	5.20155e-07	6.19226
MATN3	-0.885309	0.551393	-5.67307	9.44891e-08	5.20571e-07	6.19096
GBX1	-0.89694	0.865019	-5.67287	9.45779e-08	5.20783e-07	6.19004
PRKRA	-1.32552	0.614333	-5.67164	9.51142e-08	5.23342e-07	6.1845
BTNL9	-0.972948	0.166733	-5.67158	9.5144e-08	5.23342e-07	6.1842
SRL	1.14063	-0.238194	5.67106	9.53727e-08	5.24322e-07	6.18184
MIR429	1.16182	-0.256502	5.66967	9.59889e-08	5.27429e-07	6.17554
DMKN	-1.16826	0.510291	-5.66954	9.60447e-08	5.27455e-07	6.17497
FAM109A	1.28665	-0.271058	5.66505	9.80636e-08	5.38257e-07	6.15461
GPC2	-1.227	0.729314	-5.66388	9.85946e-08	5.40664e-07	6.14933
GPX6	1.00562	-0.272867	5.66385	9.86067e-08	5.40664e-07	6.14921
FIGNL2	1.47706	-0.599935	5.66003	1.00363e-07	5.50003e-07	6.13193
POU6F2	-0.669289	0.650211	-5.65556	1.02462e-07	5.61205e-07	6.11167
ARHGAP23	1.23511	-0.854247	5.65527	1.02597e-07	5.6165e-07	6.11038
PTPRK	1.24995	-0.365218	5.64866	1.0578e-07	5.78769e-07	6.08048
GFI1B	1.22555	-0.228808	5.64671	1.06734e-07	5.83681e-07	6.07169
KIF22	1.13635	-0.578397	5.64615	1.07013e-07	5.84895e-07	6.06914
ETNK2	0.953898	-0.706828	5.64531	1.0743e-07	5.86863e-07	6.06534
CD8B	1.4929	-0.483988	5.6448	1.07684e-07	5.8794e-07	6.06302
STIM1	0.799921	-0.541093	5.64167	1.09248e-07	5.96166e-07	6.04891
CNTN1	-1.09279	0.184587	-5.63853	1.10842e-07	6.04543e-07	6.03474
TNK2	-1.10359	0.945349	-5.63627	1.12004e-07	6.10562e-07	6.02453
FBXO21	-0.766378	0.862846	-5.63574	1.12282e-07	6.11753e-07	6.02211
ATM	1.05906	-0.902323	5.63548	1.12413e-07	6.12144e-07	6.02097
YWHAQ	-1.54763	1.03054	-5.63396	1.13206e-07	6.16141e-07	6.01409
CABP2	-1.41186	0.504736	-5.63324	1.13582e-07	6.17862e-07	6.01084
PAX4	-0.807107	-0.00503956	-5.6303	1.15134e-07	6.25973e-07	5.99757
MMP17	0.486044	-0.619244	5.62935	1.15638e-07	6.2838e-07	5.9933
MIR886	0.800481	-0.62084	5.62639	1.17229e-07	6.36696e-07	5.97992
SH2B3	-1.23618	0.471652	-5.62	1.20731e-07	6.55371e-07	5.95112
MIR548F5	-1.25268	0.388567	-5.61739	1.2219e-07	6.62939e-07	5.93938
PROM1	-0.948897	0.0740202	-5.61235	1.25058e-07	6.78145e-07	5.91668
CD300LD	1.33905	-0.331009	5.60846	1.27316e-07	6.9003e-07	5.89917
PPAP2C	1.0358	-0.438062	5.60796	1.27608e-07	6.91251e-07	5.89693
CCL14-CCL15	1.40196	-1.4411	5.60571	1.28936e-07	6.98078e-07	5.8868
CTSZ	1.1683	-0.0148211	5.60279	1.30679e-07	7.07143e-07	5.87367
SGCZ	1.46501	-0.766052	5.60172	1.31324e-07	7.10264e-07	5.86885
NUCKS1	1.06876	-0.509835	5.59958	1.32624e-07	7.16916e-07	5.85922
PALMD	1.20012	-0.424387	5.5992	1.32859e-07	7.17813e-07	5.85748
ZNF485	1.34511	-1.14579	5.59721	1.34075e-07	7.24005e-07	5.84857
FBXO2	1.1167	-0.337274	5.59681	1.34323e-07	7.24962e-07	5.84676
SCN4B	1.54247	-0.887157	5.5967	1.34392e-07	7.24962e-07	5.84626
VPS13D	0.920552	-0.47752	5.59648	1.34528e-07	7.25315e-07	5.84527
GRM8	1.50946	-0.839663	5.5959	1.34887e-07	7.26874e-07	5.84266
FOXD2	-1.03135	0.771241	-5.59567	1.35028e-07	7.27254e-07	5.84164
PCDH12	-0.899973	0.500648	-5.59134	1.37742e-07	7.41485e-07	5.82218
ZNF787	-0.798982	0.64984	-5.58801	1.39866e-07	7.52524e-07	5.80722
TMEM30C	-0.827253	0.58292	-5.58682	1.40635e-07	7.5627e-07	5.80185
NDUFAF3	-0.914353	0.282116	-5.58441	1.42196e-07	7.64268e-07	5.79105
ANO4	-1.08135	0.127542	-5.57832	1.46227e-07	7.85522e-07	5.76372
PCDHA2	-1.50767	0.783122	-5.57769	1.46649e-07	7.87384e-07	5.7609
FGF19	-1.13111	0.311305	-5.57168	1.50748e-07	8.08673e-07	5.73394
PCYT1B	-0.939292	1.02669	-5.57156	1.5083e-07	8.08673e-07	5.73341
GPR158	-1.89118	1.14789	-5.57154	1.50849e-07	8.08673e-07	5.73329
HDAC7	-1.09357	0.642429	-5.56449	1.558e-07	8.34784e-07	5.7017
NRK	-0.64079	0.506638	-5.56291	1.56933e-07	8.40416e-07	5.69462
RDH13	1.14497	-0.242983	5.56132	1.5808e-07	8.46123e-07	5.6875
TWIST2	-0.514633	0.557881	-5.5593	1.59551e-07	8.53553e-07	5.67845
RPS15	1.06513	-0.205558	5.55647	1.61626e-07	8.64205e-07	5.66581
NPTX2	1.10534	-0.169465	5.55464	1.62988e-07	8.71039e-07	5.65761
CDRT4	1.17911	-0.497944	5.55356	1.63799e-07	8.74921e-07	5.65275
SPACA1	1.03634	-0.466869	5.55218	1.64835e-07	8.80001e-07	5.64659
AZU1	-1.91569	1.13423	-5.54969	1.66721e-07	8.89606e-07	5.63547
PRG2	-0.999724	0.554921	-5.54785	1.68132e-07	8.96675e-07	5.62723
TGM3	0.937172	-0.29142	5.54614	1.69451e-07	9.03244e-07	5.61959
CASKIN1	-0.997123	0.212389	-5.54401	1.7111e-07	9.11619e-07	5.61006
MIR661	-0.959436	0.649275	-5.54259	1.72228e-07	9.17099e-07	5.6037
TTC28	-1.0493	0.0732716	-5.54235	1.72414e-07	9.1762e-07	5.60264
MIR369	1.2754	-0.956307	5.54154	1.7305e-07	9.20532e-07	5.59904
POFUT2	1.39681	-0.861746	5.54096	1.73511e-07	9.22509e-07	5.59644
RNASET2	1.3934	-0.795812	5.54064	1.73764e-07	9.23376e-07	5.59502
WASH2P	0.937699	-0.792194	5.54049	1.73888e-07	9.23561e-07	5.59432
MIRLET7B	-0.899431	0.111675	-5.53841	1.75548e-07	9.31902e-07	5.58503
CCDC146	1.17686	-0.252303	5.53576	1.77686e-07	9.42765e-07	5.5732
TMEM205	1.14827	-0.237009	5.53443	1.78771e-07	9.48037e-07	5.56725
ANPEP	-0.86208	0.811934	-5.53346	1.7956e-07	9.5173e-07	5.56295
TM4SF5	1.16042	-0.681552	5.53147	1.81204e-07	9.59956e-07	5.55403
USP6NL	-1.12747	0.447237	-5.52687	1.85047e-07	9.79812e-07	5.53352
AGAP3	-1.25241	0.22596	-5.52646	1.85395e-07	9.81149e-07	5.53169
C21orf33	1.13789	-0.142607	5.52435	1.87187e-07	9.90128e-07	5.52228
ASB2	1.51877	-0.6526	5.52333	1.8806e-07	9.94239e-07	5.51773
ELF5	-0.821163	0.436823	-5.52274	1.88567e-07	9.96409e-07	5.5151
GALC	1.11475	-0.483419	5.52204	1.89172e-07	9.99096e-07	5.51197
SERPINH1	1.17462	-0.470466	5.51987	1.91055e-07	1.00852e-06	5.50229
ELFN1	0.999415	-0.455756	5.51743	1.93196e-07	1.0189e-06	5.4914
PRDM2	-0.916571	0.186435	-5.5174	1.93218e-07	1.0189e-06	5.49129
KLHL5	-1.3482	0.584198	-5.5138	1.96415e-07	1.03523e-06	5.47525
NBPF1	-1.17326	0.550144	-5.51341	1.96768e-07	1.03657e-06	5.47349
ERC1	1.22401	-0.419416	5.50698	2.02621e-07	1.06685e-06	5.44485
CLRN1	-1.48993	0.808866	-5.50228	2.07003e-07	1.08937e-06	5.42394
NUDT11	-0.906386	0.139945	-5.50043	2.08757e-07	1.09804e-06	5.4157
TRAP1	-1.25156	0.478016	-5.4994	2.09732e-07	1.10261e-06	5.41114
CA9	1.64783	-0.813379	5.49756	2.11501e-07	1.11135e-06	5.40293
ACOT2	1.0284	-0.453155	5.49418	2.14774e-07	1.12797e-06	5.38793
CHRD	-1.59153	0.764645	-5.49246	2.16467e-07	1.13629e-06	5.38026
ARMCX4	1.1496	-0.697142	5.49213	2.16792e-07	1.13742e-06	5.37879
IGF2BP3	-1.89878	1.13554	-5.48933	2.1957e-07	1.15141e-06	5.36635
SF1	1.22633	-0.664683	5.48821	2.20688e-07	1.15668e-06	5.36139
SLC19A1	-0.734403	0.609963	-5.48737	2.21533e-07	1.16052e-06	5.35765
PCDHA11	1.19582	-0.457869	5.48525	2.23678e-07	1.17117e-06	5.34824
C3orf20	0.413665	-0.415224	5.4844	2.24544e-07	1.17511e-06	5.34446
B3GNT3	0.980402	-0.358811	5.4773	2.3191e-07	1.21304e-06	5.31293
LOC100128977	1.07955	-0.606545	5.47445	2.34933e-07	1.22823e-06	5.30028
TESC	1.46102	-0.620063	5.46894	2.40882e-07	1.2587e-06	5.27585
C2orf27B	1.05288	-0.198102	5.46823	2.41654e-07	1.26209e-06	5.27272
MEIS2	-0.957942	0.568497	-5.46649	2.43574e-07	1.27148e-06	5.26499
CCDC48	1.0289	-0.607181	5.46528	2.44912e-07	1.27782e-06	5.25964
PPP2R5C	1.40653	-0.70869	5.45576	2.55712e-07	1.33288e-06	5.21749
TBC1D25	0.867287	-0.560176	5.45572	2.55762e-07	1.33288e-06	5.2173
EEPD1	-0.935491	0.261975	-5.45564	2.55852e-07	1.33288e-06	5.21696
RB1	1.30759	-0.54625	5.45334	2.58533e-07	1.34617e-06	5.20677
PCSK2	-1.17778	0.574452	-5.45281	2.5916e-07	1.34875e-06	5.20441
RBM8A	1.10076	-0.604668	5.4476	2.65347e-07	1.38026e-06	5.18137
RGS12	0.90407	-0.671248	5.44579	2.67526e-07	1.39089e-06	5.17338
TGFB1I1	-1.00951	0.367231	-5.44535	2.68065e-07	1.39299e-06	5.17141
PON3	0.847339	0.0468837	5.44389	2.69846e-07	1.40155e-06	5.16495
ZSCAN10	0.86017	-0.328303	5.44328	2.70592e-07	1.40471e-06	5.16225
C20orf135	-0.780577	0.682698	-5.44002	2.74609e-07	1.42485e-06	5.14786
LRRC37B	1.46021	-0.855258	5.43945	2.75313e-07	1.42779e-06	5.14536
LNX1	0.840024	-0.993337	5.43829	2.7677e-07	1.4345e-06	5.1402
FMR1	0.900596	-0.272072	5.43819	2.76897e-07	1.4345e-06	5.13976
PYY	1.05613	-0.902735	5.43809	2.77024e-07	1.4345e-06	5.13931
MED26	0.905352	-0.294952	5.43796	2.77181e-07	1.4346e-06	5.13876
FAM20B	-1.10271	0.640476	-5.4334	2.82956e-07	1.46376e-06	5.11862
[truncated: 8,342 more rows]

## Sheet: Pathways
GO.ID	Description	p.Val	Genes
GO:0048856	anatomical structure development	1.55387e-28	NRBP2,PROP1,SOX14,CLIC4,TMOD4,CDX1,MSX2,PDCD6,SLIT3,SOX17,ADRA2C,ZAR1,ESM1,ANK2,STC2,ENO3,ZIC2,SRA1,MIR196A2,PRKCG,CDH7,UNC5A,GAS7,WNT1,ENPEP,MAPT,TRIML1,LHX1,P2RX7,TACC3,KRT73,KIT,NKX2-5,MYH15,ISL1,ABCA2,SLC17A8,PF4,ANKH,CRYBB2,LOXL1,SDHA,PCDHA5,CACNA1A,NPY1R,H2AFY,PDGFB,MAB21L2,CD4,NPY5R,KLHL17,WIF1,PIR,HLA-G,GDF3,GLIS2,PRICKLE1,AP1B1,KRT83,XKR4,EVX1,FOXO3,SRGN,CHAD,MIR106B,CHD5,ASB4,LAMA1,RBM3…
GO:0032501	multicellular organismal process	2.50771e-27	NRBP2,PROP1,SOX14,CLIC4,TMOD4,CDX1,MSX2,PCDHGA4,PDCD6,SLIT3,SOX17,ALB,ADRA2C,ZAR1,EPHB6,ESM1,ANK2,IL17B,STC2,MCOLN2,ENO3,ZIC2,MIR196A2,PRKCG,CDH7,UNC5A,GAS7,WNT1,ENPEP,MAPT,KIAA1211,TRIML1,LHX1,P2RX7,TACC3,KRT73,KIT,MTNR1A,NKX2-5,SYNPO,MYH15,ISL1,LPAR5,PUM1,ABCA2,SLC17A8,PF4,ANKH,CRYBB2,SOAT2,GABRG1,CACNA1B,LOXL1,SDHA,PCDHA5,FAT2,CACNA1A,NPY1R,H2AFY,IL9,PDGFB,MAB21L2,CD4,NPY5R,KLHL17,WIF1,PIR,HLA…
GO:0007275	multicellular organism development	1.14768e-25	NRBP2,PROP1,SOX14,CLIC4,CDX1,MSX2,PDCD6,SLIT3,SOX17,ADRA2C,ZAR1,ESM1,ANK2,STC2,ENO3,ZIC2,MIR196A2,PRKCG,CDH7,UNC5A,GAS7,WNT1,ENPEP,MAPT,TRIML1,LHX1,P2RX7,TACC3,KRT73,KIT,NKX2-5,MYH15,ISL1,ABCA2,SLC17A8,PF4,ANKH,CRYBB2,LOXL1,SDHA,PCDHA5,CACNA1A,NPY1R,H2AFY,PDGFB,MAB21L2,CD4,NPY5R,KLHL17,WIF1,PIR,HLA-G,GDF3,GLIS2,PRICKLE1,AP1B1,KRT83,EVX1,FOXO3,SRGN,CHAD,MIR106B,CHD5,ASB4,LAMA1,CADM1,PTGIS,SH2B2,PA…
GO:0032502	developmental process	1.23545e-25	NRBP2,PROP1,SOX14,CLIC4,HIP1,TMOD4,CDX1,MSX2,PCDHGA4,PDCD6,SLIT3,SOX17,ADRA2C,ZAR1,ESM1,ANK2,STC2,ENO3,ZIC2,SRA1,MIR196A2,PRKCG,CDH7,UNC5A,GAS7,WNT1,ENPEP,MAPT,SRMS,TRIML1,LHX1,P2RX7,TACC3,KRT73,KIT,NKX2-5,MYH15,ISL1,PUM1,ABCA2,SLC17A8,CLIP3,PF4,ANKH,CRYBB2,SOAT2,LOXL1,SDHA,PCDHA5,CACNA1A,NPY1R,H2AFY,PDGFB,MAB21L2,CD4,NPY5R,KLHL17,WIF1,PIR,ZADH2,HLA-G,GDF3,MED27,GLIS2,PRICKLE1,AP1B1,KRT83,XKR4,EV…
GO:0009653	anatomical structure morphogenesis	1.21182e-23	PROP1,SOX14,CLIC4,TMOD4,CDX1,MSX2,PDCD6,SLIT3,SOX17,ESM1,ANK2,MIR196A2,CDH7,UNC5A,GAS7,WNT1,ENPEP,MAPT,LHX1,P2RX7,KIT,NKX2-5,ISL1,ABCA2,PF4,CACNA1A,NPY1R,MAB21L2,NPY5R,HLA-G,GDF3,PRICKLE1,FOXO3,CHAD,MIR106B,ASB4,LAMA1,BICD1,PTGIS,PAX1,ADAMTS16,FIS1,HOXC10,PLXNA4,OPA3,GRHL3,FER,RARB,FAT4,HHIP,WNT16,PSMD10,NAGLU,DBN1,BCL2L1,AKAP2,NKX2-3,NPHS1,TSC2,BTBD7,CCDC136,ALDH1A2,NFE2L1,USH2A,DVL2,AIRE,MIXL1,…
GO:0048731	system development	6.88807e-23	NRBP2,PROP1,SOX14,CLIC4,CDX1,MSX2,PDCD6,SLIT3,SOX17,ADRA2C,ESM1,ANK2,STC2,ENO3,ZIC2,MIR196A2,PRKCG,UNC5A,GAS7,WNT1,ENPEP,MAPT,LHX1,P2RX7,TACC3,KRT73,KIT,NKX2-5,MYH15,ISL1,ABCA2,SLC17A8,PF4,ANKH,CRYBB2,LOXL1,SDHA,PCDHA5,CACNA1A,NPY1R,H2AFY,PDGFB,MAB21L2,CD4,NPY5R,KLHL17,PIR,HLA-G,GDF3,GLIS2,PRICKLE1,AP1B1,KRT83,EVX1,FOXO3,SRGN,CHAD,MIR106B,CHD5,ASB4,LAMA1,PTGIS,SH2B2,PAX1,FAM83H,ADAMTS16,HOXC10,PL…
GO:0030154	cell differentiation	5.28821e-19	NRBP2,PROP1,SOX14,CLIC4,HIP1,TMOD4,CDX1,MSX2,PDCD6,SLIT3,SOX17,ADRA2C,ANK2,ZIC2,SRA1,UNC5A,GAS7,WNT1,MAPT,SRMS,LHX1,KRT73,KIT,NKX2-5,ISL1,PUM1,ABCA2,CLIP3,PF4,SOAT2,CACNA1A,H2AFY,PDGFB,CD4,WIF1,PIR,ZADH2,HLA-G,GDF3,GLIS2,PRICKLE1,KRT83,EVX1,FOXO3,CHD5,ASB4,LAMA1,RBM38,CADM1,SH2B2,PAX1,HOXC10,PLXNA4,FER,RARB,FAT4,HHIP,WNT16,SLC39A5,PSMD10,NAGLU,OLIG1,DBN1,BCL2L1,NKX2-3,NPHS1,ERCC6,CCDC136,ALDH1A2,…
GO:0048869	cellular developmental process	1.63353e-17	NRBP2,PROP1,SOX14,CLIC4,HIP1,TMOD4,CDX1,MSX2,PDCD6,SLIT3,SOX17,ADRA2C,ANK2,ZIC2,SRA1,CDH7,UNC5A,GAS7,WNT1,MAPT,SRMS,LHX1,P2RX7,KRT73,KIT,NKX2-5,ISL1,PUM1,ABCA2,CLIP3,PF4,SOAT2,CACNA1A,H2AFY,PDGFB,CD4,WIF1,PIR,ZADH2,HLA-G,GDF3,GLIS2,PRICKLE1,KRT83,EVX1,FOXO3,CHD5,ASB4,LAMA1,RBM38,CADM1,SH2B2,PAX1,FIS1,HOXC10,PLXNA4,OPA3,FER,RARB,FAT4,HHIP,WNT16,SLC39A5,PSMD10,NAGLU,OLIG1,DBN1,BCL2L1,AKAP2,NKX2-3,N…
GO:0051239	regulation of multicellular organismal process	9.50322e-16	SOX14,CDX1,MSX2,PDCD6,SOX17,ADRA2C,ANK2,IL17B,STC2,MCOLN2,MIR196A2,WNT1,MAPT,LHX1,P2RX7,KIT,NKX2-5,ISL1,PUM1,PF4,ANKH,CACNA1B,CACNA1A,NPY1R,H2AFY,IL9,PDGFB,CD4,HLA-G,GDF3,PRICKLE1,ADRA1B,FOXO3,SRGN,CHAD,MIR106B,NLRP7,ASB4,CHRNB4,LAMA1,CADM1,PTGIS,HOXC10,PLXNA4,GRHL3,SCN11A,RARB,KCNK6,PANX2,FAT4,PSMD10,DBN1,NPHS1,BTBD7,PROCR,DVL2,MIXL1,KCNG2,NDRG2,TXK,RANBP1,MIR200B,KCNE1,SEZ6,HCRTR2,BCAS3,GLRA1,D…
GO:0065008	regulation of biological quality	3.35519e-15	CLIC4,HIP1,TMOD4,SOX17,ALB,ADRA2C,ANK2,STC2,MCOLN2,SLC16A2,PRKCG,ENPEP,MAPT,KIAA1211,P2RX7,KIT,SYNPO,ISL1,PUM1,ABCA2,SLC17A8,PF4,SOAT2,GABRG1,CACNA1B,FCHSD1,CACNA1A,NPY1R,HKDC1,PDGFB,LETM1,GALP,NMB,CD4,ATP10B,XKR4,ADRA1B,FOXO3,SRGN,CHRNB4,RBM38,NFKBIE,SERPIND1,PTGIS,SH2B2,ADAMTS16,FIS1,CRHR2,BDKRB1,HOXC10,PLXNA4,GRHL3,ORMDL3,FER,KANK3,SCN11A,KCNK6,SLC39A5,PSMD10,DBN1,GNB1,BCL2L1,AKAP2,NKX2-3,KCNH…
GO:0048513	animal organ development	5.57116e-15	PROP1,CLIC4,CDX1,MSX2,PDCD6,SLIT3,SOX17,ANK2,STC2,ENO3,ZIC2,WNT1,ENPEP,LHX1,P2RX7,TACC3,KRT73,KIT,NKX2-5,MYH15,ISL1,SLC17A8,PF4,ANKH,CRYBB2,CACNA1A,NPY1R,H2AFY,PDGFB,MAB21L2,CD4,NPY5R,KLHL17,PIR,HLA-G,GDF3,GLIS2,PRICKLE1,AP1B1,KRT83,EVX1,FOXO3,SRGN,CHAD,CHD5,LAMA1,PTGIS,PAX1,FAM83H,ADAMTS16,HOXC10,PLXNA4,GRHL3,RARB,FAT4,HHIP,WNT16,SLC39A5,PSMD10,NAGLU,GNB1,BCL2L1,NKX2-3,NPHS1,TSC2,BTBD7,ALDH1A2,N…
GO:0048468	cell development	1.3606e-14	SOX14,CLIC4,TMOD4,MSX2,PDCD6,SLIT3,SOX17,ADRA2C,ANK2,UNC5A,GAS7,MAPT,LHX1,KIT,NKX2-5,ISL1,ABCA2,CACNA1A,PDGFB,FOXO3,CHD5,LAMA1,PLXNA4,FER,RARB,FAT4,NAGLU,OLIG1,DBN1,BCL2L1,NPHS1,ERCC6,CCDC136,ALDH1A2,DVL2,RANBP1,AKT2,SEZ6,ROBO3,GAB2,DAAM2,NIN,ARNTL,CBFA2T2,EMB,RTN4RL2,GALR2,TSSK2,APP,LIMS2,NKX2-1,TCF3,TAL1,MYPN,DAZAP1,RET,IQCG,ZP3,COL12A1,HES3,BOLL,ADAD1,SOHLH2,PARVG,EGFLAM,COL7A1,CRB1,PMP22,LDLR…
GO:0006811	ion transport	4.36454e-14	CLIC4,ANK2,STC2,MCOLN2,SLC16A2,SLC25A2,P2RX7,NKX2-5,SLC5A9,SLC17A8,ANKH,GABRG1,CACNA1B,CACNA1A,PDGFB,LETM1,IP6K2,NMB,SLC16A3,CD4,NPY5R,ATP10B,SLC27A6,XKR4,SLC13A4,CHRNB4,NFKBIE,BDKRB1,GLS2,SCN11A,KCNK6,ABCC3,PANX2,SLC39A5,CLCA4,KCNH5,SLC7A1,NFE2L1,SLC25A42,CYB5R2,KCNF1,KCNG2,TMEM150C,KCNE1,AKT2,KCNA7,GLRA1,ANO2,CACNA1C,PLP2,RNF207,EMB,CLIC1,GALR2,SLC18A2,APP,KCNQ2,LCK,GLTPD2,HTR3B,KCNJ16,CRHBP,GR…
GO:0007399	nervous system development	6.37406e-13	NRBP2,PROP1,SOX14,SLIT3,SOX17,ADRA2C,ANK2,ENO3,ZIC2,PRKCG,UNC5A,GAS7,WNT1,MAPT,LHX1,TACC3,KIT,NKX2-5,ISL1,ABCA2,SLC17A8,SDHA,PCDHA5,CACNA1A,MAB21L2,KLHL17,GLIS2,PRICKLE1,EVX1,FOXO3,CHD5,LAMA1,SH2B2,HOXC10,PLXNA4,GRHL3,RARB,FAT4,HHIP,WNT16,NAGLU,OLIG1,DBN1,TSC2,ERCC6,ALDH1A2,NFE2L1,RAPGEFL1,USH2A,DVL2,MEF2D,NDRG2,RANBP1,CLDN11,AKT2,SEZ6,ROBO3,GAB2,DAAM2,NIN,ARNTL,BCAS1,THRA,CBFA2T2,EMB,PCDHB13,FGF…
GO:0009888	tissue development	1.01118e-12	CLIC4,CDX1,MSX2,PDCD6,SOX17,STC2,ENO3,WNT1,LHX1,P2RX7,KRT73,NKX2-5,MYH15,ISL1,ANKH,H2AFY,PDGFB,GDF3,PRICKLE1,KRT83,SRGN,LAMA1,PTGIS,PAX1,FAM83H,ADAMTS16,GRHL3,RARB,FAT4,HHIP,WNT16,PSMD10,NKX2-3,NPHS1,TSC2,BTBD7,ALDH1A2,USH2A,DVL2,AIRE,MIXL1,MEF2D,MIR200B,ACER1,FGFR3,AKT2,PSMB8,MEST,ARNTL,COL1A2,THRA,RNF207,CBFA2T2,STARD13,TNNC1,NKX2-1,TAL1,TCF7L2,RET,COL12A1,HES3,EGFLAM,COL7A1,PDLIM5,SPRY1,CECR2,…
GO:0007267	cell-cell signaling	1.81861e-12	PROP1,SOX17,NKD2,ADRA2C,ANK2,IL17B,SLC16A2,PRKCG,WNT1,ENPEP,MAPT,LHX1,P2RX7,KIT,NKX2-5,SYNPO,ISL1,SLC17A8,TCF7L1,GABRG1,CACNA1B,FCHSD1,FGFBP2,CACNA1A,PDGFB,NMB,NPY5R,WIF1,PRICKLE1,ADRA1B,FOXO3,SRGN,CHRNB4,CRHR2,GRHL3,PANX2,WNT16,PSMD10,DBN1,GNB1,TSC2,DVL2,NOTUM,KCNG2,NDRG2,FGFR3,SEZ6,HCRTR2,APC2,GLRA1,DAAM2,PSMB8,CACNA1C,ARNTL,DOC2B,RNF207,PCDHB13,FGF11,SLC18A2,APP,OXTR,RAB11FIP5,SIGLEC6,TNRC6A,K…
GO:0009887	animal organ morphogenesis	4.81177e-11	PROP1,CDX1,MSX2,SLIT3,SOX17,WNT1,LHX1,P2RX7,NKX2-5,ISL1,NPY1R,NPY5R,PRICKLE1,FOXO3,CHAD,LAMA1,PAX1,ADAMTS16,GRHL3,RARB,FAT4,HHIP,WNT16,PSMD10,NAGLU,NKX2-3,BTBD7,ALDH1A2,USH2A,DVL2,MEF2D,FGFR3,PSMB8,PPARGC1B,COL1A2,THRA,RNF207,E2F5,TNNC1,LIMS2,NKX2-1,COL12A1,EGFLAM,COL7A1,CRB1,SPRY1,FOLR1,ZIC1,CHRNA9,RELT,SMURF2,TBX4,TGM2,FGF2,FAM20C,SLC34A1,LHX4,HES5,WWOX,MYO15A,LEMD2,SDC1,PRDM1,MDK,COL6A3,TIFAB,…
GO:0023052	signaling	4.92788e-11	NRBP2,PROP1,TICAM2,HIP1,TEX2,MSX2,PDCD6,SLIT3,SOX17,NKD2,ADRA2C,EPHB6,ESM1,ANK2,IL17B,STC2,SLC16A2,PRKCG,RASGRF2,UNC5A,WNT1,ENPEP,MAPT,SRMS,RLN3,LHX1,P2RX7,KIT,MTNR1A,NKX2-5,SYNPO,ISL1,LPAR5,PUM1,SLC17A8,CLIP3,PF4,TFPT,TCF7L1,IL31,GABRG1,CACNA1B,IL24,FCHSD1,RUFY1,FGFBP2,CACNA1A,NPY1R,IL9,PDGFB,GALP,IP6K2,NMB,CD4,NPY5R,WIF1,RAB34,HLA-G,GDF3,GMIP,GLIS2,DIRAS3,PRICKLE1,RASGEF1C,ADRA1B,FOXO3,SRGN,CHD…
GO:0007155	cell adhesion	1.09548e-10	PCDHB7,PCDHGA4,EPHB6,PCDHGA9,CDH7,WNT1,MIR141,KIT,PCDHGB3,PCDHGB6,PCDHGB7,PCDHGA1,PCDHA5,FAT2,PCDHGC4,PCDHGA3,CD4,PCDHGA12,PCDHGC5,HLA-G,LAMA1,PCDH7,CADM1,PLXNA4,FER,FAT4,PCDHGA10,NPHS1,CLDN11,ROBO3,PCDHGA8,BCAS3,PCDHGA6,EMB,PCDHB13,TNIP1,CLIC1,APP,LIMS2,SIGLEC6,MYPN,HEPACAM,LCK,IL12RB1,RET,ZP3,COL12A1,PARVG,EGFLAM,COL7A1,CRB1,PDLIM5,NUAK1,IL6ST,STAB1,PTAFR,APOA1,TGM2,CADM2,RELN,PHLDB2,LGALS3BP,H…
GO:0022610	biological adhesion	1.34851e-10	PCDHB7,PCDHGA4,EPHB6,PCDHGA9,CDH7,WNT1,MIR141,KIT,PCDHGB3,PCDHGB6,PCDHGB7,PCDHGA1,PCDHA5,FAT2,PCDHGC4,PCDHGA3,CD4,PCDHGA12,PCDHGC5,HLA-G,LAMA1,PCDH7,CADM1,PLXNA4,FER,FAT4,PCDHGA10,NPHS1,CLDN11,ROBO3,PCDHGA8,BCAS3,PCDHGA6,EMB,PCDHB13,TNIP1,CLIC1,APP,LIMS2,SIGLEC6,MYPN,HEPACAM,LCK,IL12RB1,RET,ZP3,COL12A1,PARVG,EGFLAM,COL7A1,CRB1,PDLIM5,NUAK1,IL6ST,STAB1,PTAFR,APOA1,TGM2,CADM2,RELN,PHLDB2,LGALS3BP,H…
GO:0032989	cellular component morphogenesis	1.44938e-10	CLIC4,TMOD4,SLIT3,SOX17,ANK2,CDH7,UNC5A,GAS7,MAPT,LHX1,P2RX7,KIT,NKX2-5,ISL1,ABCA2,CACNA1A,LAMA1,FIS1,PLXNA4,OPA3,FER,DBN1,BCL2L1,AKAP2,CCDC136,DVL2,ROBO3,GAB2,NIN,EMB,APP,LIMS2,NKX2-1,TAL1,MYPN,RET,COL12A1,PARVG,EGFLAM,COL7A1,PMP22,PDLIM5,IRS2,APOE,BRSK2,APOA1,MYH14,CDC42EP5,RELN,ENAH,LHX4,PHLDB2,LGI1,NRAP,LIMS1,CFDP1,ULK1,CDH4,CLASP1,MDK,COL6A3,ZNF385A,EGFR,FGF8,C6orf25,PARVB,NEFL,ADD1,FAM171A1…
GO:0007154	cell communication	1.46336e-10	NRBP2,PROP1,TICAM2,HIP1,TEX2,MSX2,PDCD6,SLIT3,SOX17,NKD2,ALB,ADRA2C,EPHB6,ESM1,ANK2,IL17B,STC2,SLC16A2,PRKCG,RASGRF2,UNC5A,WNT1,ENPEP,MAPT,SRMS,RLN3,LHX1,P2RX7,KIT,MTNR1A,NKX2-5,SYNPO,ISL1,LPAR5,PUM1,SLC17A8,CLIP3,PF4,TFPT,TCF7L1,IL31,GABRG1,CACNA1B,IL24,FCHSD1,RUFY1,FGFBP2,CACNA1A,NPY1R,IL9,PDGFB,GALP,IP6K2,NMB,CD4,NPY5R,WIF1,RAB34,HLA-G,GDF3,GMIP,GLIS2,DIRAS3,PRICKLE1,RASGEF1C,ADRA1B,FOXO3,SRGN…
GO:0032879	regulation of localization	2.10818e-10	SOX14,CLIC4,HIP1,PDCD6,NKD2,ADRA2C,ANK2,STC2,MCOLN2,MIR196A2,PRKCG,MAPT,CEP72,P2RX7,ITLN1,KIT,NKX2-5,ISL1,ABCA2,CLIP3,CACNA1B,IL24,RUFY1,CACNA1A,H2AFY,PDGFB,LETM1,NMB,CD4,NPY5R,GLIS2,FOXO3,SRGN,NLRP7,CHRNB4,LAMA1,SRGAP3,FAM110C,CADM1,BICD1,FAM83H,FIS1,BDKRB1,PLXNA4,FER,SCN11A,KCNK6,PANX2,DBN1,BCL2L1,KCNH5,NPHS1,TSC2,AIRE,KCNF1,KCNG2,MIR200B,KCNE1,AKT2,RASSF5,MIR130B,KCNA7,GAB2,PPP1R13B,BCAS3,CACN…
GO:0023051	regulation of signaling	4.11374e-10	TICAM2,HIP1,MSX2,PDCD6,SLIT3,SOX17,NKD2,ADRA2C,ESM1,ANK2,PRKCG,RASGRF2,WNT1,MAPT,SRMS,P2RX7,KIT,NKX2-5,SYNPO,ISL1,PUM1,CLIP3,PF4,TCF7L1,CACNA1B,IL24,CACNA1A,PDGFB,NMB,CD4,NPY5R,WIF1,RAB34,HLA-G,GDF3,GMIP,GLIS2,PRICKLE1,ADRA1B,FOXO3,SRGN,CHD5,CHRNB4,DENND4B,SRGAP3,FAM110C,CC2D1A,BICD1,PTGIS,SH2B2,ARHGEF3,FIS1,CRHR2,FER,HHIP,ARAP3,WNT16,SBK2,NPFFR2,PSMD10,DBN1,KLB,BCL2L1,GPRC5A,TSC2,ERCC6,ARHGAP30,…
GO:0030182	neuron differentiation	1.97618e-09	NRBP2,SLIT3,ADRA2C,UNC5A,GAS7,WNT1,MAPT,LHX1,NKX2-5,ISL1,CACNA1A,EVX1,FOXO3,CHD5,LAMA1,HOXC10,PLXNA4,RARB,FAT4,WNT16,NAGLU,OLIG1,DBN1,ERCC6,ALDH1A2,NFE2L1,USH2A,DVL2,RANBP1,SEZ6,ROBO3,GAB2,NIN,CBFA2T2,EMB,RTN4RL2,GALR2,APP,NKX2-1,TCF3,TAL1,MYPN,RET,HES3,EGFLAM,CRB1,PMP22,PDLIM5,IRS2,CECR2,APOE,FOLR1,BRSK2,APOA1,RELN,ENAH,LHX4,LGI1,HES5,JAM3,FREQ,ULK1,CDH4,LGI4,EHMT2,PRDM1,MDK,EGFR,FGF8,MKS1,NEFL,…
GO:0010646	regulation of cell communication	2.72132e-09	TICAM2,HIP1,MSX2,PDCD6,SLIT3,SOX17,NKD2,ADRA2C,ESM1,ANK2,PRKCG,RASGRF2,WNT1,MAPT,SRMS,P2RX7,KIT,NKX2-5,SYNPO,ISL1,PUM1,CLIP3,PF4,TCF7L1,CACNA1B,IL24,CACNA1A,PDGFB,NMB,CD4,NPY5R,WIF1,RAB34,HLA-G,GDF3,GMIP,GLIS2,PRICKLE1,ADRA1B,FOXO3,SRGN,CHD5,CHRNB4,DENND4B,SRGAP3,FAM110C,CC2D1A,BICD1,PTGIS,SH2B2,ARHGEF3,FIS1,CRHR2,FER,HHIP,ARAP3,WNT16,SBK2,NPFFR2,PSMD10,DBN1,KLB,BCL2L1,GPRC5A,TSC2,ERCC6,ARHGAP30,…
GO:0022008	neurogenesis	3.97666e-09	NRBP2,SOX14,SLIT3,ADRA2C,UNC5A,GAS7,WNT1,MAPT,LHX1,KIT,NKX2-5,ISL1,ABCA2,CACNA1A,EVX1,FOXO3,CHD5,LAMA1,HOXC10,PLXNA4,RARB,FAT4,HHIP,WNT16,NAGLU,OLIG1,DBN1,ERCC6,ALDH1A2,NFE2L1,USH2A,DVL2,RANBP1,AKT2,SEZ6,ROBO3,GAB2,DAAM2,NIN,ARNTL,CBFA2T2,EMB,RTN4RL2,GALR2,APP,NKX2-1,TCF3,TAL1,MYPN,RET,HES3,EGFLAM,CRB1,PMP22,LDLR,PDLIM5,IRS2,CECR2,APOE,FOLR1,NR2F2,IL6ST,BRSK2,APOA1,PRDM8,RELN,ENAH,LHX4,LGI1,PPARG…
GO:0044057	regulation of system process	5.5924e-09	ADRA2C,ANK2,KIT,NKX2-5,CACNA1B,PDGFB,ADRA1B,FOXO3,CHRNB4,SCN11A,KCNK6,NPHS1,KCNG2,KCNE1,GLRA1,CACNA1C,THRA,RNF207,APP,OXTR,TNNC1,RAB11FIP5,CRHBP,IL6ST,PTAFR,APOA1,RELN,FXYD2,IL1B,KCNJ12,PTGER1,TNFRSF1A,AKAP6,KCNA5,TIFAB,ITPR2,EGFR,ABCG5,GJA5,FGF10,PTGER3,PTGER2,FTO,KCND3,TNNI3K,SSH1,TRPV1,NPTX1,PARD3,SEMA3A,KCNE3,ZNF488,MIR1-1,NLGN2,KCNJ5,MYL5,CHGA,S1PR2,FABP5,SCN4A,KCNIP1,ZC3H12A,ACE,AVPR2,NOS1,…
GO:0048699	generation of neurons	7.32706e-09	NRBP2,SOX14,SLIT3,ADRA2C,UNC5A,GAS7,WNT1,MAPT,LHX1,KIT,NKX2-5,ISL1,CACNA1A,EVX1,FOXO3,CHD5,LAMA1,HOXC10,PLXNA4,RARB,FAT4,HHIP,WNT16,NAGLU,OLIG1,DBN1,ERCC6,ALDH1A2,NFE2L1,USH2A,DVL2,RANBP1,SEZ6,ROBO3,GAB2,DAAM2,NIN,ARNTL,CBFA2T2,EMB,RTN4RL2,GALR2,APP,NKX2-1,TCF3,TAL1,MYPN,RET,HES3,EGFLAM,CRB1,PMP22,LDLR,PDLIM5,IRS2,CECR2,APOE,FOLR1,NR2F2,IL6ST,BRSK2,APOA1,RELN,ENAH,LHX4,LGI1,PPARG,HES5,JAM3,IL1B,F…
GO:0000902	cell morphogenesis	1.56695e-08	CLIC4,SLIT3,SOX17,CDH7,UNC5A,GAS7,MAPT,LHX1,P2RX7,KIT,ISL1,CACNA1A,LAMA1,PLXNA4,FER,DBN1,AKAP2,DVL2,ROBO3,GAB2,NIN,EMB,APP,LIMS2,NKX2-1,TAL1,MYPN,RET,COL12A1,PARVG,EGFLAM,COL7A1,PDLIM5,IRS2,APOE,BRSK2,APOA1,MYH14,CDC42EP5,RELN,ENAH,LHX4,LGI1,LIMS1,CFDP1,ULK1,CDH4,MDK,COL6A3,ZNF385A,EGFR,FGF8,C6orf25,PARVB,NEFL,ADD1,FAM171A1,SPTB,EFNA1,VCL,MARK2,SCARA3,PITPNA,WNT8A,SSH1,GP1BA,NPTX1,PARD3,KIRREL3,S…
GO:0007156	homophilic cell adhesion via plasma membrane adhesion molecules	2.37457e-08	PCDHB7,PCDHGA4,PCDHGA9,CDH7,PCDHGB3,PCDHGB6,PCDHGB7,PCDHGA1,PCDHA5,FAT2,PCDHGC4,PCDHGA3,PCDHGA12,PCDHGC5,PCDH7,CADM1,FAT4,PCDHGA10,ROBO3,PCDHGA8,PCDHGA6,EMB,PCDHB13,MYPN,RET,CDH4,PCDHGB4,PCDHGB5,CELSR1,PCDHB10,KIRREL3,PCDHB9,HMCN1,PCDH15,PCDHA4,CEACAM5,PCDHAC1,DSCAM,PCDHGA2,SDK2,PCDHB15,MPZL2,CDH11,PCDH12,PCDHA2,PCDHA11,CADM3,DCHS2,MYOT,ROBO2,VSTM2L,DSCAML1,PCDHGB1,PLXNB2,CELSR2,FAT1,CDH3,CDH24,C…
GO:0034220	ion transmembrane transport	3.49037e-08	CLIC4,ANK2,MCOLN2,SLC25A2,P2RX7,SLC17A8,ANKH,GABRG1,CACNA1B,CACNA1A,LETM1,SLC16A3,SLC13A4,CHRNB4,BDKRB1,SCN11A,KCNK6,SLC39A5,CLCA4,KCNH5,SLC7A1,SLC25A42,KCNF1,KCNG2,TMEM150C,KCNE1,AKT2,KCNA7,GLRA1,ANO2,CACNA1C,PLP2,RNF207,EMB,CLIC1,GALR2,APP,KCNQ2,LCK,HTR3B,KCNJ16,CRHBP,GRIK5,SLC25A22,IRS2,FOLR1,GRIN2C,PTAFR,NETO2,CHRNA9,FGF2,SLC34A1,RELN,JPH1,FXYD2,COX4I2,COX7C,KCNJ12,FREQ,LASP1,CLIC6,ATP6V0D2,S…
GO:0051179	localization	4.53623e-08	VPS13B,NRBP2,PROP1,SOX14,CLIC4,TICAM2,HIP1,TEX2,MSX2,PDCD6,SOX17,NKD2,ALB,ADRA2C,EPHB6,ANK2,STC2,CORO7,MCOLN2,SLC16A2,MIR196A2,PRKCG,SLC25A2,ENPEP,MAPT,CEP72,SRMS,LHX1,P2RX7,TRAM1L1,ITLN1,KIT,NKX2-5,SLC5A9,ISL1,ABCA2,SLC17A8,CLIP3,PF4,ANKH,SOAT2,GABRG1,CACNA1B,IL24,RUFY1,FAT2,CACNA1A,H2AFY,PDGFB,LETM1,PCDHGA3,IP6K2,NMB,SLC16A3,CD4,NPY5R,RAB34,ATP10B,GLIS2,PITRM1,SLC27A6,PRICKLE1,AP1B1,XKR4,SIDT1,…
GO:0098742	cell-cell adhesion via plasma-membrane adhesion molecules	9.43691e-08	PCDHB7,PCDHGA4,PCDHGA9,CDH7,PCDHGB3,PCDHGB6,PCDHGB7,PCDHGA1,PCDHA5,FAT2,PCDHGC4,PCDHGA3,PCDHGA12,PCDHGC5,PCDH7,CADM1,FAT4,PCDHGA10,CLDN11,ROBO3,PCDHGA8,PCDHGA6,EMB,PCDHB13,MYPN,RET,CRB1,APOA1,CDH4,PCDHGB4,PCDHGB5,CELSR1,PCDHB10,ITGAL,KIRREL3,PCDHB9,HMCN1,PCDH15,PCDHA4,ITGB2,CEACAM5,PCDHAC1,LRRC4C,DSCAM,ITGAM,PCDHGA2,SDK2,GPC4,PCDHB15,SLITRK2,MPZL2,CDH11,CLDN10,PCDH12,PCDHA2,PCDHA11,CADM3,CLDN18,D…
GO:0051049	regulation of transport	1.74954e-07	CLIC4,HIP1,ADRA2C,ANK2,STC2,PRKCG,P2RX7,ITLN1,NKX2-5,ISL1,ABCA2,CLIP3,CACNA1B,RUFY1,CACNA1A,PDGFB,NMB,CD4,NPY5R,SRGN,NLRP7,CHRNB4,CADM1,BICD1,FIS1,BDKRB1,FER,SCN11A,KCNK6,PANX2,KCNH5,NPHS1,TSC2,KCNF1,KCNG2,KCNE1,AKT2,MIR130B,KCNA7,GAB2,PPP1R13B,BCAS3,CACNA1C,CHP2,ARNTL,DOC2B,RNF207,NLRP10,CLIC1,GALR2,APP,OXTR,TNNC1,RAB11FIP5,KCNQ2,TCF7L2,GPS2,C4A,ZP3,KCNJ16,CRHBP,GRIK5,MIR33B,CETP,IRS2,APOE,ANKFY…
GO:0006820	anion transport	2.25732e-07	CLIC4,SLC16A2,SLC25A2,P2RX7,SLC17A8,ANKH,GABRG1,CACNA1A,IP6K2,NMB,SLC16A3,NPY5R,ATP10B,SLC27A6,XKR4,SLC13A4,NFKBIE,GLS2,ABCC3,CLCA4,SLC7A1,NFE2L1,SLC25A42,CYB5R2,AKT2,GLRA1,ANO2,EMB,CLIC1,GLTPD2,SLC25A22,OSBPL5,LDLR,CETP,IRS2,APOE,FOLR1,PTAFR,APOA1,SLC34A1,PPARG,IL1B,CLIC6,SLC6A5,KCNJ10,SLC38A5,SLCO2A1,ANO9,FGF23,APOC1,NR1H4,PITPNA,PLA2G5,SLC17A9,GABRA5,SLC25A18,SLCO1A2,CA12,GIPC1,TRPV1,GABRD,SLC…
GO:0045165	cell fate commitment	4.44223e-07	SOX17,WNT1,NKX2-5,ISL1,GDF3,EVX1,CHD5,HOXC10,WNT16,OLIG1,NFE2L1,APC2,SOX13,NKX2-1,TCF3,TAL1,TCF7L2,IL12RB1,MIR206,NR2F2,TBX4,FGF2,PPARG,HES5,EHMT2,PRDM1,FGF8,FGF10,WNT8A,ETS2,WNT2,SPDEF,ZBTB7B,MIR1-1,BARHL2,PRDM14,HOXA2,RBPJ,MYF6,STAT3,DKK1,SIX1,RUNX2,WNT3,SMO,IRF4,PAX2,WNT6,PRRX1,CDC73,ARHGEF2,PRKDC,GBX1,POU6F2,ELF5,TGFB1I1,NKX6-2,WT1,WNT5A,WNT7B,PITX1,FOXN4,NRP1,WNT10B,GATA3,DSCAML1,SH3PXD2B,HO…
GO:0098609	cell-cell adhesion	5.14872e-07	PCDHB7,PCDHGA4,EPHB6,PCDHGA9,CDH7,WNT1,MIR141,KIT,PCDHGB3,PCDHGB6,PCDHGB7,PCDHGA1,PCDHA5,FAT2,PCDHGC4,PCDHGA3,CD4,PCDHGA12,PCDHGC5,HLA-G,PCDH7,CADM1,FER,FAT4,PCDHGA10,CLDN11,ROBO3,PCDHGA8,PCDHGA6,EMB,PCDHB13,TNIP1,CLIC1,LIMS2,MYPN,LCK,IL12RB1,RET,ZP3,CRB1,PDLIM5,IL6ST,PTAFR,APOA1,JAM3,LIMS1,IL1B,MEGF10,CDH4,MDK,PIK3R6,PCDHGB4,PCDHGB5,EGFR,CELSR1,PCDHB10,SIRPB1,PPM1F,VCL,GPNMB,CCL28,HLA-DRB1,ITGAL…
GO:0048646	anatomical structure formation involved in morphogenesis	7.6799e-07	CLIC4,TMOD4,CDX1,MSX2,PDCD6,SOX17,ESM1,ANK2,MIR196A2,WNT1,ENPEP,LHX1,NKX2-5,ISL1,ABCA2,PF4,CACNA1A,HLA-G,GDF3,PRICKLE1,CHAD,MIR106B,PTGIS,PAX1,GRHL3,WNT16,NPHS1,TSC2,CCDC136,ALDH1A2,DVL2,MIXL1,MIR200B,BCAS3,PPARGC1B,JMJD8,STARD13,NKX2-1,TAL1,MYPN,RET,ZP3,COL12A1,MIR206,MMP19,COL7A1,PMP22,BCL3,SPRY1,CECR2,FOLR1,STAB1,APOLD1,RELT,TBX4,TGM2,FGF2,FAM20C,TNFAIP2,SLC34A1,RELN,PHLDB2,SARS,PPARG,HES5,NRA…
GO:0048666	neuron development	7.76677e-07	SLIT3,UNC5A,GAS7,MAPT,LHX1,ISL1,CACNA1A,LAMA1,PLXNA4,FAT4,NAGLU,DBN1,ERCC6,DVL2,RANBP1,SEZ6,ROBO3,GAB2,NIN,CBFA2T2,EMB,RTN4RL2,GALR2,APP,NKX2-1,MYPN,RET,EGFLAM,CRB1,PMP22,PDLIM5,IRS2,CECR2,APOE,FOLR1,BRSK2,APOA1,RELN,ENAH,LHX4,LGI1,HES5,JAM3,FREQ,ULK1,CDH4,LGI4,PRDM1,MDK,EGFR,FGF8,MKS1,NEFL,VIM,SPTB,RAB17,EFNA1,VCL,MARK2,PITPNA,GABRA5,CTHRC1,GFI1,BHLHE23,AVIL,STMN3,ACTL6B,NPTX1,PARD3,KIRREL3,SEMA…
GO:0048812	neuron projection morphogenesis	7.78333e-07	SLIT3,UNC5A,GAS7,MAPT,LHX1,ISL1,CACNA1A,LAMA1,PLXNA4,DBN1,DVL2,ROBO3,GAB2,NIN,EMB,APP,NKX2-1,MYPN,RET,EGFLAM,PDLIM5,IRS2,APOE,BRSK2,RELN,ENAH,LHX4,LGI1,ULK1,CDH4,EGFR,FGF8,NEFL,SPTB,EFNA1,VCL,MARK2,PITPNA,NPTX1,PARD3,KIRREL3,SEMA3A,ADARB1,TIAM1,SEMA4D,CHL1,BARHL2,HOXA2,NBL1,DTNBP1,LPAR3,GFRA4,SEMA4C,DPYSL4,RASAL1,KIF5C,LRRC4C,DICER1,MAP6,DSCAM,CRMP1,WNT3,TRPC6,SMO,SLITRK2,CDH11,PAX2,COL25A1,EVL,E…
GO:0032990	cell part morphogenesis	7.83554e-07	SLIT3,UNC5A,GAS7,MAPT,LHX1,ISL1,CACNA1A,LAMA1,FIS1,PLXNA4,OPA3,DBN1,BCL2L1,DVL2,ROBO3,GAB2,NIN,EMB,APP,NKX2-1,MYPN,RET,EGFLAM,PDLIM5,IRS2,APOE,BRSK2,MYH14,RELN,ENAH,LHX4,LGI1,ULK1,CDH4,MDK,EGFR,FGF8,NEFL,SPTB,EFNA1,VCL,MARK2,PITPNA,NPTX1,PARD3,KIRREL3,SEMA3A,ADARB1,TIAM1,SEMA4D,CHL1,BARHL2,HOXA2,NBL1,DTNBP1,LPAR3,GFRA4,SEMA4C,DPYSL4,RASAL1,KIF5C,LRRC4C,DICER1,MAP6,DSCAM,CRMP1,WNT3,TRPC6,SMO,SLITR…
GO:0043269	regulation of ion transport	7.83554e-07	CLIC4,ANK2,STC2,P2RX7,NKX2-5,CACNA1B,CACNA1A,PDGFB,CD4,NPY5R,BDKRB1,SCN11A,KCNK6,KCNH5,KCNF1,KCNG2,KCNE1,AKT2,KCNA7,CACNA1C,RNF207,CLIC1,GALR2,APP,KCNQ2,KCNJ16,CRHBP,CETP,IRS2,APOE,PTAFR,NETO2,APOA1,EFHB,SLC34A1,RELN,JPH1,FXYD2,IL1B,KCNJ12,CLIC6,KCNJ10,AKAP6,KCNA5,NEFL,ANO9,CAPN1,GJA5,SYT10,FGF23,SNCG,KCND3,PIRT,APLNR,KCNE3,MIR1-1,NLGN2,KCNJ5,HSPA2,RRAD,SCN4A,DTNBP1,DLG3,SYT12,KCNIP1,KCNC4,LPAR3,…
GO:0042127	regulation of cell population proliferation	8.37629e-07	MSX2,PDCD6,SLIT3,SOX17,ESM1,WNT1,SRMS,LHX1,MIR141,KIT,NKX2-5,ISL1,PF4,IL24,IL9,PDGFB,MAB21L2,NMB,CD4,NPY5R,HLA-G,FOXO3,WFDC1,CHD5,HOXC10,FER,RARB,KLB,BCL2L1,NKX2-3,TSC2,ALDH1A2,DVL2,MEF2D,NDRG2,MIR200B,FGFR3,AKT2,RASSF5,GAB2,CHP2,APP,LIMS2,CUL4A,HSF1,TAL1,TCF7L2,LCK,IL12RB1,GML,ZP3,PMP22,ARNT2,SPRY1,IRS2,APOE,NUAK1,NR2F2,IL6ST,PTAFR,TGM2,FGF2,PPARG,HES5,IL1B,CFDP1,MEGF10,CEBPA,PRDM1,TYROBP,B4GALT…
GO:0099536	synaptic signaling	8.4255e-07	PRKCG,MAPT,P2RX7,KIT,SYNPO,SLC17A8,GABRG1,CACNA1B,FCHSD1,CACNA1A,NPY5R,SRGN,CHRNB4,CRHR2,DBN1,GNB1,SEZ6,HCRTR2,GLRA1,DOC2B,PCDHB13,SLC18A2,APP,OXTR,KCNQ2,HTR3B,CRHBP,GRIK5,PMP22,APOE,GRIN2C,OTOF,GIT1,CHRNA9,RELN,UTS2,LGI1,IL1B,D4S234E,FREQ,HTR5A,SLC6A5,KCNJ10,TYROBP,EGFR,PCDHB10,SYT10,SNCG,GABRA5,GIPC1,ACHE,USP46,GABBR2,SSH1,TRPV1,GABRD,NPTX1,ADARB1,NLGN2,S1PR2,FABP5,PCDHB9,DTNBP1,CEL,SYT12,KCNC4…
GO:0099537	trans-synaptic signaling	8.53772e-07	PRKCG,MAPT,P2RX7,KIT,SYNPO,SLC17A8,GABRG1,CACNA1B,FCHSD1,CACNA1A,NPY5R,SRGN,CHRNB4,CRHR2,DBN1,SEZ6,HCRTR2,GLRA1,DOC2B,PCDHB13,SLC18A2,APP,OXTR,KCNQ2,HTR3B,CRHBP,GRIK5,PMP22,APOE,GRIN2C,OTOF,GIT1,CHRNA9,RELN,UTS2,LGI1,IL1B,D4S234E,FREQ,HTR5A,SLC6A5,KCNJ10,TYROBP,EGFR,PCDHB10,SYT10,SNCG,GABRA5,GIPC1,ACHE,USP46,GABBR2,SSH1,TRPV1,GABRD,NPTX1,ADARB1,NLGN2,S1PR2,FABP5,PCDHB9,DTNBP1,CEL,SYT12,KCNC4,LPAR…
GO:0048518	positive regulation of biological process	8.62443e-07	PROP1,SOX14,TFCP2,TICAM2,HIP1,CDX1,MSX2,PDCD6,SOX17,NKD2,ADRA2C,EPHB6,ESM1,ANK2,IL17B,MCOLN2,ZIC2,SRA1,CCNT1,PRKCG,RASGRF2,AIFM2,WNT1,MAPT,KIAA1211,LHX1,P2RX7,MIR141,ITLN1,KIT,NKX2-5,SYNPO,ISL1,LPAR5,PUM1,ABCA2,CLIP3,PF4,TFPT,IL24,FCHSD1,H2AFY,IL9,PDGFB,MAB21L2,IP6K2,NMB,CD4,NPY5R,WIF1,RAB34,HLA-G,GDF3,MED27,GLIS2,PRICKLE1,EVX1,ADRA1B,FOXO3,CHD5,NLRP7,ASB4,CHRNB4,RBM38,FAM110C,CADM1,CC2D1A,BICD1,…
GO:0008015	blood circulation	9.68991e-07	ADRA2C,ANK2,ENPEP,NKX2-5,CACNA1B,NPY1R,PDGFB,ADRA1B,ADAMTS16,BDKRB1,KCNK6,KCNG2,KCNE1,CACNA1C,COL1A2,THRA,RNF207,OXTR,TNNC1,CYP11B1,APOE,NR2F2,PTAFR,GRIP2,FXYD2,UTS2,PPARG,KCNJ12,TAC3,KCNA5,MYL1,ITPR2,EGFR,NPR3,MAP2K3,GJA5,PTGER2,KCND3,ADRB3,TNNI3K,TRPV1,SEMA3A,KCNE3,MIR1-1,KCNJ5,CHGA,SERPINF2,RCAN1,KCNIP1,ZC3H12A,ACE,AVPR2,NOS1,HTR1A,VIP,FLI1,SLC8A1,FXYD1,ATP2A2,MYLK2,ATP2B3,PRKACA,CASQ1,ATP1A4,…
GO:0003013	circulatory system process	1.07296e-06	ADRA2C,ANK2,ENPEP,NKX2-5,CACNA1B,NPY1R,PDGFB,ADRA1B,ADAMTS16,BDKRB1,KCNK6,KCNG2,KCNE1,CACNA1C,COL1A2,THRA,RNF207,OXTR,TNNC1,CYP11B1,APOE,NR2F2,PTAFR,GRIP2,FXYD2,UTS2,PPARG,KCNJ12,TAC3,KCNA5,MYL1,ITPR2,EGFR,NPR3,MAP2K3,GJA5,PTGER2,KCND3,ADRB3,TNNI3K,TRPV1,SEMA3A,KCNE3,MIR1-1,KCNJ5,CHGA,SERPINF2,RCAN1,KCNIP1,ZC3H12A,ACE,AVPR2,NOS1,HTR1A,VIP,FLI1,SLC8A1,FXYD1,ATP2A2,MYLK2,ATP2B3,PRKACA,CASQ1,ATP1A4,…
GO:0048858	cell projection morphogenesis	1.24459e-06	SLIT3,UNC5A,GAS7,MAPT,LHX1,ISL1,CACNA1A,LAMA1,PLXNA4,DBN1,DVL2,ROBO3,GAB2,NIN,EMB,APP,NKX2-1,MYPN,RET,EGFLAM,PDLIM5,IRS2,APOE,BRSK2,RELN,ENAH,LHX4,LGI1,ULK1,CDH4,MDK,EGFR,FGF8,NEFL,SPTB,EFNA1,VCL,MARK2,PITPNA,NPTX1,PARD3,KIRREL3,SEMA3A,ADARB1,TIAM1,SEMA4D,CHL1,BARHL2,HOXA2,NBL1,DTNBP1,LPAR3,GFRA4,SEMA4C,DPYSL4,RASAL1,KIF5C,LRRC4C,DICER1,MAP6,DSCAM,CRMP1,WNT3,TRPC6,SMO,SLITRK2,CDH11,PAX2,COL25A1,E…
GO:0120039	plasma membrane bounded cell projection morphogenesis	1.36506e-06	SLIT3,UNC5A,GAS7,MAPT,LHX1,ISL1,CACNA1A,LAMA1,PLXNA4,DBN1,DVL2,ROBO3,GAB2,NIN,EMB,APP,NKX2-1,MYPN,RET,EGFLAM,PDLIM5,IRS2,APOE,BRSK2,RELN,ENAH,LHX4,LGI1,ULK1,CDH4,EGFR,FGF8,NEFL,SPTB,EFNA1,VCL,MARK2,PITPNA,NPTX1,PARD3,KIRREL3,SEMA3A,ADARB1,TIAM1,SEMA4D,CHL1,BARHL2,HOXA2,NBL1,DTNBP1,LPAR3,GFRA4,SEMA4C,DPYSL4,RASAL1,KIF5C,LRRC4C,DICER1,MAP6,DSCAM,CRMP1,WNT3,TRPC6,SMO,SLITRK2,CDH11,PAX2,COL25A1,EVL,E…
GO:0000904	cell morphogenesis involved in differentiation	1.47851e-06	CLIC4,SLIT3,SOX17,UNC5A,MAPT,LHX1,ISL1,CACNA1A,LAMA1,PLXNA4,FER,DBN1,ROBO3,GAB2,NIN,EMB,APP,LIMS2,NKX2-1,TAL1,MYPN,RET,COL12A1,PARVG,EGFLAM,COL7A1,PDLIM5,IRS2,APOE,BRSK2,APOA1,RELN,ENAH,LHX4,LGI1,LIMS1,ULK1,CDH4,MDK,COL6A3,ZNF385A,FGF8,C6orf25,PARVB,NEFL,SPTB,EFNA1,VCL,MARK2,SCARA3,PITPNA,NPTX1,PARD3,SEMA3A,ADARB1,TIAM1,SEMA4D,CHL1,BARHL2,TYRO3,HOXA2,PCDH15,DTNBP1,S100A10,LPAR3,GFRA4,SEMA4C,PARVA…
GO:0098916	anterograde trans-synaptic signaling	1.61737e-06	PRKCG,MAPT,P2RX7,KIT,SYNPO,SLC17A8,GABRG1,CACNA1B,FCHSD1,CACNA1A,NPY5R,SRGN,CHRNB4,CRHR2,DBN1,SEZ6,HCRTR2,GLRA1,DOC2B,PCDHB13,SLC18A2,APP,OXTR,KCNQ2,HTR3B,CRHBP,GRIK5,PMP22,APOE,GRIN2C,OTOF,GIT1,CHRNA9,RELN,UTS2,LGI1,IL1B,D4S234E,FREQ,HTR5A,SLC6A5,KCNJ10,TYROBP,EGFR,PCDHB10,SYT10,SNCG,GABRA5,GIPC1,ACHE,USP46,GABBR2,SSH1,TRPV1,GABRD,NPTX1,ADARB1,NLGN2,S1PR2,PCDHB9,DTNBP1,CEL,SYT12,KCNC4,LPAR3,TMOD…
GO:0007268	chemical synaptic transmission	1.61737e-06	PRKCG,MAPT,P2RX7,KIT,SYNPO,SLC17A8,GABRG1,CACNA1B,FCHSD1,CACNA1A,NPY5R,SRGN,CHRNB4,CRHR2,DBN1,SEZ6,HCRTR2,GLRA1,DOC2B,PCDHB13,SLC18A2,APP,OXTR,KCNQ2,HTR3B,CRHBP,GRIK5,PMP22,APOE,GRIN2C,OTOF,GIT1,CHRNA9,RELN,UTS2,LGI1,IL1B,D4S234E,FREQ,HTR5A,SLC6A5,KCNJ10,TYROBP,EGFR,PCDHB10,SYT10,SNCG,GABRA5,GIPC1,ACHE,USP46,GABBR2,SSH1,TRPV1,GABRD,NPTX1,ADARB1,NLGN2,S1PR2,PCDHB9,DTNBP1,CEL,SYT12,KCNC4,LPAR3,TMOD…
GO:0010647	positive regulation of cell communication	1.78238e-06	TICAM2,HIP1,MSX2,ADRA2C,ESM1,WNT1,P2RX7,KIT,ISL1,PUM1,IL24,PDGFB,NMB,CD4,NPY5R,RAB34,GDF3,ADRA1B,CHD5,CHRNB4,FAM110C,CC2D1A,PTGIS,SH2B2,ARHGEF3,FIS1,CRHR2,WNT16,SBK2,PSMD10,KLB,BCL2L1,ERCC6,HRK,DVL2,TXK,FGFR3,IL10RA,PELI2,PPP1R13B,DAAM2,PSMB8,CHP2,ARNTL,DOC2B,RNF207,JMJD8,APP,OXTR,LIMS2,HSF1,TCF7L2,GPS2,MAPK10,LCK,RET,IL1F10,IRS2,KLF14,APOE,RELL1,IL6ST,GRIN2C,APOA1,SH2B1,GRIP2,SMURF2,DISP1,TGM2,F…
GO:0051240	positive regulation of multicellular organismal process	1.79656e-06	MSX2,PDCD6,ADRA2C,IL17B,MCOLN2,WNT1,MAPT,LHX1,P2RX7,KIT,NKX2-5,ISL1,PUM1,PF4,H2AFY,IL9,PDGFB,CD4,HLA-G,ADRA1B,FOXO3,NLRP7,ASB4,CHRNB4,CADM1,PTGIS,PLXNA4,RARB,PANX2,DBN1,DVL2,TXK,RANBP1,BCAS3,NIN,PPARGC1B,ARNTL,THRA,RNF207,CBFA2T2,NLRP10,CLIC1,JMJD8,APP,OXTR,TCF3,HSF1,TAL1,TCF7L2,IL12RB1,RET,ZP3,MIR206,MIR33B,BCL3,SPRY1,APOE,IL6ST,PTAFR,ZBTB46,SMURF2,FGF2,THBD,FAM20C,RELN,PHLDB2,PPARG,DYNC1H1,IL1B…
GO:0023056	positive regulation of signaling	2.02277e-06	TICAM2,HIP1,MSX2,ADRA2C,ESM1,WNT1,P2RX7,KIT,ISL1,PUM1,IL24,PDGFB,NMB,CD4,NPY5R,RAB34,GDF3,ADRA1B,CHD5,CHRNB4,FAM110C,CC2D1A,PTGIS,SH2B2,ARHGEF3,FIS1,CRHR2,WNT16,SBK2,PSMD10,KLB,BCL2L1,ERCC6,HRK,DVL2,TXK,FGFR3,IL10RA,PELI2,PPP1R13B,DAAM2,PSMB8,CHP2,ARNTL,DOC2B,RNF207,JMJD8,APP,OXTR,LIMS2,HSF1,TCF7L2,GPS2,MAPK10,LCK,RET,IL1F10,IRS2,KLF14,APOE,RELL1,IL6ST,GRIN2C,APOA1,SH2B1,GRIP2,SMURF2,DISP1,TGM2,F…
GO:0050896	response to stimulus	2.17913e-06	NRBP2,PROP1,SOX14,CLIC4,TICAM2,HIP1,TEX2,MSX2,PDCD6,SLIT3,SOX17,NKD2,ALB,ADRA2C,EPHB6,ESM1,ANK2,IL17B,STC2,MCOLN2,ENO3,SRA1,MIR196A2,GFPT2,PRKCG,RASGRF2,APOBEC3B,UNC5A,AIFM2,SLC25A2,WNT1,MAPT,SRMS,RLN3,LHX1,P2RX7,ME1,MIR141,ITLN1,KIT,MTNR1A,NKX2-5,SYNPO,ISL1,LPAR5,PUM1,ABCA2,SLC17A8,CLIP3,PF4,CRYBB2,TFPT,TCF7L1,IL31,GABRG1,CACNA1B,LOXL1,IL24,RUFY1,CACNA1A,NPY1R,H2AFY,IL9,PDGFB,LETM1,GALP,IP6K2,NM…
GO:0097485	neuron projection guidance	2.28009e-06	SLIT3,UNC5A,LHX1,ISL1,LAMA1,PLXNA4,ROBO3,GAB2,EMB,APP,NKX2-1,MYPN,RET,EGFLAM,IRS2,RELN,ENAH,LHX4,LGI1,CDH4,FGF8,SPTB,EFNA1,SEMA3A,SEMA4D,CHL1,HOXA2,GFRA4,SEMA4C,DPYSL4,KIF5C,DSCAM,CRMP1,WNT3,SMO,EVL,EPHA6,EFNA3,VAX1,GRB10,RAP1GAP,GBX1,FYN,WNT5A,SEMA6D,MYOT,ROBO2,PLXNA2,GDNF,BDNF,NRP1,MATN2,GATA3,SLIT1,EPHA10,VSTM2L,DSCAML1,DPYSL2,NRTN,PRKCQ,PLXNB2,PSPN,TMEFF2,DOK2,MAPK1,GAP43,TUBB3,KLF7,FEZ2,NRXN…
GO:0055085	transmembrane transport	2.58039e-06	CLIC4,ANK2,MCOLN2,SLC16A2,SLC25A2,P2RX7,TRAM1L1,ITLN1,SLC5A9,ABCA2,SLC17A8,CLIP3,ANKH,GABRG1,CACNA1B,CACNA1A,LETM1,SLC16A3,SLC13A4,CHRNB4,BDKRB1,SCN11A,KCNK6,ABCC3,PANX2,SLC39A5,PSMD10,CLCA4,KCNH5,SLC7A1,SLC25A42,KCNF1,KCNG2,TMEM150C,KCNE1,AKT2,KCNA7,GLRA1,ANO2,PSMB8,CACNA1C,PLP2,RNF207,EMB,CLIC1,GALR2,SLC18A2,APP,KCNQ2,LCK,HTR3B,KCNJ16,CRHBP,GRIK5,SLC25A22,IRS2,FOLR1,GRIN2C,PTAFR,NETO2,APOA1,SLC…
GO:0003002	regionalization	2.6157e-06	PROP1,CDX1,MSX2,SOX17,WNT1,LHX1,NKX2-5,ISL1,GDF3,EVX1,PAX1,HOXC10,HHIP,ALDH1A2,DVL2,NKX2-1,HES3,SPRY1,NR2F2,DISP1,RELN,HES5,TIFAB,CELSR1,FGF8,MKS1,FGF10,ALX1,WNT8A,PBX2,HHEX,HOXC5,ETS2,SEMA3A,WNT2,CYP26C1,MEOX1,HOXA2,NBL1,RBPJ,TP63,MYF6,DKK1,SSBP3,SIX1,PCGF2,WNT3,ITGAM,PRKACA,FZD5,SMO,PAX2,HOXB2,HOXB3,PRKDC,ATM,CHRD,NKX6-2,WT1,WNT5A,VAX2,WNT7B,ROBO2,PLXNA2,FOXN4,GDNF,NRP1,LFNG,HOXB5,FOXB1,DSCAML1…
GO:0006812	cation transport	2.77037e-06	ANK2,STC2,MCOLN2,SLC25A2,P2RX7,NKX2-5,SLC5A9,SLC17A8,CACNA1B,CACNA1A,PDGFB,LETM1,CD4,SLC13A4,NFKBIE,BDKRB1,SCN11A,KCNK6,PANX2,SLC39A5,KCNH5,SLC7A1,NFE2L1,SLC25A42,KCNF1,KCNG2,KCNE1,KCNA7,CACNA1C,RNF207,GALR2,SLC18A2,APP,KCNQ2,LCK,KCNJ16,CRHBP,GRIN2C,NETO2,EFHB,CHRNA9,FGF2,SLC34A1,RELN,JPH1,FXYD2,COX4I2,COX7C,KCNJ12,FREQ,ATP6V0D2,SLC6A5,KCNJ10,SLC38A5,AKAP6,KCNA5,ITPR2,NEFL,CAPN1,GJA5,SYT10,PLCD1,…
GO:0061564	axon development	4.09868e-06	SLIT3,UNC5A,MAPT,LHX1,ISL1,CACNA1A,LAMA1,PLXNA4,DBN1,ROBO3,GAB2,NIN,EMB,RTN4RL2,APP,NKX2-1,MYPN,RET,EGFLAM,IRS2,APOE,FOLR1,BRSK2,APOA1,RELN,ENAH,LHX4,LGI1,JAM3,ULK1,CDH4,FGF8,NEFL,SPTB,EFNA1,VCL,MARK2,PITPNA,NPTX1,PARD3,SEMA3A,ADARB1,TIAM1,SEMA4D,CHL1,BARHL2,HOXA2,LPAR3,GFRA4,SEMA4C,KIF5C,LRRC4C,MAP6,DSCAM,CRMP1,WNT3,MIR431,SMO,SLITRK2,CDH11,PAX2,CRTAC1,COL25A1,EVL,EPHA6,EFNA3,VAX1,GRB10,SYNGAP1,…
GO:0007389	pattern specification process	4.5686e-06	PROP1,CDX1,MSX2,SOX17,WNT1,LHX1,NKX2-5,ISL1,GDF3,AP1B1,EVX1,PAX1,HOXC10,GRHL3,HHIP,ALDH1A2,DVL2,APC2,DAAM2,RNF207,NKX2-1,HES3,SPRY1,FOLR1,ZIC1,NR2F2,DISP1,RELN,HES5,TIFAB,CELSR1,FGF8,MKS1,FGF10,ALX1,MID1,WNT8A,PBX2,HHEX,HOXC5,ETS2,SEMA3A,WNT2,DNAI1,ARMC4,CYP26C1,MEOX1,HOXA2,NBL1,RBPJ,CCDC151,TP63,MYF6,DKK1,SSBP3,SIX1,PCGF2,MFNG,WNT3,ITGAM,PRKACA,FZD5,IRX4,SMO,PAX2,HOXB2,WNT6,HOXB3,PRKDC,SYNGAP1,A…
GO:0035637	multicellular organismal signaling	4.63411e-06	ANK2,NKX2-5,CACNA1A,CHRNB4,SCN11A,KCNK6,KCNE1,GLRA1,CACNA1C,RNF207,MYH14,FXYD2,JAM3,KCNJ12,KCNA5,ITPR2,GJA5,KCND3,TNNI3K,KCNE3,MIR1-1,KCNJ5,SCN4A,KCNIP1,NOS1,SLC8A1,FXYD1,ATP2A2,ATP2B3,PRKACA,CASQ1,ATP1A4,CHRM5,P2RX1,KCNK1,JUP,STIM1,SCN4B,FMR1,RYR1,ATP2A1,CACNG7,KCNA2,DMPK,CACNG1,CASQ2,CACNA2D2,FLNA,NPPC,CLCN1,KCNMB2,CACNA1D,KCNMB3,ATP2B1,NFASC,NTRK3,CACNA1S,CACNA1H,SPTBN4,AGT,CACNA1F,CACNG3,MTNR…
GO:0007409	axonogenesis	5.59089e-06	SLIT3,UNC5A,MAPT,LHX1,ISL1,CACNA1A,LAMA1,PLXNA4,DBN1,ROBO3,GAB2,NIN,EMB,APP,NKX2-1,MYPN,RET,EGFLAM,IRS2,APOE,BRSK2,RELN,ENAH,LHX4,LGI1,ULK1,CDH4,FGF8,NEFL,SPTB,EFNA1,VCL,MARK2,PITPNA,NPTX1,PARD3,SEMA3A,ADARB1,TIAM1,SEMA4D,CHL1,BARHL2,HOXA2,LPAR3,GFRA4,SEMA4C,KIF5C,LRRC4C,MAP6,DSCAM,CRMP1,WNT3,SMO,SLITRK2,CDH11,PAX2,COL25A1,EVL,EPHA6,EFNA3,VAX1,GRB10,SYNGAP1,RAP1GAP,GBX1,FYN,WNT5A,SEMA6D,VAX2,ITGA…
GO:0007166	cell surface receptor signaling pathway	6.33291e-06	PROP1,TICAM2,HIP1,MSX2,PDCD6,SLIT3,SOX17,NKD2,EPHB6,ESM1,UNC5A,WNT1,SRMS,P2RX7,KIT,NKX2-5,ISL1,CLIP3,PF4,TCF7L1,IL31,IL24,IL9,PDGFB,IP6K2,CD4,WIF1,RAB34,HLA-G,GDF3,GLIS2,PRICKLE1,FOXO3,CHRNB4,LAMA1,SH2B2,CRHR2,PLXNA4,GRHL3,FER,FAT4,HHIP,WNT16,SLC39A5,PSMD10,KLB,GNB1,BCL2L1,GPRC5A,TSC2,ERCC6,DTX3,DVL2,NOTUM,NDRG2,IL17RD,TXK,FGFR3,IL10RA,PELI2,ZCCHC18,AKT2,SEZ6,ROBO3,GAB2,APC2,GLRA1,DAAM2,PSMB8,ARN…
GO:0006928	movement of cell or subcellular component	6.48229e-06	PROP1,SOX14,CLIC4,MSX2,PDCD6,SLIT3,SOX17,ANK2,MCOLN2,MIR196A2,UNC5A,ENPEP,MAPT,SRMS,LHX1,KIT,ISL1,PF4,IL24,FAT2,PDGFB,SLC16A3,FOXO3,LAMA1,SRGAP3,FAM110C,BICD1,DYNC1I1,FAM83H,BDKRB1,PLXNA4,FER,KIFC2,NKX2-3,AIRE,MIXL1,MIR200B,KCNE1,AKT2,ROBO3,GAB2,BCAS3,APC2,CACNA1C,COL1A2,RNF207,EMB,KIF19,STARD13,APP,TNNC1,NKX2-1,MYPN,LCK,RET,IQCG,ZP3,MIR206,EGFLAM,IRS2,APOE,FOLR1,NR2F2,PTAFR,APOA1,MYH14,SMURF2,FG…
GO:0009966	regulation of signal transduction	7.55509e-06	TICAM2,HIP1,MSX2,PDCD6,SLIT3,SOX17,NKD2,ADRA2C,ESM1,RASGRF2,WNT1,MAPT,SRMS,P2RX7,KIT,NKX2-5,ISL1,PUM1,CLIP3,PF4,TCF7L1,IL24,PDGFB,CD4,NPY5R,WIF1,RAB34,HLA-G,GDF3,GMIP,GLIS2,PRICKLE1,ADRA1B,FOXO3,CHD5,DENND4B,SRGAP3,FAM110C,CC2D1A,BICD1,PTGIS,SH2B2,ARHGEF3,FIS1,FER,HHIP,ARAP3,WNT16,SBK2,NPFFR2,PSMD10,KLB,BCL2L1,GPRC5A,TSC2,ERCC6,ARHGAP30,HRK,DVL2,NOTUM,NDRG2,TXK,FGFR3,IL10RA,PELI2,SEZ6,PPP1R13B,AP…
GO:0007165	signal transduction	7.94158e-06	NRBP2,PROP1,TICAM2,HIP1,TEX2,MSX2,PDCD6,SLIT3,SOX17,NKD2,ADRA2C,EPHB6,ESM1,ANK2,IL17B,STC2,PRKCG,RASGRF2,UNC5A,WNT1,MAPT,SRMS,RLN3,P2RX7,KIT,MTNR1A,NKX2-5,ISL1,LPAR5,PUM1,CLIP3,PF4,TFPT,TCF7L1,IL31,GABRG1,IL24,RUFY1,CACNA1A,NPY1R,IL9,PDGFB,GALP,IP6K2,NMB,CD4,NPY5R,WIF1,RAB34,HLA-G,GDF3,GMIP,GLIS2,DIRAS3,PRICKLE1,RASGEF1C,ADRA1B,FOXO3,SRGN,CHD5,ASB4,CHRNB4,DENND4B,LAMA1,SRGAP3,FAM110C,MIA,CC2D1A,B…
GO:0007411	axon guidance	8.14537e-06	SLIT3,UNC5A,LHX1,ISL1,LAMA1,PLXNA4,ROBO3,GAB2,EMB,APP,NKX2-1,MYPN,RET,EGFLAM,IRS2,RELN,ENAH,LHX4,LGI1,CDH4,FGF8,SPTB,EFNA1,SEMA3A,SEMA4D,CHL1,HOXA2,GFRA4,SEMA4C,KIF5C,DSCAM,CRMP1,WNT3,SMO,EVL,EPHA6,EFNA3,VAX1,GRB10,RAP1GAP,GBX1,FYN,WNT5A,SEMA6D,MYOT,ROBO2,PLXNA2,GDNF,BDNF,NRP1,MATN2,GATA3,SLIT1,EPHA10,VSTM2L,DSCAML1,DPYSL2,NRTN,PRKCQ,PLXNB2,PSPN,TMEFF2,DOK2,MAPK1,GAP43,TUBB3,KLF7,FEZ2,NRXN1,EPHB1…
GO:0031175	neuron projection development	8.96705e-06	SLIT3,UNC5A,GAS7,MAPT,LHX1,ISL1,CACNA1A,LAMA1,PLXNA4,FAT4,DBN1,ERCC6,DVL2,RANBP1,SEZ6,ROBO3,GAB2,NIN,CBFA2T2,EMB,RTN4RL2,GALR2,APP,NKX2-1,MYPN,RET,EGFLAM,PMP22,PDLIM5,IRS2,CECR2,APOE,FOLR1,BRSK2,APOA1,RELN,ENAH,LHX4,LGI1,HES5,JAM3,FREQ,ULK1,CDH4,MDK,EGFR,FGF8,MKS1,NEFL,VIM,SPTB,RAB17,EFNA1,VCL,MARK2,PITPNA,CTHRC1,GFI1,AVIL,STMN3,ACTL6B,NPTX1,PARD3,KIRREL3,SEMA3A,AP2A1,ADARB1,TIAM1,SEMA4D,CHL1,BAR…
GO:0061061	muscle structure development	1.45008e-05	TMOD4,ANK2,SRA1,WNT1,KIT,NKX2-5,MYH15,ISL1,PDGFB,GDF3,PRICKLE1,RBM38,RARB,NPHS1,MEF2D,MIR200B,ARNTL,TNNC1,TCF3,MYPN,TCF7L2,MIR206,PDLIM5,SVIL,NR2F2,SORBS2,MYH14,DISP1,FGF2,JPH1,NRAP,MEGF10,LEMD2,SDC1,AKAP6,COL6A3,TIFAB,VGLL2,FGF8,FGF10,HDAC5,ZFPM2,NKX2-6,WNT8A,WNT2,ADARB1,SMYD3,MIR1-1,MEIS1,WFIKKN2,RCAN1,RBPJ,FER1L5,TMOD2,NOS1,MYF6,CEACAM5,SEMA4C,SLC8A1,DKK1,PDLIM4,SIX1,NFATC2,LIF,ATP2A2,CNTFR,MY…
GO:0009790	embryo development	1.86393e-05	CDX1,MSX2,PDCD6,SOX17,WNT1,LHX1,KIT,NKX2-5,ISL1,PDGFB,MAB21L2,GDF3,PRICKLE1,EVX1,LAMA1,PAX1,HOXC10,GRHL3,RARB,WNT16,NAGLU,DBN1,BCL2L1,TSC2,ALDH1A2,DVL2,MIXL1,SLC25A34,CACNA1C,GINS4,RNF207,CUL4A,HSF1,TAL1,RET,ZP3,COL12A1,HES3,COL7A1,ARNT2,CECR2,FOLR1,ZIC1,NR2F2,APOA1,CHRNA9,TBX4,DISP1,FGF2,PHLDB2,HES5,MYO15A,ARFRP1,PPP2R3A,B9D1,CLASP1,CEBPA,XYLT1,PRDM1,CHD8,TIFAB,EGFR,CELSR1,FGF8,MKS1,ADD1,GJA5,PL…
GO:0048522	positive regulation of cellular process	2.19961e-05	PROP1,SOX14,TFCP2,TICAM2,HIP1,CDX1,MSX2,PDCD6,SOX17,NKD2,ADRA2C,EPHB6,ESM1,ZIC2,SRA1,CCNT1,PRKCG,RASGRF2,AIFM2,WNT1,MAPT,KIAA1211,LHX1,P2RX7,MIR141,ITLN1,KIT,NKX2-5,SYNPO,ISL1,PUM1,ABCA2,CLIP3,PF4,TFPT,IL24,FCHSD1,H2AFY,IL9,PDGFB,MAB21L2,IP6K2,NMB,CD4,NPY5R,WIF1,RAB34,HLA-G,GDF3,MED27,GLIS2,PRICKLE1,EVX1,ADRA1B,FOXO3,CHD5,NLRP7,ASB4,CHRNB4,FAM110C,CADM1,CC2D1A,BICD1,PTGIS,SH2B2,HAS3,PAX1,FAM83H,A…
GO:0006936	muscle contraction	3.10438e-05	TMOD4,ADRA2C,ANK2,KIT,NKX2-5,ADRA1B,CHRNB4,KCNE1,GLRA1,CACNA1C,RNF207,GALR2,OXTR,TNNC1,PTAFR,GRIP2,MYH14,UTS2,ARHGEF11,KCNJ12,KCNA5,MYL1,TIFAB,VIM,MAP2K3,GJA5,PTGER3,VCL,KCND3,TNNI3K,TRPV1,GAMT,KCNE3,CALD1,MIR1-1,KCNJ5,MYL5,CHGA,SCN4A,ZC3H12A,TMOD2,NOS1,SLC8A1,FXYD1,SORBS3,ATP2A2,MYLK2,PRKACA,CASQ1,P2RX1,COMP,JUP,ITGA1,EDN3,SCN4B,PXN,RYR1,ATP2A1,TMOD1,EDNRB,PGAM2,MYOT,GPD1L,ADRBK1,GDNF,SLMAP,MYBP…
GO:0048583	regulation of response to stimulus	3.24522e-05	TICAM2,HIP1,MSX2,PDCD6,SLIT3,SOX17,NKD2,ADRA2C,ESM1,IL17B,PRKCG,RASGRF2,AIFM2,WNT1,MAPT,SRMS,P2RX7,MIR141,KIT,NKX2-5,ISL1,PUM1,CLIP3,PF4,TCF7L1,IL24,CACNA1A,H2AFY,PDGFB,LETM1,CD4,NPY5R,WIF1,RAB34,HLA-G,GDF3,GMIP,GLIS2,PRICKLE1,ADRA1B,FOXO3,WFDC1,CHD5,NLRP7,DENND4B,SRGAP3,FAM110C,CADM1,CC2D1A,BICD1,PTGIS,SH2B2,ARHGEF3,FIS1,PLXNA4,FER,HHIP,ARAP3,WNT16,SBK2,NPFFR2,PSMD10,KLB,BCL2L1,GPRC5A,TSC2,ERCC6…
GO:0003012	muscle system process	3.29722e-05	TMOD4,ADRA2C,ANK2,KIT,NKX2-5,ADRA1B,FOXO3,CHRNB4,KCNE1,GLRA1,CACNA1C,RNF207,GALR2,OXTR,TNNC1,PDLIM5,IL6ST,PTAFR,SORBS2,GRIP2,MYH14,UTS2,ARHGEF11,IL1B,KCNJ12,TNFRSF1A,AKAP6,KCNA5,MYL1,TIFAB,VIM,MAP2K3,GJA5,PTGER3,VCL,KCND3,TNNI3K,TRPV1,GAMT,KCNE3,CALD1,TIAM1,MIR1-1,KCNJ5,MYL5,CHGA,SCN4A,ZC3H12A,TMOD2,NOS1,SLC8A1,FXYD1,SORBS3,ATP2A2,MYLK2,PRKACA,CASQ1,P2RX1,COMP,JUP,ITGA1,JARID2,EDN3,SCN4B,MIR199A1…
GO:0035295	tube development	3.50997e-05	CLIC4,MSX2,PDCD6,SOX17,ESM1,MIR196A2,WNT1,ENPEP,LHX1,KIT,NKX2-5,ISL1,PF4,HLA-G,PRICKLE1,MIR106B,ASB4,LAMA1,PTGIS,ADAMTS16,GRHL3,RARB,FAT4,HHIP,NKX2-3,TSC2,ALDH1A2,DVL2,MIXL1,MIR200B,BCAS3,THRA,RNF207,CBFA2T2,JMJD8,STARD13,OXTR,NKX2-1,TAL1,RET,HES3,MIR206,MMP19,LDLR,SPRY1,CECR2,APOE,FOLR1,NR2F2,STAB1,APOLD1,TBX4,TGM2,FGF2,TNFAIP2,SARS,PPARG,HES5,JAM3,IL1B,SDC1,CARD10,CEBPA,PRDM1,FKBPL,CHD8,MDK,PIK…
GO:0007423	sensory organ development	3.71341e-05	CLIC4,WNT1,LHX1,KIT,MYH15,SLC17A8,CRYBB2,MAB21L2,GDF3,LAMA1,GRHL3,RARB,FAT4,WNT16,SLC39A5,NAGLU,GNB1,ALDH1A2,USH2A,DVL2,CACNA1C,RET,CRB1,CECR2,EYA4,ZIC1,CHRNA9,HES5,MYO15A,B9D1,CEBPA,PRDM1,TIFAB,EGFR,CELSR1,FGF8,MKS1,VIM,FGF10,SMARCA4,GABRA5,NKX2-6,CTHRC1,TFAP2A,LIM2,BHLHE23,ACHE,TUB,WNT2,MEIS1,HOXA2,PCDH15,RP1L1,RBPJ,ATP8B1,SALL1,STAT3,MYO3A,SIX1,CRYGC,DSCAM,RP1,CPAMD8,SDK2,FZD5,ZHX2,TH,PAX2,WNT…
GO:0050793	regulation of developmental process	4.23024e-05	SOX14,CDX1,MSX2,PDCD6,SOX17,ADRA2C,STC2,SRA1,MIR196A2,WNT1,MAPT,LHX1,P2RX7,KIT,NKX2-5,ISL1,PF4,ANKH,CACNA1A,NPY1R,H2AFY,PDGFB,CD4,WIF1,ZADH2,HLA-G,GDF3,PRICKLE1,FOXO3,SRGN,CHAD,MIR106B,ASB4,LAMA1,RBM38,PTGIS,FIS1,PLXNA4,GRHL3,RARB,FAT4,PSMD10,DBN1,AKAP2,BTBD7,USH2A,DVL2,MIXL1,RANBP1,MIR200B,FGFR3,SEZ6,APC2,DAAM2,NIN,PSMB8,PPARGC1B,ARNTL,RNF207,CBFA2T2,RTN4RL2,CLIC1,JMJD8,STARD13,APP,OXTR,SOX13,LI…
GO:0008283	cell population proliferation	4.6625e-05	MSX2,PDCD6,SLIT3,SOX17,EPHB6,ESM1,WNT1,ENPEP,SRMS,LHX1,P2RX7,MIR141,TACC3,KIT,NKX2-5,ISL1,PF4,IL24,IL9,PDGFB,MAB21L2,NMB,CD4,NPY5R,HLA-G,FOXO3,WFDC1,CHD5,PAX1,HOXC10,FER,RARB,FAT4,HHIP,WNT16,SLC39A5,DBN1,KLB,GNB1,BCL2L1,NKX2-3,TSC2,ALDH1A2,DVL2,MEF2D,NDRG2,MIR200B,FGFR3,AKT2,RASSF5,GAB2,CHP2,GINS4,APP,LIMS2,CUL4A,HSF1,TAL1,TCF7L2,DAZAP1,LCK,IL12RB1,GML,ZP3,IGF2BP1,PMP22,ARNT2,SPRY1,IRS2,APOE,TACC…
GO:0006935	chemotaxis	7.24212e-05	SLIT3,UNC5A,LHX1,KIT,ISL1,PF4,PDGFB,LAMA1,SERPIND1,PLXNA4,FER,TSC2,ROBO3,GAB2,PLP2,EMB,APP,NKX2-1,MYPN,RET,EGFLAM,IRS2,DOCK2,PTAFR,APOA1,FGF2,RELN,ENAH,LHX4,LGI1,JAM3,IL1B,CDH4,MDK,FGF8,PPM1F,SPTB,FGF10,EFNA1,GPNMB,CCL28,SEMA3A,TIAM1,CHGA,SEMA4D,CHL1,DUSP1,HOXA2,NBL1,ITGB2,PLA2G7,GFRA4,SEMA4C,PARVA,DPYSL4,KIF5C,KDR,DSCAM,CRMP1,WNT3,SMO,LGMN,EVL,MMP28,EPHA6,STK39,EFNA3,CH25H,ITGA1,PREX1,VAX1,GRB10…
GO:0034762	regulation of transmembrane transport	7.4369e-05	CLIC4,ANK2,P2RX7,ITLN1,CLIP3,CACNA1B,CACNA1A,BDKRB1,SCN11A,KCNK6,KCNH5,KCNF1,KCNG2,KCNE1,AKT2,KCNA7,CACNA1C,RNF207,CLIC1,GALR2,APP,KCNQ2,KCNJ16,CRHBP,IRS2,PTAFR,NETO2,SLC34A1,RELN,JPH1,FXYD2,IL1B,KCNJ12,CLIC6,KCNJ10,AKAP6,KCNA5,NEFL,ANO9,CAPN1,GJA5,KCND3,PIRT,APLNR,KCNE3,MIR1-1,NLGN2,KCNJ5,HSPA2,RRAD,FABP5,SCN4A,DLG3,KCNIP1,KCNC4,HK2,SLC26A6,NOS1,SLC8A1,FXYD1,CLCNKA,PRKACA,CASQ1,TRPC6,OAZ3,GRIN2A…
GO:0001501	skeletal system development	7.94041e-05	CDX1,MSX2,WNT1,LHX1,P2RX7,KIT,ANKH,GDF3,CHAD,PAX1,HOXC10,RARB,FAT4,HHIP,MEF2D,FGFR3,PPARGC1B,COL1A2,THRA,TAL1,COL12A1,COL7A1,TLL1,TBX4,FGF2,FAM20C,HOXA13,HES5,WWOX,XYLT1,TYROBP,MDK,COL6A3,TIFAB,ZNF385A,FGF8,NPR3,C6orf25,MKS1,GJA5,ASH1L,SCARA3,ALX1,BGN,SNX19,TFAP2A,HOXC5,ETS2,ZNF219,ALPL,SEMA4D,MEIS1,HOXA2,WFIKKN2,ADAMTS4,BGLAP,BMP8B,TP63,RSPO2,FLI1,SIX1,PCGF2,RUNX2,GDF2,ECM1,CDH11,HOXB2,COMP,HOXB…
GO:0042330	taxis	9.04872e-05	SLIT3,UNC5A,LHX1,KIT,ISL1,PF4,PDGFB,LAMA1,SERPIND1,PLXNA4,FER,TSC2,ROBO3,GAB2,PLP2,EMB,APP,NKX2-1,MYPN,RET,EGFLAM,IRS2,DOCK2,PTAFR,APOA1,FGF2,RELN,ENAH,LHX4,LGI1,JAM3,IL1B,CDH4,MDK,FGF8,PPM1F,SPTB,FGF10,EFNA1,GPNMB,CCL28,SEMA3A,TIAM1,CHGA,SEMA4D,CHL1,DUSP1,HOXA2,NBL1,ITGB2,PLA2G7,GFRA4,SEMA4C,PARVA,DPYSL4,KIF5C,KDR,DSCAM,CRMP1,WNT3,SMO,LGMN,EVL,MMP28,EPHA6,STK39,EFNA3,CH25H,ITGA1,PREX1,VAX1,GRB10…
GO:0006810	transport	9.12952e-05	VPS13B,NRBP2,CLIC4,TICAM2,HIP1,TEX2,PDCD6,NKD2,ALB,ADRA2C,EPHB6,ANK2,STC2,CORO7,MCOLN2,SLC16A2,PRKCG,SLC25A2,MAPT,P2RX7,TRAM1L1,ITLN1,KIT,NKX2-5,SLC5A9,ISL1,ABCA2,SLC17A8,CLIP3,PF4,ANKH,SOAT2,GABRG1,CACNA1B,RUFY1,CACNA1A,PDGFB,LETM1,PCDHGA3,IP6K2,NMB,SLC16A3,CD4,NPY5R,RAB34,ATP10B,PITRM1,SLC27A6,PRICKLE1,AP1B1,XKR4,SIDT1,SRGN,NLRP7,SLC13A4,CHRNB4,PCDH7,NFKBIE,CADM1,BICD1,APOL6,DYNC1I1,FIS1,BDKRB1…
GO:0009967	positive regulation of signal transduction	9.18796e-05	TICAM2,HIP1,MSX2,ADRA2C,ESM1,WNT1,P2RX7,KIT,ISL1,PUM1,IL24,PDGFB,CD4,NPY5R,RAB34,GDF3,ADRA1B,CHD5,FAM110C,CC2D1A,PTGIS,SH2B2,ARHGEF3,FIS1,WNT16,SBK2,PSMD10,KLB,BCL2L1,ERCC6,HRK,DVL2,TXK,FGFR3,IL10RA,PELI2,PPP1R13B,DAAM2,PSMB8,CHP2,ARNTL,JMJD8,APP,LIMS2,HSF1,TCF7L2,GPS2,MAPK10,LCK,RET,IL1F10,IRS2,KLF14,APOE,RELL1,IL6ST,APOA1,SH2B1,GRIP2,SMURF2,DISP1,TGM2,FGF2,RELN,HES5,LIMS1,IL1B,WWOX,LASP1,TRIM44…
GO:0060429	epithelium development	9.41039e-05	CLIC4,CDX1,MSX2,SOX17,WNT1,LHX1,KRT73,NKX2-5,H2AFY,PDGFB,GDF3,PRICKLE1,KRT83,LAMA1,PAX1,ADAMTS16,GRHL3,RARB,FAT4,HHIP,WNT16,PSMD10,NPHS1,TSC2,BTBD7,ALDH1A2,USH2A,DVL2,AIRE,ACER1,AKT2,PSMB8,ARNTL,THRA,RNF207,CBFA2T2,STARD13,NKX2-1,RET,HES3,SPRY1,CECR2,FOLR1,NR2F2,BRSK2,KRT79,APOLD1,SMURF2,TBX4,TGM2,FGF2,FAM20C,PHLDB2,PPL,PPARG,HES5,IL1B,PPP2R3A,SDC1,B9D1,CLASP1,PRDM1,TNFRSF1A,FKBPL,MDK,NOM1,APCDD1…
GO:1903522	regulation of blood circulation	9.48206e-05	ADRA2C,ANK2,NKX2-5,CACNA1B,ADRA1B,KCNK6,KCNG2,KCNE1,CACNA1C,THRA,RNF207,OXTR,PTAFR,FXYD2,KCNJ12,KCNA5,ITPR2,EGFR,GJA5,PTGER2,KCND3,TNNI3K,TRPV1,SEMA3A,KCNE3,MIR1-1,KCNJ5,CHGA,KCNIP1,ZC3H12A,ACE,AVPR2,NOS1,SLC8A1,FXYD1,ATP2A2,ATP2B3,PRKACA,CASQ1,ATP1A4,TH,P2RX1,KCNK1,JUP,EDN3,STIM1,SCN4B,RYR1,ATP2A1,CACNG7,GPD1L,HSPB7,ADRBK1,FOXN4,BDKRB2,DMPK,CACNG1,CASQ2,TNNI3,CACNA2D2,FLNA,TAC1,SREBF1,NPPC,ADORA…
GO:2000026	regulation of multicellular organismal development	9.5989e-05	SOX14,CDX1,MSX2,PDCD6,SOX17,ADRA2C,MIR196A2,WNT1,MAPT,LHX1,P2RX7,KIT,NKX2-5,ISL1,PF4,ANKH,CACNA1A,H2AFY,PDGFB,CD4,HLA-G,GDF3,PRICKLE1,FOXO3,SRGN,CHAD,MIR106B,ASB4,LAMA1,PTGIS,PLXNA4,GRHL3,RARB,FAT4,PSMD10,DBN1,BTBD7,DVL2,MIXL1,RANBP1,MIR200B,SEZ6,DAAM2,NIN,PSMB8,PPARGC1B,ARNTL,RNF207,CBFA2T2,RTN4RL2,JMJD8,STARD13,APP,OXTR,SOX13,LIMS2,NKX2-1,CUL4A,TCF3,TNRC6A,TAL1,TCF7L2,IL12RB1,RET,ZP3,HES3,MIR20…
GO:0048729	tissue morphogenesis	0.000101358	CLIC4,MSX2,SOX17,WNT1,LHX1,NKX2-5,ISL1,PRICKLE1,LAMA1,ADAMTS16,GRHL3,FAT4,HHIP,WNT16,PSMD10,TSC2,BTBD7,ALDH1A2,DVL2,AIRE,PSMB8,RNF207,STARD13,TNNC1,NKX2-1,TAL1,RET,COL12A1,COL7A1,SPRY1,CECR2,FOLR1,BRSK2,SMURF2,TBX4,TGM2,FGF2,PHLDB2,HES5,CLASP1,FKBPL,MDK,COL6A3,EGFR,CELSR1,FGF8,MKS1,FGF10,VCL,ZFPM2,SCARA3,ALX1,BRD2,CTHRC1,TFAP2A,MTSS1,AP2M1,SEMA3A,WNT2,AP2A1,ADARB1,TIAM1,MIR1-1,PCDH15,DLG3,RBPJ,TP…
GO:0048667	cell morphogenesis involved in neuron differentiation	0.000133022	SLIT3,UNC5A,MAPT,LHX1,ISL1,CACNA1A,LAMA1,PLXNA4,DBN1,ROBO3,GAB2,NIN,EMB,APP,NKX2-1,MYPN,RET,EGFLAM,PDLIM5,IRS2,APOE,BRSK2,RELN,ENAH,LHX4,LGI1,ULK1,CDH4,FGF8,NEFL,SPTB,EFNA1,VCL,MARK2,PITPNA,NPTX1,PARD3,SEMA3A,ADARB1,TIAM1,SEMA4D,CHL1,BARHL2,HOXA2,PCDH15,DTNBP1,LPAR3,GFRA4,SEMA4C,KIF5C,LRRC4C,MAP6,DSCAM,CRMP1,WNT3,TRPC6,SMO,SLITRK2,CDH11,PAX2,COL25A1,EVL,EPHA6,EFNA3,DCDC2,VAX1,GRB10,SYNGAP1,RAP1GA…
GO:0034765	regulation of ion transmembrane transport	0.000134455	CLIC4,ANK2,P2RX7,CACNA1B,CACNA1A,BDKRB1,SCN11A,KCNK6,KCNH5,KCNF1,KCNG2,KCNE1,AKT2,KCNA7,CACNA1C,RNF207,CLIC1,GALR2,APP,KCNQ2,KCNJ16,CRHBP,IRS2,PTAFR,NETO2,SLC34A1,RELN,JPH1,FXYD2,KCNJ12,CLIC6,KCNJ10,AKAP6,KCNA5,NEFL,ANO9,CAPN1,GJA5,KCND3,PIRT,APLNR,KCNE3,MIR1-1,NLGN2,KCNJ5,HSPA2,RRAD,SCN4A,DLG3,KCNIP1,KCNC4,NOS1,SLC8A1,FXYD1,CLCNKA,PRKACA,CASQ1,TRPC6,GRIN2A,CNIH3,STK39,ARF1,EDN3,STIM1,YWHAQ,SCN4B…
GO:0030001	metal ion transport	0.000144853	ANK2,STC2,MCOLN2,P2RX7,NKX2-5,SLC5A9,SLC17A8,CACNA1B,CACNA1A,PDGFB,LETM1,CD4,SLC13A4,BDKRB1,SCN11A,KCNK6,SLC39A5,KCNH5,KCNF1,KCNG2,KCNE1,KCNA7,CACNA1C,RNF207,GALR2,KCNQ2,LCK,KCNJ16,GRIN2C,NETO2,EFHB,CHRNA9,FGF2,SLC34A1,JPH1,FXYD2,KCNJ12,FREQ,ATP6V0D2,KCNJ10,AKAP6,KCNA5,ITPR2,GJA5,PLCD1,SLC5A11,KCND3,TRPV1,APLNR,KCNE3,MIR1-1,SLC9A4,KCNJ5,SLC9A7,HSPA2,PLCH2,RRAD,CNNM4,SCN4A,BBC3,ATP6V1C2,SLC38A4,KC…
GO:0015711	organic anion transport	0.000169526	SLC16A2,SLC25A2,P2RX7,SLC17A8,CACNA1A,NMB,SLC16A3,NPY5R,ATP10B,SLC27A6,XKR4,SLC13A4,NFKBIE,GLS2,ABCC3,SLC7A1,NFE2L1,SLC25A42,CYB5R2,AKT2,EMB,GLTPD2,SLC25A22,OSBPL5,LDLR,CETP,IRS2,APOE,FOLR1,APOA1,PPARG,IL1B,SLC6A5,KCNJ10,SLC38A5,SLCO2A1,ANO9,APOC1,NR1H4,PITPNA,PLA2G5,SLC25A18,SLCO1A2,CA12,GIPC1,TRPV1,SLC4A1,CA5A,SLC7A5,SLC38A4,ACE,ATP8B1,SLC7A4,SLC2A6,SLC26A6,MID1IP1,ABCG2,SLC4A2,SLC25A44,SLC7A7,…
GO:0051234	establishment of localization	0.000211773	VPS13B,NRBP2,CLIC4,TICAM2,HIP1,TEX2,PDCD6,NKD2,ALB,ADRA2C,EPHB6,ANK2,STC2,CORO7,MCOLN2,SLC16A2,PRKCG,SLC25A2,MAPT,P2RX7,TRAM1L1,ITLN1,KIT,NKX2-5,SLC5A9,ISL1,ABCA2,SLC17A8,CLIP3,PF4,ANKH,SOAT2,GABRG1,CACNA1B,RUFY1,CACNA1A,H2AFY,PDGFB,LETM1,PCDHGA3,IP6K2,NMB,SLC16A3,CD4,NPY5R,RAB34,ATP10B,PITRM1,SLC27A6,PRICKLE1,AP1B1,XKR4,SIDT1,SRGN,NLRP7,SLC13A4,CHRNB4,PCDH7,NFKBIE,CADM1,BICD1,APOL6,DYNC1I1,FIS1,…
GO:0070887	cellular response to chemical stimulus	0.000258096	CLIC4,TICAM2,MSX2,PDCD6,SLIT3,SOX17,ALB,STC2,SRA1,MIR196A2,GFPT2,AIFM2,WNT1,MAPT,LHX1,P2RX7,KIT,ISL1,CLIP3,PF4,IL31,IL24,CACNA1A,IL9,PDGFB,LETM1,IP6K2,CD4,HLA-G,GDF3,SOD3,FOXO3,MIR106B,NLRP7,PTGIS,SH2B2,FIS1,CRHR2,PLXNA4,FER,RARB,FAT4,HHIP,WNT16,SLC39A5,NPFFR2,PSMD10,TEX14,KLB,GNB1,BCL2L1,TSC2,ALDH1A2,NFE2L1,IL17RD,TXK,RANBP1,ACER1,FGFR3,KCNE1,IL10RA,GRAMD1A,PELI2,ZCCHC18,AKT2,OSBPL7,ROBO3,HCRTR2…
GO:0040007	growth	0.000271508	CLIC4,MSX2,SLIT3,SOX17,STC2,ENO3,MAPT,LHX1,NKX2-5,NPY1R,IL9,IP6K2,FOXO3,WFDC1,BDKRB1,PLXNA4,OPA3,RARB,PSMD10,DBN1,BCL2L1,ERCC6,MIR200B,FGFR3,NIN,GINS4,APP,HSF1,HEPACAM,MT1H,ZP3,COL12A1,COL7A1,PDLIM5,SPRY1,APOE,INO80,SORBS2,FGF2,LGI1,ARHGEF11,PPARG,ULK1,CDH4,EHMT2,RASGRP2,AKAP6,MDK,COL6A3,EGFR,FGF8,ADD1,PPM1F,FGF10,SMARCA4,VCL,ZFPM2,SCARA3,ESR2,FTO,SP2,SGK2,GAMT,SEMA3A,WNT2,LATS2,ADARB1,TIAM1,MIR1…
GO:0042391	regulation of membrane potential	0.000303144	ANK2,MAPT,P2RX7,GABRG1,CACNA1B,CACNA1A,CHRNB4,SCN11A,KCNK6,BCL2L1,KCNH5,KCNE1,AKT2,SEZ6,GLRA1,CACNA1C,RNF207,CLIC1,APP,HTR3B,GRIK5,GRIN2C,MYH14,CHRNA9,SLC34A1,RELN,KCNJ10,AKAP6,KCNA5,BCO2,GJA5,GABRA5,KCND3,SSH1,TRPV1,GABRD,CHCHD10,KCNE3,MIR1-1,NLGN2,KCNJ5,S1PR2,SCN4A,SLC8A1,CHRNA6,KDR,FXYD1,ATP2A2,ATP1A4,GRIN2A,CRTC1,P2RX1,KCNK1,CNIH3,JUP,STX1A,SCN4B,FMR1,P2RX5,MPP2,GABRA3,FAM19A4,GPD1L,PRKCZ,BDN…
GO:0098660	inorganic ion transmembrane transport	0.00033195	CLIC4,ANK2,MCOLN2,P2RX7,ANKH,GABRG1,CACNA1B,CACNA1A,LETM1,SLC13A4,BDKRB1,SCN11A,KCNK6,SLC39A5,CLCA4,KCNH5,KCNF1,KCNG2,KCNE1,KCNA7,GLRA1,ANO2,CACNA1C,RNF207,CLIC1,GALR2,KCNQ2,LCK,KCNJ16,GRIN2C,PTAFR,NETO2,CHRNA9,FGF2,SLC34A1,JPH1,FXYD2,COX4I2,COX7C,KCNJ12,FREQ,CLIC6,ATP6V0D2,KCNJ10,AKAP6,KCNA5,ITPR2,ANO9,PLCD1,GABRA5,KCND3,COX10,TRPV1,GABRD,APLNR,KCNE3,SLC4A1,MIR1-1,SLC9A4,KCNJ5,SLC9A7,HSPA2,PLCH2…
GO:0042592	homeostatic process	0.000336444	CLIC4,ALB,ANK2,STC2,MCOLN2,KIAA1211,P2RX7,KIT,SYNPO,ABCA2,SOAT2,CACNA1A,HKDC1,LETM1,NMB,CD4,ADRA1B,FOXO3,SH2B2,FIS1,BDKRB1,HOXC10,GRHL3,ORMDL3,SLC39A5,GNB1,NKX2-3,ERCC6,NFE2L1,USH2A,ACER1,HCRTR2,CACNA1C,PPARGC1B,ARNTL,THRA,GALR2,APP,OXTR,RAB11FIP5,HSF1,TAL1,TCF7L2,MT1H,LCK,CYP11B1,RPS24,GRIK5,MIR33B,LDLR,CETP,IRS2,APOE,BRSK2,GRIN2C,APOA1,CHRNA9,TGM2,FGF2,SLC34A1,JPH1,PPARG,DYNC1H1,JAM3,IL1B,FREQ,…
GO:0009605	response to external stimulus	0.00035254	SOX14,TICAM2,SLIT3,ALB,IL17B,STC2,MCOLN2,PRKCG,APOBEC3B,UNC5A,LHX1,P2RX7,MIR141,ITLN1,KIT,ISL1,PUM1,PF4,LOXL1,IL24,CACNA1A,PDGFB,GALP,IP6K2,CD4,NPY5R,HLA-G,GDF3,FOXO3,WFDC1,NLRP7,LAMA1,CADM1,SERPIND1,PTGIS,FIS1,BDKRB1,PLXNA4,FER,SLC39A5,PSMD10,GNB1,BCL2L1,TSC2,ERCC6,ALDH1A2,NFE2L1,TXK,TMEM150C,IL10RA,ROBO3,GAB2,BCAS3,GLRA1,PSMB8,PLP2,EMB,TNIP1,NLRP10,APP,NKX2-1,TNRC6A,HSF1,MYPN,GPS2,IL12RB1,RET,C…
GO:0048589	developmental growth	0.000355008	CLIC4,MSX2,SLIT3,STC2,ENO3,MAPT,LHX1,NKX2-5,NPY1R,FOXO3,PLXNA4,RARB,DBN1,ERCC6,MIR200B,FGFR3,NIN,GINS4,APP,HSF1,ZP3,COL12A1,COL7A1,PDLIM5,SPRY1,APOE,SORBS2,FGF2,ULK1,CDH4,EHMT2,AKAP6,MDK,COL6A3,FGF8,ADD1,FGF10,VCL,ZFPM2,SCARA3,FTO,SP2,GAMT,SEMA3A,WNT2,LATS2,ADARB1,TIAM1,MIR1-1,SEMA4D,MEIS1,BARHL2,PCDH15,RBPJ,DUSP6,LPAR3,MYF6,SALL1,RSPO2,STAT3,SEMA4C,SASH3,RASAL1,SIX1,GHRHR,DSCAM,WNT3,ECM1,SMO,STK…
GO:0060047	heart contraction	0.000371316	ANK2,NKX2-5,CACNA1B,ADRA1B,KCNK6,KCNG2,KCNE1,CACNA1C,THRA,RNF207,TNNC1,FXYD2,KCNJ12,KCNA5,MYL1,ITPR2,MAP2K3,GJA5,KCND3,TNNI3K,TRPV1,SEMA3A,KCNE3,MIR1-1,KCNJ5,CHGA,KCNIP1,ZC3H12A,ACE,NOS1,SLC8A1,FXYD1,ATP2A2,MYLK2,ATP2B3,PRKACA,CASQ1,ATP1A4,TH,KCNK1,JUP,EDN3,STIM1,SGCZ,SCN4B,RYR1,ATP2A1,CACNG7,GPD1L,HSPB7,ADRBK1,FOXN4,SGCD,DMPK,CACNG1,CASQ2,TNNI3,CACNA2D2,FLNA,TAC1,SREBF1,NPPC,ADORA1,CACNA1D,TNNT2…
GO:0015849	organic acid transport	0.000373999	SLC16A2,SLC25A2,P2RX7,SLC17A8,CACNA1A,NMB,SLC16A3,NPY5R,SLC27A6,SLC13A4,NFKBIE,GLS2,ABCC3,SLC7A1,NFE2L1,AKT2,EMB,SLC25A22,IRS2,APOE,FOLR1,PPARG,IL1B,SLC6A5,KCNJ10,SLC38A5,SLCO2A1,NR1H4,PLA2G5,SLC25A18,SLCO1A2,GIPC1,TRPV1,SLC7A5,SLC38A4,ACE,ATP8B1,SLC7A4,SLC26A6,MID1IP1,ABCG2,SLC25A44,SLC7A7,TRPC4,SLC23A1,SLC38A1,SLC16A14,SLC26A8,STK39,SLC6A17,SLC38A10,SLC10A4,STX1A,SLC7A14,SLC19A1,SLC16A8,PPFIA3,…
GO:0007167	enzyme linked receptor protein signaling pathway	0.000412794	HIP1,MSX2,PDCD6,EPHB6,ESM1,WNT1,SRMS,KIT,PDGFB,CD4,GDF3,FOXO3,SH2B2,FER,FAT4,HHIP,SLC39A5,KLB,GPRC5A,TSC2,FGFR3,ZCCHC18,AKT2,GAB2,COL1A2,APP,NKX2-1,LCK,RET,PTPRE,SPRY1,IRS2,LY6G6E,FOLR1,IL6ST,GIT1,SH2B1,SMURF2,FGF2,FAM20C,HES5,IL1B,LEMD2,ATP6V0D2,LTBP1,EGFR,FGF8,VIM,FGF23,NR1H4,CD7,FGF10,EFNA1,IGFBP6,KL,GIPC1,PILRB,HHEX,MTSS1,AP2M1,PARD3,FUT8,AP2A1,TIAM1,ZBTB7B,MIR1-1,SPRED2,DNAI1,EPS15,PTGIR,EPH…
GO:0003015	heart process	0.000442974	ANK2,NKX2-5,CACNA1B,ADRA1B,KCNK6,KCNG2,KCNE1,CACNA1C,THRA,RNF207,TNNC1,FXYD2,KCNJ12,KCNA5,MYL1,ITPR2,MAP2K3,GJA5,KCND3,TNNI3K,TRPV1,SEMA3A,KCNE3,MIR1-1,KCNJ5,CHGA,KCNIP1,ZC3H12A,ACE,NOS1,SLC8A1,FXYD1,ATP2A2,MYLK2,ATP2B3,PRKACA,CASQ1,ATP1A4,TH,KCNK1,JUP,EDN3,STIM1,SGCZ,SCN4B,FYN,RYR1,ATP2A1,CACNG7,GPD1L,HSPB7,ADRBK1,FOXN4,SGCD,DMPK,CACNG1,CASQ2,TNNI3,CACNA2D2,FLNA,TAC1,SREBF1,NPPC,ADORA1,CACNA1D,T…
GO:0008016	regulation of heart contraction	0.000463693	ANK2,NKX2-5,CACNA1B,ADRA1B,KCNK6,KCNG2,KCNE1,CACNA1C,THRA,RNF207,FXYD2,KCNJ12,KCNA5,ITPR2,GJA5,KCND3,TNNI3K,TRPV1,SEMA3A,KCNE3,MIR1-1,KCNJ5,CHGA,KCNIP1,ZC3H12A,NOS1,SLC8A1,FXYD1,ATP2A2,ATP2B3,PRKACA,CASQ1,ATP1A4,TH,KCNK1,JUP,EDN3,STIM1,SCN4B,RYR1,ATP2A1,CACNG7,GPD1L,HSPB7,ADRBK1,FOXN4,DMPK,CACNG1,CASQ2,TNNI3,CACNA2D2,FLNA,TAC1,SREBF1,NPPC,ADORA1,CACNA1D,TNNT2,GATA4,DMD,NOS1AP,ATP2B1,TGFB2,CACNA1S…
GO:0048598	embryonic morphogenesis	0.00047518	MSX2,SOX17,WNT1,LHX1,NKX2-5,MAB21L2,GDF3,PRICKLE1,HOXC10,GRHL3,RARB,WNT16,NAGLU,TSC2,ALDH1A2,DVL2,MIXL1,CACNA1C,RNF207,TAL1,RET,COL12A1,HES3,COL7A1,CECR2,FOLR1,ZIC1,APOA1,CHRNA9,TBX4,FGF2,PHLDB2,HES5,MYO15A,ARFRP1,B9D1,CLASP1,TIFAB,CELSR1,FGF8,MKS1,GJA5,FGF10,EFNA1,ALX1,BRD2,CTHRC1,TFAP2A,PBX2,ETS2,WNT2,APLNR,MIR1-1,ZBTB17,DUSP1,HOXA2,PCDH15,ITGB2,TP63,SALL1,RSPO2,SEMA4C,MYO3A,DKK1,SIX1,PCGF2,RUN…
GO:1905114	cell surface receptor signaling pathway involved in cell-cell signaling	0.000510709	PROP1,SOX17,NKD2,WNT1,P2RX7,NKX2-5,ISL1,TCF7L1,WIF1,PRICKLE1,FOXO3,CHRNB4,GRHL3,WNT16,PSMD10,GNB1,TSC2,DVL2,NOTUM,NDRG2,SEZ6,APC2,GLRA1,DAAM2,PSMB8,ARNTL,APP,TNRC6A,TCF7L2,CPZ,GRIK5,APOE,FOLR1,GRIN2C,CHRNA9,SMURF2,RELN,WWOX,SDC1,CHD8,MDK,APCDD1,EGFR,CELSR1,MKS1,MCC,FGF10,SMARCA4,MARK2,IGFBP6,WNT8A,CTHRC1,HHEX,SSH1,TRPV1,AP2M1,WNT2,AP2A1,LATS2,TIAM1,MIR1-1,NLGN2,S1PR2,AMOTL1,ATP6V1C2,RBPJ,SALL1,RS…
GO:0046942	carboxylic acid transport	0.00054676	SLC16A2,SLC25A2,P2RX7,SLC17A8,CACNA1A,NMB,SLC16A3,NPY5R,SLC27A6,SLC13A4,NFKBIE,GLS2,ABCC3,SLC7A1,NFE2L1,AKT2,EMB,SLC25A22,IRS2,APOE,FOLR1,PPARG,IL1B,SLC6A5,KCNJ10,SLC38A5,SLCO2A1,NR1H4,PLA2G5,SLC25A18,SLCO1A2,GIPC1,TRPV1,SLC7A5,SLC38A4,ACE,ATP8B1,SLC7A4,SLC26A6,MID1IP1,ABCG2,SLC25A44,SLC7A7,TRPC4,SLC23A1,SLC38A1,SLC16A14,SLC26A8,SLC6A17,SLC38A10,SLC10A4,STX1A,SLC7A14,SLC19A1,SLC16A8,PPFIA3,SLC38A…
GO:0051716	cellular response to stimulus	0.000552165	NRBP2,PROP1,CLIC4,TICAM2,HIP1,TEX2,MSX2,PDCD6,SLIT3,SOX17,NKD2,ALB,ADRA2C,EPHB6,ESM1,ANK2,IL17B,STC2,SRA1,MIR196A2,GFPT2,PRKCG,RASGRF2,UNC5A,AIFM2,WNT1,MAPT,SRMS,RLN3,LHX1,P2RX7,KIT,MTNR1A,NKX2-5,ISL1,LPAR5,PUM1,CLIP3,PF4,TFPT,TCF7L1,IL31,GABRG1,IL24,RUFY1,CACNA1A,NPY1R,IL9,PDGFB,LETM1,GALP,IP6K2,NMB,CD4,NPY5R,WIF1,RAB34,HLA-G,GDF3,GMIP,GLIS2,DIRAS3,PRICKLE1,SOD3,RASGEF1C,ADRA1B,FOXO3,SRGN,MIR106…
GO:0040011	locomotion	0.000581686	PROP1,SOX14,CLIC4,MSX2,PDCD6,SLIT3,SOX17,MCOLN2,MIR196A2,UNC5A,ENPEP,SRMS,LHX1,KIT,ISL1,PF4,IL24,FAT2,PDGFB,SLC16A3,FOXO3,LAMA1,SRGAP3,FAM110C,SERPIND1,FAM83H,BDKRB1,PLXNA4,PC,FER,NKX2-3,TSC2,AIRE,MIXL1,MIR200B,AKT2,ROBO3,GAB2,BCAS3,APC2,COL1A2,PLP2,EMB,STARD13,APP,NKX2-1,MYPN,LCK,RET,IQCG,ZP3,MIR206,EGFLAM,TRIM31,IRS2,APOE,FOLR1,DOCK2,NR2F2,GRIN2C,PTAFR,APOA1,SMURF2,FGF2,THBD,RELN,ENAH,LHX4,PHLD…
GO:0065009	regulation of molecular function	0.000624122	HIP1,MSX2,PDCD6,ADRA2C,EPHB6,ANK2,ZIC2,ELMOD3,CCNT1,WNT1,MAPT,P2RX7,KIT,ISL1,LPAR5,ABCA2,H2AFY,PDGFB,CD4,GMIP,GLIS2,PITRM1,DIRAS3,PPP2R2B,WFDC1,NLRP7,NFKBIE,SRGAP3,BICD1,SERPIND1,DYNC1I1,PTGIS,FIS1,PLXNA4,GRHL3,FER,PARM1,ARAP3,SBK2,NPFFR2,PSMD10,TEX14,GPRC5A,TSC2,ERCC6,PHACTR3,SET,ARHGAP30,DVL2,TXK,RANBP1,FGFR3,KCNE1,AKT2,MIR130B,H1F0,BCAS3,APC2,PPEF2,PSMB8,CACNA1C,CHP2,PPARGC1B,PPP2R2C,RNF207,GA…
GO:0034330	cell junction organization	0.000771143	ANK2,CDH7,CADM1,CLDN11,BCAS3,LIMS2,CADM2,PHLDB2,JAM3,LIMS1,IL1B,CDH4,CLASP1,ADD1,GJA5,PPM1F,NR1H4,VCL,LIM2,PARD3,NLGN2,PLEKHA7,ACE,S100A10,KDR,PRKACA,SDK2,FZD5,KRT5,WHAMM,CDH11,JUP,SDC4,PTPRK,HDAC7,CADM3,COL16A1,ARHGAP6,DLG5,PIP5K1C,ARVCF,NRP1,IQSEC1,FBLIM1,CTNND2,MYOC,PTK2B,XIRP2,PRTN3,DUSP3,TGFB3,FLNA,LDB1,GJB6,DUSP22,OCLN,CDH3,CDH24,ITGB4,MAP4K4,GPBAR1,TNF,MARVELD2,CLDN6,KIAA0754,ABCC8,NFASC,C…
GO:0009893	positive regulation of metabolic process	0.00077155	PROP1,SOX14,TFCP2,HIP1,CDX1,PDCD6,SOX17,NKD2,ADRA2C,ANK2,ZIC2,SRA1,CCNT1,PRKCG,WNT1,MAPT,LHX1,P2RX7,ITLN1,KIT,NKX2-5,ISL1,PUM1,ABCA2,CLIP3,PF4,IL24,H2AFY,IL9,PDGFB,CD4,NPY5R,GDF3,MED27,GLIS2,PRICKLE1,EVX1,ADRA1B,FOXO3,RBM38,HAS3,PAX1,FIS1,HOXC10,GRHL3,PARM1,RARB,WNT16,SLC39A5,SBK2,PSMD10,KLB,GPRC5A,NKX2-3,TSC2,ERCC6,ALDH1A2,AGXT2,NFE2L1,DVL2,DDN,AIRE,MIXL1,MEF2D,TXK,FGFR3,PELI2,ZCCHC18,AKT2,RASSF…
GO:0048880	sensory system development	0.000822491	CLIC4,LHX1,MYH15,ISL1,SLC17A8,CRYBB2,MAB21L2,GDF3,LAMA1,GRHL3,RARB,WNT16,SLC39A5,NAGLU,GNB1,ALDH1A2,CACNA1C,RET,CRB1,HES5,B9D1,PRDM1,EGFR,VIM,FGF10,SMARCA4,TFAP2A,LIM2,BHLHE23,ACHE,TUB,SEMA3A,WNT2,MEIS1,RP1L1,STAT3,CRYGC,DSCAM,ITGAM,RP1,CPAMD8,SDK2,FZD5,ZHX2,TH,PAX2,WNT6,DIO3,VAX1,PAX4,PROM1,RDH13,MEIS2,WT1,WNT5A,VAX2,TMOD1,WNT7B,FOXN4,BDNF,NRP1,SMOC1,GATA3,PYGO2,SH3PXD2B,TGFBR2,HIPK2,FAT1,RXRA,K…
GO:0003008	system process	0.000871656	SOX14,TMOD4,ADRA2C,ANK2,ZIC2,PRKCG,ENPEP,MAPT,KIAA1211,P2RX7,KIT,NKX2-5,SYNPO,SLC17A8,CRYBB2,SOAT2,GABRG1,CACNA1B,CACNA1A,NPY1R,PDGFB,ADRA1B,FOXO3,CHRNB4,ADAMTS16,BDKRB1,HOXC10,OPA3,SCN11A,KCNK6,GNB1,NPHS1,USH2A,KCNG2,TMEM150C,KCNE1,SEZ6,ALDH7A1,GLRA1,PPEF2,CACNA1C,COL1A2,THRA,RNF207,GALR2,APP,OXTR,TNNC1,RAB11FIP5,CYP11B1,HTR3B,CRHBP,GRIK5,LDLR,PDLIM5,EYA4,APOE,NR2F2,IL6ST,GRIN2C,HPS1,PTAFR,OTOF,…
GO:0061337	cardiac conduction	0.000872812	ANK2,NKX2-5,KCNK6,KCNE1,CACNA1C,RNF207,FXYD2,KCNJ12,KCNA5,ITPR2,GJA5,KCND3,TNNI3K,KCNE3,MIR1-1,KCNJ5,KCNIP1,NOS1,SLC8A1,FXYD1,ATP2A2,ATP2B3,PRKACA,CASQ1,ATP1A4,KCNK1,JUP,STIM1,SCN4B,RYR1,ATP2A1,CACNG7,DMPK,CACNG1,CASQ2,CACNA2D2,FLNA,NPPC,CACNA1D,ATP2B1,CACNA1S,SPTBN4,AGT,CACNA1F,CACNG3,FXYD6,GJD3,SLC8A3,CACNG4,KCNK15
GO:0046903	secretion	0.00096485	TICAM2,NKD2,ALB,ADRA2C,EPHB6,MCOLN2,SLC16A2,PRKCG,P2RX7,KIT,ISL1,PF4,CACNA1B,CACNA1A,PDGFB,NMB,NPY5R,SRGN,NLRP7,CHRNB4,PCDH7,CADM1,GLS2,ORMDL3,FER,ABCC3,PANX2,NPHS1,KCNG2,GAB2,LRMP,CACNA1C,ARNTL,DOC2B,NLRP10,SLC18A2,APP,OXTR,RAB11FIP5,TCF7L2,ZP3,CRHBP,GRIK5,IRS2,APOE,DOCK2,BRSK2,PTAFR,OTOF,APOA1,GIT1,LAIR1,DISP1,TNFAIP2,BRI3,DYNC1H1,LGALS3BP,IL1B,NLRP1,FREQ,NEU1,SDC1,FUCA1,CLASP1,SCRN1,TYROBP,TNF…
GO:0048871	multicellular organismal homeostasis	0.00107276	ALB,KIAA1211,P2RX7,HOXC10,GRHL3,ERCC6,USH2A,ACER1,PPARGC1B,ARNTL,THRA,OXTR,HSF1,DYNC1H1,IL1B,RAB3D,EGFR,NPR3,MKS1,ADD1,ADCY7,PTGER3,NXNL2,FTO,ADRB3,NOVA2,ACHE,TUB,TRPV1,ESRRG,ADCY9,ZBTB7B,ZNF516,FABP5,PRDM14,PCDH15,BGLAP,RP1L1,RBPJ,AVPR2,TP63,STAT3,SASH3,SLC25A44,MUC6,RP1,PRKACA,NR1H2,SMO,IRF4,SGIP1,CRTC1,GCNT2,KSR2,STK39,BMP8A,GRB10,PROM1,CLRN1,RB1,CLDN18,NR1H3,LRRK1,FGF21,FLG,SERPINA3,EDNRB,ZNF…
GO:0048754	branching morphogenesis of an epithelial tube	0.00108155	CLIC4,MSX2,WNT1,LHX1,LAMA1,ADAMTS16,FAT4,HHIP,NKX2-1,SPRY1,FGF2,FKBPL,MDK,CELSR1,FGF8,MKS1,FGF10,WNT2,SALL1,RSPO2,SIX1,GDF2,SMO,PAX2,WNT6,CTSZ,WT1,WNT5A,RASIP1,DLG5,GDNF,NRP1,DDR1,PGF,MET,TGFBR2,AR,VDR,TACSTD2,YAP1,SOX9,CTNNBIP1,DLL4,TNF,PML,LRP5L,WNT4,AGT,CAV3,SIX2,HOXB7
GO:1901615	organic hydroxy compound metabolic process	0.00113638	SLC16A2,KIT,ABCA2,SOAT2,IP6K2,ALDH1A2,NFE2L1,CYB5R2,ACER1,OSBPL7,GALR2,APP,CYP11B1,OSBPL5,LDLR,CETP,APOE,PTAFR,APOA1,FGF2,SLC34A1,LDHC,INPP4B,IL1B,DHRS4,CEBPA,RDH5,ACAT2,MVD,CLN8,FGF23,APOC1,NR1H4,PLCD1,INPP5A,GFI1,GIPC1,TPO,HDC,PLEK,PLCH2,SYNJ2,CYP26C1,INPP5B,PFKFB2,CEL,ITGB2,ATP8B1,LDHA,HTR1A,CRYM,CYP2E1,INPP4A,CYP27B1,ALOX15,ADH6,SNCB,ITGAM,CYP27A1,GRIN2A,LGMN,TH,DIO3,NFKB1,NFYC,CH25H,APOB,FGF…
GO:0030029	actin filament-based process	0.00131154	HIP1,TMOD4,ANK2,CORO7,KIAA1211,KIT,NKX2-5,SYNPO,FCHSD1,KLHL17,SH2B2,GRHL3,FER,KANK3,DBN1,NPHS1,KCNE1,BCAS3,DAAM2,CACNA1C,PPARGC1B,RNF207,TNNC1,MYPN,PARVG,PDLIM5,DOCK2,BRSK2,APOA1,SORBS2,MYH14,EPB41L2,CDC42EP5,ENAH,PHLDB2,ARHGEF11,NRAP,JAM3,CLASP1,TYROBP,KCNA5,MDK,MYL1,CELSR1,PARVB,VIM,ADD1,GJA5,FAM171A1,PPM1F,SPTB,FGF10,KCND3,MTSS1,AVIL,SYNE2,SSH1,CDK10,KCNE3,MIR1-1,KCNJ5,BST2,PLEK,S1PR2,SERPINF2…
GO:0035556	intracellular signal transduction	0.00138864	NRBP2,TICAM2,HIP1,PDCD6,ADRA2C,ANK2,PRKCG,RASGRF2,WNT1,MAPT,P2RX7,KIT,PUM1,PF4,RUFY1,PDGFB,CD4,NPY5R,RAB34,HLA-G,GMIP,DIRAS3,RASGEF1C,ADRA1B,FOXO3,CHD5,ASB4,DENND4B,SRGAP3,FAM110C,CC2D1A,SH2B2,ARHGEF3,FIS1,FER,FAT4,ARAP3,WNT16,SBK2,NPFFR2,PSMD10,KLB,GNB1,BCL2L1,NPHS1,TSC2,ERCC6,RAPGEFL1,ARHGAP30,DVL2,NDRG2,IL17RD,FGFR3,PELI2,AKT2,SEZ6,RASSF5,GAB2,PPP1R13B,PPEF2,PSMB8,CACNA1C,CHP2,ARNTL,COL1A2,TNI…
GO:0150063	visual system development	0.0014738	CLIC4,LHX1,MYH15,SLC17A8,CRYBB2,MAB21L2,GDF3,LAMA1,GRHL3,RARB,WNT16,SLC39A5,NAGLU,GNB1,ALDH1A2,CACNA1C,RET,CRB1,HES5,B9D1,PRDM1,EGFR,VIM,FGF10,SMARCA4,TFAP2A,LIM2,BHLHE23,ACHE,TUB,WNT2,MEIS1,RP1L1,STAT3,CRYGC,DSCAM,ITGAM,RP1,CPAMD8,SDK2,FZD5,ZHX2,TH,PAX2,WNT6,DIO3,VAX1,PAX4,PROM1,RDH13,MEIS2,WT1,WNT5A,VAX2,TMOD1,WNT7B,FOXN4,BDNF,NRP1,SMOC1,GATA3,PYGO2,SH3PXD2B,TGFBR2,HIPK2,FAT1,RXRA,KDM2B,NKD1,DL…
GO:0002009	morphogenesis of an epithelium	0.00157611	CLIC4,MSX2,SOX17,WNT1,LHX1,NKX2-5,PRICKLE1,LAMA1,ADAMTS16,GRHL3,FAT4,HHIP,WNT16,PSMD10,TSC2,BTBD7,ALDH1A2,DVL2,AIRE,PSMB8,RNF207,STARD13,NKX2-1,RET,SPRY1,CECR2,FOLR1,BRSK2,SMURF2,TBX4,TGM2,FGF2,PHLDB2,HES5,CLASP1,FKBPL,MDK,EGFR,CELSR1,FGF8,MKS1,FGF10,VCL,ALX1,BRD2,CTHRC1,TFAP2A,MTSS1,AP2M1,SEMA3A,WNT2,AP2A1,TIAM1,PCDH15,DLG3,RBPJ,TP63,SALL1,RSPO2,SEMA4C,DKK1,SIX1,LIF,GDF2,PRKACA,GPC4,FZD5,SMO,PAX…
GO:0001763	morphogenesis of a branching structure	0.00158693	CLIC4,MSX2,WNT1,LHX1,LAMA1,ADAMTS16,FAT4,HHIP,BTBD7,NKX2-1,SPRY1,TGM2,FGF2,PRDM1,FKBPL,MDK,CELSR1,FGF8,MKS1,FGF10,SEMA3A,WNT2,TP63,SALL1,RSPO2,SIX1,GDF2,FZD5,SMO,PAX2,WNT6,CTSZ,WT1,WNT5A,COL16A1,RASIP1,DLG5,GDNF,NRP1,DDR1,PGF,ERMN,MET,TGFBR2,AR,RXRA,VDR,TACSTD2,DLX2,YAP1,SOX9,CTNNBIP1,DLL4,TNF,PML,LRP5L,WNT4,AGT,PROX1,CAV3,SIX2,HOXB7
GO:0001654	eye development	0.00160765	CLIC4,LHX1,MYH15,SLC17A8,CRYBB2,MAB21L2,GDF3,LAMA1,GRHL3,RARB,WNT16,SLC39A5,NAGLU,GNB1,ALDH1A2,CACNA1C,RET,CRB1,HES5,B9D1,PRDM1,EGFR,VIM,FGF10,SMARCA4,TFAP2A,LIM2,BHLHE23,ACHE,TUB,WNT2,MEIS1,RP1L1,STAT3,CRYGC,DSCAM,RP1,CPAMD8,SDK2,FZD5,ZHX2,TH,PAX2,WNT6,DIO3,VAX1,PAX4,PROM1,RDH13,MEIS2,WT1,WNT5A,VAX2,TMOD1,WNT7B,FOXN4,BDNF,NRP1,SMOC1,GATA3,PYGO2,SH3PXD2B,TGFBR2,HIPK2,FAT1,RXRA,KDM2B,NKD1,DLX2,SOX…
GO:0098656	anion transmembrane transport	0.00180756	CLIC4,SLC25A2,SLC17A8,ANKH,GABRG1,SLC16A3,SLC13A4,CLCA4,SLC7A1,SLC25A42,AKT2,GLRA1,ANO2,EMB,CLIC1,SLC25A22,IRS2,FOLR1,PTAFR,SLC34A1,CLIC6,SLC6A5,KCNJ10,SLC38A5,ANO9,GABRA5,SLC25A18,GABRD,SLC4A1,SLC9A4,SLC9A7,SLC7A5,SLC38A4,SLC7A4,SLC26A6,MID1IP1,TTYH3,SLC4A2,FXYD1,SLC7A7,CLCNKA,SLC23A1,SLC38A1,ANO8,BSND,SLC12A9,SLC26A8,STK39,SLC38A10,CLCN7,ANO4,SLC19A1,RIPK1,SLC16A8,GABRA3,ANO1,SLC38A8,ACACB,SLC3…
GO:0061138	morphogenesis of a branching epithelium	0.00195857	CLIC4,MSX2,WNT1,LHX1,LAMA1,ADAMTS16,FAT4,HHIP,BTBD7,NKX2-1,SPRY1,TGM2,FGF2,FKBPL,MDK,CELSR1,FGF8,MKS1,FGF10,SEMA3A,WNT2,TP63,SALL1,RSPO2,SIX1,GDF2,FZD5,SMO,PAX2,WNT6,CTSZ,WT1,WNT5A,RASIP1,DLG5,GDNF,NRP1,DDR1,PGF,MET,TGFBR2,AR,RXRA,VDR,TACSTD2,YAP1,SOX9,CTNNBIP1,DLL4,TNF,PML,LRP5L,WNT4,AGT,PROX1,CAV3,SIX2,HOXB7
GO:0031128	developmental induction	0.00230922	WNT1,NKX2-1,SPRY1,FGF8,FGF10,WNT2,SALL1,DKK1,SIX1,WNT3,FZD5,WNT5A,ROBO2,GDNF,HIPK2,AR,SOX9,MESP1,WNT4
GO:0009952	anterior/posterior pattern specification	0.00309727	CDX1,MSX2,SOX17,WNT1,LHX1,GDF3,PAX1,HOXC10,ALDH1A2,HES3,NR2F2,HES5,TIFAB,CELSR1,FGF8,ALX1,WNT8A,HHEX,HOXC5,ETS2,WNT2,CYP26C1,MEOX1,HOXA2,RBPJ,MYF6,DKK1,SSBP3,PCGF2,WNT3,FZD5,SMO,HOXB2,HOXB3,PRKDC,ATM,WT1,WNT5A,PLXNA2,LFNG,HOXB5,FOXB1,BASP1,TDRD5,HIPK2,HOXD10,CELSR2,KDM2B,NKD1,LDB1,HOXC9,MESP2,CTNNBIP1,MESP1,GATA4,PCSK6,SKI,LRP5L,TCF15,FOXH1,FOXC1,PCSK5,SIX2,HOXB7,HOXB6,BARX1
GO:0048638	regulation of developmental growth	0.00312851	STC2,MAPT,NKX2-5,NPY1R,PLXNA4,DBN1,MIR200B,FGFR3,APP,HSF1,ZP3,APOE,FGF2,CDH4,AKAP6,FGF8,ZFPM2,FTO,GAMT,SEMA3A,WNT2,LATS2,MIR1-1,SEMA4D,MEIS1,BARHL2,RBPJ,DUSP6,LPAR3,STAT3,SEMA4C,SASH3,RASAL1,SIX1,GHRHR,DSCAM,WNT3,SMO,LGMN,DIO3,JARID2,PRKDC,NRK,RIPK1,WT1,WNT5A,MIR199A1,SEMA6D,FSTL4,CACNG7,TRPV2,ACACB,CAPN3,BDNF,NRP1,BASP1,DPYSL2,SLC6A4,SH3PXD2B,TGFBR2,CPNE5,MAPK1,AR,CACNA2D2,NKD1,NPPC,ULK2,OLFM1,R…
GO:2000027	regulation of animal organ morphogenesis	0.00339556	WNT1,LHX1,ISL1,PRICKLE1,CHAD,GRHL3,PSMD10,BTBD7,DVL2,PSMB8,RNF207,LIMS2,SPRY1,SMURF2,MDK,APCDD1,CELSR1,FGF8,MKS1,FGF10,CTHRC1,TFAP2A,BHLHE23,AP2M1,WNT2,AP2A1,TIAM1,RBPJ,RSPO2,DKK1,SIX1,RUNX2,LIF,GPC4,FZD5,SMO,PAX2,WNT6,DIO3,WT1,WNT5A,AP2S1,MAGI2,ROBO2,GDNF,BDNF,ZNRF3,GATA3,BASP1,TGFBR2,CELSR2,AR,RXRA,VDR,NKD1,TACSTD2,AJAP1,SOX9,HAND2,PTN,MESP1,TNF,WNT4,SULF2,TGFB2,PSMB7,FOXC1,AGT,PRICKLE2,PSMB2,C…
GO:0051050	positive regulation of transport	0.00411803	HIP1,ANK2,P2RX7,ITLN1,NKX2-5,ISL1,CLIP3,PDGFB,NMB,CD4,NLRP7,CADM1,BICD1,FIS1,BDKRB1,PANX2,KCNE1,AKT2,GAB2,PPP1R13B,BCAS3,CHP2,DOC2B,RNF207,NLRP10,GALR2,OXTR,TCF7L2,GPS2,C4A,ZP3,CETP,IRS2,APOE,ANKFY1,ZIC1,DOCK2,PTAFR,APOA1,SLC34A1,RELN,PPARG,DYNC1H1,IL1B,NLRP1,FREQ,IL2RB,SDC1,PCNT,CLASP1,RAB3D,AKAP6,MDK,EGFR,SIRPB1,SYT10,NR1H4,HLA-DRB1,SGK2,ACHE,TUB,TRPV1,AP2M1,CHCHD10,PIRT,APLNR,KCNE3,AP2A1,MIR1-…
GO:0051094	positive regulation of developmental process	0.00417394	MSX2,PDCD6,SOX17,ADRA2C,WNT1,MAPT,LHX1,P2RX7,KIT,NKX2-5,ISL1,PF4,H2AFY,PDGFB,CD4,WIF1,HLA-G,GDF3,FOXO3,ASB4,PTGIS,FIS1,PLXNA4,RARB,DBN1,DVL2,MIXL1,RANBP1,NIN,PPARGC1B,ARNTL,CBFA2T2,CLIC1,JMJD8,OXTR,LIMS2,TCF3,HSF1,TAL1,TCF7L2,IL12RB1,RET,ZP3,MIR206,SPRY1,APOE,IL6ST,APOA1,ZBTB46,SMURF2,FGF2,FAM20C,RELN,PHLDB2,PPARG,LIMS1,IL1B,CDH4,CLASP1,CEBPA,TYROBP,TNFRSF1A,AKAP6,MDK,PIK3R6,ZNF385A,FGF8,NEFL,OTP…
GO:0010817	regulation of hormone levels	0.00472463	ADRA2C,STC2,SLC16A2,ENPEP,ISL1,CACNA1A,NMB,ALDH1A2,KCNG2,CACNA1C,ARNTL,DOC2B,RAB11FIP5,TCF7L2,CYP11B1,CRHBP,IRS2,BRSK2,APOA1,CYP2S1,IL1B,RDH5,KCNA5,ITPR2,EGFR,BCO2,FGF23,NR1H4,DHRS2,SNX19,HLA-DRB1,GFI1,ACHE,TPO,TIAM1,NLGN2,CHGA,CYP26C1,BACE2,CYP2C18,PFKFB2,ACE,HTR1A,VIP,CRYM,GLUL,CYP27B1,ADH6,GHRHR,LIF,GALR1,UGT1A3,CYP27A1,HSD17B2,OSM,DIO3,NFKB1,BMP8A,KLK6,STX1A,INHBB,EDN3,PCSK1,CTSZ,RDH13,PCSK2,…
GO:0071310	cellular response to organic substance	0.00496522	TICAM2,MSX2,PDCD6,SLIT3,SOX17,STC2,MIR196A2,GFPT2,WNT1,MAPT,LHX1,P2RX7,KIT,ISL1,CLIP3,PF4,IL31,IL24,CACNA1A,IL9,PDGFB,IP6K2,CD4,HLA-G,GDF3,FOXO3,MIR106B,NLRP7,PTGIS,SH2B2,FIS1,CRHR2,FER,RARB,FAT4,HHIP,SLC39A5,NPFFR2,PSMD10,TEX14,KLB,GNB1,BCL2L1,TSC2,ALDH1A2,NFE2L1,IL17RD,TXK,RANBP1,FGFR3,KCNE1,IL10RA,GRAMD1A,PELI2,ZCCHC18,AKT2,OSBPL7,HCRTR2,GAB2,GLRA1,PSMB8,PPARGC1B,ARNTL,COL1A2,PLP2,THRA,APP,OXT…
GO:0035418	protein localization to synapse	0.00522414	MAPT,DBN1,ANKS1B,NPHS1,MAPK10,GRIN2C,GRIP2,RELN,LGI1,D4S234E,TYROBP,MPP4,NLGN2,DLG3,KIF5C,KIF17,GPC4,GRIN2A,RAPSN,GRIP1,GRASP,WNT5A,CACNG7,PRKCZ,RAB27B,LRRTM1,MAP1A,NRXN1,CACNG3,CACNG4,BSN,NETO1
GO:0050878	regulation of body fluid levels	0.00529179	ADRA2C,PRKCG,P2RX7,PF4,PDGFB,SERPIND1,GRHL3,GNB1,PROCR,ACER1,COL1A2,CLIC1,OXTR,LCK,PHF21A,CYP4F11,APOE,SH2B1,THBD,PIK3R6,TIFAB,ITPR2,ZNF385A,NPR3,C6orf25,NLRP6,GJA5,FGF10,ADCY7,VCL,ZFPM2,PROC,GP1BA,IRF2,PIK3R5,ADCY9,APLNR,SLC4A1,ZBTB7B,GP1BB,PLEK,TYRO3,SERPINF2,DTNBP1,CEL,HK2,RAD51C,AP3B1,AVPR2,TP63,VIP,ENTPD2,FLI1,GHRHR,DOCK11,GP6,PRKACA,TRPC6,NR1H2,ENTPD1,P2RX1,COMP,F11,STK39,YWHAZ,SH2B3,FBLN1,…
GO:0048568	embryonic organ development	0.00573825	SOX17,WNT1,LHX1,KIT,NKX2-5,PDGFB,GDF3,GRHL3,RARB,WNT16,NAGLU,ALDH1A2,DVL2,RNF207,HSF1,TAL1,FOLR1,ZIC1,NR2F2,CHRNA9,MYO15A,CEBPA,PRDM1,TIFAB,EGFR,CELSR1,FGF8,MKS1,GJA5,PLCD1,FGF10,EFNA1,ZFPM2,ALX1,NKX2-6,CTHRC1,TFAP2A,TPO,WNT2,HOXA2,PCDH15,RBPJ,SALL1,MYO3A,SIX1,KDR,PCGF2,RUNX2,LIF,EN2,FZD5,SMO,TH,PAX2,HOXB2,HOXB3,PRRX1,PRKRA,SH2B3,PCDH12,NRK,CLRN1,WNT5A,MTHFD1L,VAX2,DNAJB6,CCDC40,SOBP,WNT7B,FOXN4,…
GO:0040008	regulation of growth	0.00614844	SLIT3,SOX17,STC2,MAPT,NKX2-5,NPY1R,IL9,IP6K2,WFDC1,BDKRB1,PLXNA4,OPA3,PSMD10,DBN1,BCL2L1,MIR200B,FGFR3,APP,HSF1,HEPACAM,MT1H,ZP3,APOE,INO80,FGF2,LGI1,ARHGEF11,PPARG,CDH4,RASGRP2,AKAP6,EGFR,FGF8,PPM1F,SMARCA4,ZFPM2,ESR2,FTO,SGK2,GAMT,SEMA3A,WNT2,LATS2,MIR1-1,BST2,SEMA4D,MEIS1,SMARCA2,BARHL2,BBC3,RBPJ,DUSP6,HSPA1A,LPAR3,ACVR1B,STAT3,SEMA4C,CYP27B1,SASH3,RASAL1,SIX1,GHRHR,DSCAM,WNT3,GDF2,SMO,LGMN,OS…
GO:0031325	positive regulation of cellular metabolic process	0.00726981	PROP1,SOX14,TFCP2,HIP1,CDX1,PDCD6,SOX17,NKD2,ADRA2C,ZIC2,SRA1,CCNT1,PRKCG,WNT1,MAPT,LHX1,P2RX7,ITLN1,KIT,NKX2-5,ISL1,PUM1,ABCA2,CLIP3,PF4,IL24,IL9,PDGFB,CD4,NPY5R,GDF3,MED27,GLIS2,PRICKLE1,EVX1,ADRA1B,FOXO3,HAS3,PAX1,FIS1,HOXC10,GRHL3,PARM1,RARB,WNT16,SLC39A5,SBK2,PSMD10,KLB,GPRC5A,NKX2-3,TSC2,ERCC6,AGXT2,NFE2L1,DVL2,DDN,AIRE,MIXL1,MEF2D,TXK,FGFR3,PELI2,ZCCHC18,AKT2,RASSF5,OSBPL7,H1F0,BCAS3,CHP2,…
GO:0006629	lipid metabolic process	0.00774436	TEX2,P2RX7,ME1,KIT,ABCA2,ST6GALNAC3,SOAT2,RUFY1,H2AFY,PDGFB,IP6K2,ZADH2,SLC27A6,PTGIS,OPA3,DECR2,PC,ORMDL3,NKX2-3,ALDH1A2,NFE2L1,ST6GALNAC5,FAM135B,CYB5R2,PIGV,ACER1,FGFR3,AKT2,OSBPL7,MECR,THRA,GALR2,APP,NKX2-1,GPS2,ZP3,CYP11B1,PIGL,OSBPL5,LDLR,CETP,CYP4F11,IRS2,APOE,NR2F2,APOA1,FGF2,CYP2S1,INPP4B,PPARG,FUT3,ST8SIA5,ACSBG1,IL1B,DHRS4,WWOX,NEU1,SDC1,FUCA1,CEBPA,EFR3A,RDH5,SLC35C1,TNFRSF1A,ACAT2,PI…
GO:0022603	regulation of anatomical structure morphogenesis	0.00820426	CDX1,PDCD6,MIR196A2,WNT1,MAPT,LHX1,KIT,ISL1,PF4,CACNA1A,HLA-G,PRICKLE1,CHAD,MIR106B,ASB4,PTGIS,FIS1,PLXNA4,GRHL3,PSMD10,DBN1,AKAP2,BTBD7,DVL2,MIR200B,NIN,PSMB8,RNF207,JMJD8,STARD13,LIMS2,RET,MIR206,PDLIM5,SPRY1,APOE,BRSK2,STAB1,APOA1,MYH14,SMURF2,CDC42EP5,FGF2,RELN,PHLDB2,SARS,PPARG,HES5,LIMS1,IL1B,CFDP1,CDH4,CLASP1,CARD10,TYROBP,TNFRSF1A,FKBPL,MDK,PIK3R6,APCDD1,CELSR1,FGF8,MKS1,PARVB,NEFL,FAM171…
GO:0018108	peptidyl-tyrosine phosphorylation	0.00836183	SRMS,AATK,KIT,ISL1,IL24,PDGFB,CD4,MIR106B,FER,GPRC5A,ERCC6,DVL2,TXK,FGFR3,APP,HSF1,TAL1,LCK,RET,CLK2,IL6ST,RELN,HES5,TNFRSF1A,EGFR,FGF8,MAP2K3,FGF10,EFNA1,CD80,CLK3,SEMA4D,EPHB4,TYRO3,DLG3,ITGB2,ACE,STAT3,KDR,LIF,DSTYK,OSM,TNK1,EPHA6,FGR,CAMKK2,ARHGEF2,ZAP70,TNFRSF18,CNTN1,TNK2,SH2B3,FYN,LRRK1,ABL2,CD40,ANGPT1,GPRC5B,PRKCZ,BDNF,NRP1,DDR1,FLT3,EPHA10,IL12RB2,PTK2B,MET,PDGFD,PTK6,HIPK2,INPP5F,PTPN2…
GO:0072006	nephron development	0.00891288	WNT1,ENPEP,LHX1,PDGFB,ADAMTS16,FAT4,NPHS1,RET,FGF2,HES5,FGF8,MTSS1,KIRREL3,SALL1,NPHS2,SIX1,LIF,SMO,PAX2,WNT6,PROM1,WT1,DCHS2,WNT7B,MAGI2,ANGPT1,GDNF,PGF,GATA3,WNK4,BASP1,PDGFD,UMOD,KLF15,TACSTD2,YAP1,SOX9,CTNNBIP1,WNT4,SULF2,NID1,FOXC1,AGT,SIX2,HOXB7,SEC61A1,IL6R
GO:0010033	response to organic substance	0.00932513	TICAM2,MSX2,PDCD6,SLIT3,SOX17,ANK2,STC2,MIR196A2,GFPT2,PRKCG,WNT1,MAPT,LHX1,P2RX7,ME1,KIT,ISL1,ABCA2,CLIP3,PF4,IL31,CACNA1B,LOXL1,IL24,CACNA1A,IL9,PDGFB,GALP,IP6K2,CD4,HLA-G,GDF3,FOXO3,MIR106B,WFDC1,NLRP7,PTGIS,SH2B2,FIS1,CRHR2,BDKRB1,FER,RARB,FAT4,HHIP,SLC39A5,NPFFR2,PSMD10,TEX14,KLB,GNB1,BCL2L1,TSC2,ALDH1A2,NFE2L1,IL17RD,TXK,RANBP1,FGFR3,KCNE1,IL10RA,GRAMD1A,PELI2,ZCCHC18,AKT2,OSBPL7,HCRTR2,GAB…
GO:0006357	regulation of transcription by RNA polymerase II	0.0106279	PROP1,SOX14,TFCP2,CDX1,RCOR2,MSX2,SOX17,ZIC2,SRA1,CCNT1,WNT1,LHX1,KIT,NKX2-5,ISL1,ABCA2,PF4,TCF7L1,H2AFY,PDGFB,GDF3,MED27,GLIS2,EVX1,FOXO3,CHD5,CC2D1A,PAX1,HOXC10,GRHL3,RARB,SLC39A5,PSMD10,OLIG1,NKX2-3,ERCC6,NFE2L1,DDN,AIRE,MIXL1,MEF2D,TXK,RFX1,ZCCHC18,H1F0,BCAS3,PSMB8,CHP2,PPARGC1B,ARNTL,THRA,CBFA2T2,TNIP1,DPF1,TADA2B,E2F5,GALR2,APP,SOX13,NKX2-1,TCF3,HSF1,TAL1,TCF7L2,GPS2,MAPK10,HES3,SOHLH2,PHF2…
GO:0015850	organic hydroxy compound transport	0.0107275	ADRA2C,ABCA2,SOAT2,SLC16A3,ABCC3,GRAMD1A,OSBPL7,MIR130B,EMB,SLC18A2,OXTR,GPS2,MIR33B,OSBPL5,LDLR,CETP,APOE,APOA1,PPARG,ABCG5,SYT10,APOC1,NR1H4,SNCG,SLC5A11,SLCO1A2,CHGA,DTNBP1,CEL,SYT12,ATP8B1,SLC26A6,NOS1,PNLIP,HTR1A,VIP,CHRNA6,GALR1,NR1H2,CHRM5,NFKB1,P2RX1,SLC10A4,STX1A,APOB,NR1H3,SLC16A8,ADRBK1,GDNF,NPC2,OPRK1,FCER1G,KCNA2,SCP2,SLC6A4,ACCN3,CHRNA4,OSBPL1A,RXRA,TAC1,SLC22A3,SYT3,SLC27A5,SLC5A3,…
GO:0035239	tube morphogenesis	0.0111363	CLIC4,MSX2,PDCD6,SOX17,ESM1,MIR196A2,WNT1,ENPEP,LHX1,NKX2-5,ISL1,PF4,HLA-G,PRICKLE1,MIR106B,ASB4,LAMA1,PTGIS,ADAMTS16,GRHL3,FAT4,HHIP,NKX2-3,TSC2,DVL2,MIR200B,BCAS3,RNF207,JMJD8,STARD13,NKX2-1,TAL1,RET,MIR206,MMP19,LDLR,SPRY1,CECR2,APOE,FOLR1,NR2F2,STAB1,APOLD1,TBX4,TGM2,FGF2,TNFAIP2,SARS,PPARG,HES5,JAM3,IL1B,CARD10,PRDM1,FKBPL,MDK,PIK3R6,EGFR,CELSR1,FGF8,MKS1,GJA5,PLCD1,FGF10,HDAC5,EFNA1,ZFPM2,G…
GO:0045597	positive regulation of cell differentiation	0.0115877	MSX2,SOX17,ADRA2C,MAPT,LHX1,KIT,NKX2-5,ISL1,PF4,H2AFY,CD4,WIF1,HLA-G,GDF3,FOXO3,ASB4,PLXNA4,RARB,DBN1,DVL2,RANBP1,NIN,PPARGC1B,ARNTL,CBFA2T2,CLIC1,LIMS2,TCF3,TAL1,TCF7L2,IL12RB1,RET,MIR206,APOE,IL6ST,APOA1,ZBTB46,FGF2,FAM20C,RELN,PPARG,LIMS1,IL1B,CDH4,CEBPA,TYROBP,AKAP6,MDK,PIK3R6,ZNF385A,FGF8,NEFL,OTP,ADD1,MARK2,ALX1,PROC,CTHRC1,AVIL,IL34,CD80,SEMA3A,WNT2,ZNF219,AP2A1,ZNF488,SPDEF,TIAM1,ZBTB7B,M…
GO:0045944	positive regulation of transcription by RNA polymerase II	0.0116766	PROP1,SOX14,TFCP2,CDX1,SOX17,CCNT1,WNT1,LHX1,NKX2-5,ISL1,PF4,PDGFB,GLIS2,EVX1,FOXO3,PAX1,HOXC10,GRHL3,RARB,NKX2-3,ERCC6,NFE2L1,DDN,AIRE,MIXL1,MEF2D,TXK,BCAS3,CHP2,PPARGC1B,ARNTL,THRA,TNIP1,DPF1,E2F5,GALR2,APP,SOX13,NKX2-1,TCF3,HSF1,TAL1,TCF7L2,GPS2,HES3,SOHLH2,ARNT2,BCL3,KLF14,INO80,ZIC1,TBX4,FGF2,LHX4,PPARG,HES5,IL1B,WWOX,CEBPA,SIRT7,TNFRSF1A,CHD8,VGLL2,EGFR,NR1H4,ASH1L,FGF10,HDAC5,SMARCA4,IRF8,…
GO:0018212	peptidyl-tyrosine modification	0.012093	SRMS,AATK,KIT,ISL1,IL24,PDGFB,CD4,MIR106B,FER,GPRC5A,ERCC6,DVL2,TXK,FGFR3,APP,HSF1,TAL1,LCK,RET,CLK2,IL6ST,RELN,HES5,TNFRSF1A,EGFR,FGF8,MAP2K3,FGF10,EFNA1,CD80,CLK3,SEMA4D,EPHB4,TYRO3,DLG3,ITGB2,ACE,STAT3,KDR,LIF,DSTYK,OSM,TNK1,EPHA6,FGR,CAMKK2,ARHGEF2,ZAP70,TNFRSF18,CNTN1,TNK2,SH2B3,FYN,LRRK1,ABL2,CD40,ANGPT1,GPRC5B,PRKCZ,BDNF,NRP1,DDR1,FLT3,EPHA10,IL12RB2,PTK2B,MET,PDGFD,PTK6,HIPK2,INPP5F,PTPN2…
GO:0038083	peptidyl-tyrosine autophosphorylation	0.0122765	SRMS,FER,TXK,LCK,EGFR,ACE,KDR,TNK1,FGR,TNK2,FYN,DDR1,PTK2B,PTK6,SLA,FES,TEC,HCK
GO:1990845	adaptive thermogenesis	0.0123492	HOXC10,PPARGC1B,ARNTL,THRA,OXTR,HSF1,DYNC1H1,NPR3,ADRB3,NOVA2,ACHE,TRPV1,ESRRG,ZBTB7B,ZNF516,FABP5,RBPJ,SLC25A44,NR1H2,IRF4,KSR2,BMP8A,GRB10,RB1,NR1H3,FGF21,ZNF423,TRPV2,WNT10B,SLN,ELOVL6,LEPR,RHEB,CIDEA,BSCL2,ELOVL3,OGT,TRPM8,CMKLR1,PRLR,SCTR,YBX2,PLAC8,ACSL1,G0S2,THADA,EBF2,FLCN,ADAMTS5
GO:0098655	cation transmembrane transport	0.0132219	ANK2,MCOLN2,SLC25A2,P2RX7,CACNA1B,CACNA1A,LETM1,BDKRB1,SCN11A,KCNK6,SLC39A5,KCNH5,SLC7A1,KCNF1,KCNG2,KCNE1,KCNA7,CACNA1C,RNF207,GALR2,APP,KCNQ2,LCK,KCNJ16,CRHBP,GRIN2C,NETO2,CHRNA9,FGF2,SLC34A1,RELN,JPH1,FXYD2,COX4I2,COX7C,KCNJ12,FREQ,ATP6V0D2,SLC6A5,KCNJ10,AKAP6,KCNA5,ITPR2,NEFL,CAPN1,PLCD1,KCND3,COX10,TRPV1,PIRT,APLNR,KCNE3,CNGA2,MIR1-1,SLC9A4,NLGN2,KCNJ5,SLC9A7,HSPA2,PLCH2,RRAD,CNNM4,SCN4A,BBC…
GO:0048878	chemical homeostasis	0.0149204	CLIC4,ANK2,STC2,MCOLN2,P2RX7,SYNPO,ABCA2,SOAT2,CACNA1A,HKDC1,LETM1,NMB,CD4,ADRA1B,FOXO3,FIS1,BDKRB1,GRHL3,ORMDL3,SLC39A5,GNB1,NFE2L1,ACER1,HCRTR2,CACNA1C,GALR2,APP,OXTR,RAB11FIP5,TCF7L2,MT1H,LCK,CYP11B1,GRIK5,MIR33B,LDLR,CETP,IRS2,APOE,BRSK2,GRIN2C,APOA1,CHRNA9,TGM2,FGF2,SLC34A1,JPH1,PPARG,FREQ,PTGER1,ATP6V0D2,KCNJ10,CEBPA,AKAP6,KCNA5,ITPR2,EGFR,ABCG5,GJA5,FGF23,NR1H4,PLCD1,SMARCA4,ADCY7,PTGER3,P…
GO:0006468	protein phosphorylation	0.0155034	NRBP2,ADRA2C,EPHB6,CCNT1,PRKCG,RASGRF2,WNT1,SRMS,P2RX7,AATK,ITLN1,KIT,ISL1,CLIP3,IL24,H2AFY,PDGFB,CD4,NPY5R,GDF3,DIRAS3,ADRA1B,MIR106B,LAMA1,BDKRB1,FER,WNT16,SBK2,NPFFR2,PSMD10,TEX14,KLB,GPRC5A,NPHS1,TSC2,ERCC6,DVL2,NDRG2,IL17RD,TXK,FGFR3,PELI2,AKT2,PPEF2,PSMB8,TNIP1,TSSK2,APP,OXTR,HSF1,TAL1,GPS2,CDK18,MAPK10,LCK,RET,MAST4,CLK2,SPRY1,IRS2,APOE,HSPB8,RELL1,NUAK1,NR2F2,IL6ST,BRSK2,APOA1,CHRNA9,ADCK…
GO:0060562	epithelial tube morphogenesis	0.0158649	CLIC4,MSX2,SOX17,WNT1,LHX1,NKX2-5,PRICKLE1,LAMA1,ADAMTS16,GRHL3,FAT4,HHIP,TSC2,DVL2,RNF207,STARD13,NKX2-1,RET,SPRY1,CECR2,FOLR1,FGF2,HES5,FKBPL,MDK,CELSR1,FGF8,MKS1,FGF10,ALX1,BRD2,CTHRC1,MTSS1,WNT2,RBPJ,SALL1,RSPO2,SEMA4C,SIX1,GDF2,PRKACA,SMO,PAX2,WNT6,SDC4,CTSZ,WT1,WNT5A,MTHFD1L,RASIP1,CCDC40,DLG5,FOXN4,GDNF,NRP1,DDR1,PGF,GATA3,WNK4,MET,TGFBR2,PLXNB2,AR,VDR,KDM2B,TACSTD2,LRP2,YAP1,SOX9,CTNNBIP1…
GO:0001822	kidney development	0.0170587	SOX17,WNT1,ENPEP,LHX1,PDGFB,GLIS2,ADAMTS16,RARB,FAT4,NPHS1,ALDH1A2,RET,SPRY1,FGF2,SLC34A1,HES5,SDC1,FGF8,FGF10,TFAP2A,MTSS1,ODC1,KIRREL3,UPK3A,ACE,SALL1,NPHS2,SIX1,LIF,SMO,PAX2,WNT6,SDC4,MMP17,PROM1,WT1,DCHS2,WNT7B,PYGO1,MAGI2,ROBO2,ANGPT1,DLG5,GDNF,BDNF,NRP1,PGF,GATA3,WNK4,BASP1,PDGFD,PYGO2,EPCAM,UMOD,WFS1,CENPF,KLF15,TACSTD2,YAP1,SOX9,CTNNBIP1,TRAF3IP1,ASS1,WNT4,SULF2,TGFB2,NID1,FOXC1,AGT,PCSK5…
GO:0034329	cell junction assembly	0.0175077	ANK2,CDH7,CLDN11,BCAS3,LIMS2,PHLDB2,JAM3,LIMS1,IL1B,CDH4,CLASP1,GJA5,PPM1F,NR1H4,VCL,LIM2,PARD3,ACE,S100A10,KDR,PRKACA,FZD5,KRT5,WHAMM,CDH11,JUP,SDC4,PTPRK,HDAC7,COL16A1,ARHGAP6,DLG5,PIP5K1C,ARVCF,NRP1,FBLIM1,CTNND2,MYOC,PTK2B,DUSP3,FLNA,LDB1,GJB6,DUSP22,OCLN,CDH3,CDH24,ITGB4,MAP4K4,GPBAR1,TNF,MARVELD2,KIAA0754,NFASC,CORO1C,ARHGEF7,TLN2,THY1,WNT4,BCR,AGT,ACTG1,CDH15,GJD3,KRT14,FLCN,FAM107A,ITGA2,…
GO:0001659	temperature homeostasis	0.0176093	HOXC10,PPARGC1B,ARNTL,THRA,OXTR,HSF1,DYNC1H1,IL1B,NPR3,PTGER3,FTO,ADRB3,NOVA2,ACHE,TRPV1,ESRRG,ZBTB7B,ZNF516,FABP5,RBPJ,STAT3,SLC25A44,NR1H2,IRF4,KSR2,GRB10,RB1,NR1H3,FGF21,EDNRB,ZNF423,TRPV2,WNT10B,SLN,ELOVL6,LEPR,RHEB,CIDEA,BSCL2,ADORA1,ELOVL3,OGT,TRPM8,CMKLR1,TNF,PRLR,YBX2,PLAC8,ACSL1,G0S2,EBF2,FLCN,ADAMTS5
GO:0072001	renal system development	0.0188978	SOX17,WNT1,ENPEP,LHX1,PDGFB,GLIS2,ADAMTS16,RARB,FAT4,NPHS1,ALDH1A2,RET,SPRY1,FGF2,SLC34A1,HES5,SDC1,FGF8,FGF10,TFAP2A,MTSS1,ODC1,KIRREL3,UPK3A,ACE,SALL1,NPHS2,SIX1,LIF,SMO,PAX2,WNT6,SDC4,MMP17,PROM1,WT1,WNT5A,DCHS2,WNT7B,PYGO1,MAGI2,ROBO2,ANGPT1,DLG5,GDNF,BDNF,NRP1,PGF,GATA3,WNK4,BASP1,PDGFD,PYGO2,EPCAM,UMOD,WFS1,CENPF,KLF15,TACSTD2,YAP1,SOX9,CTNNBIP1,TRAF3IP1,MYOCD,ASS1,WNT4,SULF2,TGFB2,NID1,FOX…
GO:0001754	eye photoreceptor cell differentiation	0.0197504	NAGLU,CRB1,PRDM1,BHLHE23,STAT3,DSCAM,RP1,SDK2,TH,DIO3,PROM1,RDH13,NKD1,SOX9,HCN1,PTN,THY1,GNAT2,MFRP,MYO7A,TULP1
GO:0021675	nerve development	0.0206671	PRKCG,ISL1,PLXNA4,RET,HES3,TIFAB,GABRA5,TFAP2A,NPTX1,SEMA3A,ADARB1,ATP8B1,SALL1,SIX1,DICER1,PAX2,HOXB2,COL25A1,HOXB3,ITGA4,BDNF,NRP1,PHOX2A,KCNA2,NRTN,EPHB1,TCIRG1,DMD,RNF165,SULF2
GO:0051480	regulation of cytosolic calcium ion concentration	0.0207938	ANK2,MCOLN2,P2RX7,SYNPO,CACNA1A,LETM1,NMB,CD4,ADRA1B,FIS1,BDKRB1,GNB1,HCRTR2,CACNA1C,GALR2,OXTR,LCK,GRIN2C,CHRNA9,TGM2,FGF2,JPH1,FREQ,PTGER1,AKAP6,KCNA5,ITPR2,PLCD1,PTGER3,PTGER2,CCL28,TRPV1,APLNR,MIR1-1,PLCH2,CALCB,PTGIR,BBC3,GTF2I,LPAR3,NOS1,SLC8A1,GALR1,CHERP,TRPC4,ATP2B3,PRKACA,CASQ1,TRPC6,GRIN2A,GNG3,P2RX1,FYN,WNT5A,MIR199A1,P2RX5,RYR1,ABL2,EDNRB,CD52,CAPN3,CCR6,GPR6,CCKBR,BDKRB2,PTK2B,PLCZ1…
GO:0015672	monovalent inorganic cation transport	0.0209697	ANK2,P2RX7,NKX2-5,SLC5A9,SLC17A8,SLC13A4,SCN11A,KCNK6,KCNH5,KCNF1,KCNG2,KCNE1,KCNA7,RNF207,GALR2,KCNQ2,KCNJ16,NETO2,SLC34A1,FXYD2,COX4I2,COX7C,KCNJ12,ATP6V0D2,KCNJ10,AKAP6,KCNA5,GJA5,SLC5A11,KCND3,COX10,KCNE3,MIR1-1,SLC9A4,KCNJ5,SLC9A7,CNNM4,SCN4A,ATP6V1C2,SLC38A4,KCNIP1,KCNC4,SLC2A6,NOS1,VIP,NDUFA4L2,SLC8A1,ATP6V0E2,FXYD1,ATP2A2,ATP1A4,SLC23A1,SLC38A1,SLC12A9,KCNK1,STK39,ARF1,SLC38A10,SLC10A4,ED…
GO:0048645	animal organ formation	0.0209745	SOX17,ISL1,SPRY1,FOLR1,LEMD2,FGF8,MKS1,FGF10,WNT2,RBPJ,TP63,DKK1,SIX1,PAX2,WT1,WNT5A,ROBO2,GDNF,TGFBR2,MAPK1,AR,LRP2,HAND2,MESP1,SMARCD3,FOXH1
GO:0051046	regulation of secretion	0.0214256	ADRA2C,PRKCG,P2RX7,ISL1,CACNA1A,NMB,NPY5R,SRGN,NLRP7,CHRNB4,CADM1,FER,PANX2,NPHS1,KCNG2,GAB2,CACNA1C,ARNTL,DOC2B,NLRP10,OXTR,RAB11FIP5,TCF7L2,ZP3,CRHBP,GRIK5,IRS2,APOE,BRSK2,PTAFR,APOA1,GIT1,DISP1,IL1B,NLRP1,FREQ,SDC1,CLASP1,TNFRSF1A,RAB3D,KCNA5,MDK,TIFAB,ITPR2,EGFR,NLRP6,GJA5,SYT10,FGF23,NR1H4,FGF10,PTGER3,SNCG,HLA-DRB1,PRAM1,GIPC1,ACHE,TRPV1,MIR93,TIAM1,CASP1,NLGN2,CHGA,PFKFB2,DTNBP1,SYT12,ITGB…
GO:0010604	positive regulation of macromolecule metabolic process	0.0217804	PROP1,SOX14,TFCP2,HIP1,CDX1,PDCD6,SOX17,NKD2,ADRA2C,ANK2,ZIC2,SRA1,CCNT1,PRKCG,WNT1,MAPT,LHX1,P2RX7,ITLN1,KIT,NKX2-5,ISL1,PUM1,ABCA2,CLIP3,PF4,IL24,H2AFY,IL9,PDGFB,CD4,NPY5R,GDF3,MED27,GLIS2,PRICKLE1,EVX1,ADRA1B,FOXO3,RBM38,HAS3,PAX1,FIS1,HOXC10,GRHL3,PARM1,RARB,WNT16,SLC39A5,SBK2,PSMD10,KLB,GPRC5A,NKX2-3,ERCC6,ALDH1A2,NFE2L1,DVL2,DDN,AIRE,MIXL1,MEF2D,TXK,FGFR3,PELI2,ZCCHC18,AKT2,RASSF5,OSBPL7,H1…
GO:0072507	divalent inorganic cation homeostasis	0.0225506	ANK2,STC2,MCOLN2,P2RX7,SYNPO,CACNA1A,LETM1,NMB,CD4,ADRA1B,FIS1,BDKRB1,SLC39A5,GNB1,HCRTR2,CACNA1C,GALR2,APP,OXTR,MT1H,LCK,APOE,GRIN2C,CHRNA9,TGM2,FGF2,JPH1,FREQ,PTGER1,AKAP6,KCNA5,ITPR2,EGFR,PLCD1,PTGER3,PTGER2,CCL28,KL,TRPV1,APLNR,MIR1-1,PLCH2,CALCB,PTGIR,CNNM4,BBC3,GTF2I,LPAR3,NOS1,CYP27B1,SLC8A1,GALR1,ATP2A2,CHERP,TRPC4,ATP2B3,PRKACA,CASQ1,TRPC6,GRIN2A,GNG3,P2RX1,EDN3,STIM1,FYN,WNT5A,MIR199A1,…
GO:0001655	urogenital system development	0.0232229	SOX17,WNT1,ENPEP,LHX1,PDGFB,GLIS2,ADAMTS16,RARB,FAT4,NPHS1,ALDH1A2,RET,SPRY1,FGF2,SLC34A1,HES5,SDC1,FGF8,FGF10,TFAP2A,MTSS1,ODC1,KIRREL3,UPK3A,ACE,TP63,SALL1,NPHS2,SIX1,LIF,SMO,PAX2,WNT6,SDC4,MMP17,PROM1,WT1,WNT5A,DCHS2,WNT7B,PYGO1,MAGI2,ROBO2,ANGPT1,DLG5,GDNF,BDNF,NRP1,PGF,GATA3,WNK4,FOXB1,BASP1,PDGFD,PYGO2,EPCAM,UMOD,WFS1,CENPF,KLF15,AR,RXRA,TACSTD2,YAP1,SOX9,CTNNBIP1,PRLR,TRAF3IP1,MYOCD,ASS1,C…
GO:0045595	regulation of cell differentiation	0.0233287	SOX14,MSX2,SOX17,ADRA2C,SRA1,WNT1,MAPT,LHX1,KIT,NKX2-5,ISL1,PF4,CACNA1A,H2AFY,PDGFB,CD4,WIF1,ZADH2,HLA-G,GDF3,PRICKLE1,FOXO3,ASB4,RBM38,PLXNA4,RARB,FAT4,PSMD10,DBN1,USH2A,DVL2,MIXL1,RANBP1,MIR200B,SEZ6,APC2,DAAM2,NIN,PSMB8,PPARGC1B,ARNTL,CBFA2T2,RTN4RL2,CLIC1,APP,SOX13,LIMS2,NKX2-1,CUL4A,TCF3,TNRC6A,TAL1,TCF7L2,GPS2,IL12RB1,RET,HES3,MIR206,PMP22,LDLR,PDLIM5,CETP,APOE,IL6ST,BRSK2,APOA1,ZBTB46,APOL…
GO:0048565	digestive tract development	0.0243414	SOX17,KIT,RARB,FAT4,NKX2-3,ALDH1A2,MIXL1,CBFA2T2,OXTR,RET,PRDM1,CHD8,EGFR,FGF10,NKX2-6,SPDEF,TP63,SALL1,SLC4A2,SMO,RB1,PYY,CLDN18,WNT5A,CCDC40,EDNRB,CCKBR,NPY,VPS52,TGFBR2,PTK6,TGFB3,YIPF6,GATA4,TNF,MYOCD,ASS1,TGFB2,HLX,PCSK5,HRH2,CDKN1A,SIX2
GO:0045893	positive regulation of transcription, DNA-templated	0.0252348	PROP1,SOX14,TFCP2,CDX1,SOX17,ZIC2,CCNT1,WNT1,LHX1,NKX2-5,ISL1,PF4,PDGFB,CD4,GLIS2,EVX1,FOXO3,HAS3,PAX1,HOXC10,GRHL3,RARB,NKX2-3,ERCC6,NFE2L1,DVL2,DDN,AIRE,MIXL1,MEF2D,TXK,H1F0,BCAS3,CHP2,PPARGC1B,ARNTL,THRA,TNIP1,DPF1,E2F5,GALR2,APP,SOX13,NKX2-1,TCF3,HSF1,TAL1,TCF7L2,GPS2,RET,ZP3,HES3,SOHLH2,ARNT2,BCL3,KLF14,APOE,INO80,ZIC1,NR2F2,TBX4,FGF2,LHX4,ARHGEF11,PPARG,HES5,IL1B,WWOX,TRIM44,CEBPA,SIRT7,TNF…
GO:0044093	positive regulation of molecular function	0.0281722	HIP1,PDCD6,ADRA2C,EPHB6,ANK2,ZIC2,ELMOD3,CCNT1,WNT1,MAPT,P2RX7,KIT,ISL1,LPAR5,PDGFB,CD4,GMIP,PITRM1,SRGAP3,DYNC1I1,FIS1,GRHL3,FER,PARM1,ARAP3,SBK2,PSMD10,GPRC5A,TSC2,ERCC6,ARHGAP30,DVL2,TXK,RANBP1,FGFR3,AKT2,H1F0,BCAS3,APC2,CACNA1C,CHP2,PPARGC1B,RNF207,GALR2,STARD13,APP,TCF3,HSF1,TAL1,TCF7L2,MAPK10,LCK,RET,TBC1D9,RPS2,TRIM31,APOE,DOCK2,PTAFR,APOA1,GIT1,FGF2,RELN,ARHGEF11,PPARG,LIMS1,IL1B,NLRP1,CA…
GO:0007610	behavior	0.0285456	PRKCG,MAPT,KIT,MTNR1A,SYNPO,LPAR5,PUM1,ABCA2,ANKH,CACNA1B,CACNA1A,NPY1R,NPY5R,CHRNB4,NAGLU,SEZ6,HCRTR2,GLRA1,THRA,GALR2,SLC18A2,APP,OXTR,NKX2-1,TAL1,CRHBP,LDLR,APOE,ZIC1,MYH14,RELN,MYO15A,LGI4,KCNJ10,EHMT2,CHD8,MDK,TIFAB,ZNF385A,EGFR,CELSR1,SNCG,GABRA5,USP46,TRPV1,KIRREL3,PIRT,ADARB1,NLGN2,CHL1,MEIS1,PCDH15,RCAN1,TMOD2,HTR1A,VIP,STAT3,DKK1,PPY,GHRHR,DSCAM,CNTFR,GRIN2A,LGMN,TH,SGIP1,CRTC1,AHCY,RAS…
GO:0042493	response to drug	0.0298809	SLIT3,ENO3,PRKCG,SLC25A2,P2RX7,ABCA2,SLC17A8,CACNA1A,PDGFB,FOXO3,WFDC1,SLC13A4,CHRNB4,NFKBIE,SCN11A,GNB1,BCL2L1,SLC7A1,SLC25A42,RANBP1,GLRA1,SLC18A2,OXTR,HSF1,LCK,RET,HTR3B,CRHBP,SLC25A22,FOLR1,PTAFR,APOA1,SLC34A1,CYP2S1,PPARG,IL1B,NLRP1,D4S234E,SDC1,PTGER1,HTR5A,SLC6A5,KCNJ10,EHMT2,SLC38A5,KCNA5,MDK,ITPR2,EGFR,FGF8,NEFL,VIM,DPEP1,ABCG5,SYT10,HLCS,PPM1F,HDAC5,ADCY7,SNCG,PTGER2,SLC25A18,USP46,SSH1…
GO:0045937	positive regulation of phosphate metabolic process	0.029959	ADRA2C,CCNT1,WNT1,MAPT,P2RX7,ITLN1,KIT,ISL1,CLIP3,IL24,PDGFB,CD4,NPY5R,GDF3,ADRA1B,WNT16,SBK2,PSMD10,KLB,GPRC5A,ERCC6,DVL2,FGFR3,PELI2,AKT2,CHP2,PPARGC1B,APP,HSF1,TAL1,MAPK10,RET,ZP3,APOE,RELL1,IL6ST,PTAFR,FGF2,RELN,HES5,IL1B,CARD10,TNFRSF1A,TPD52L1,PIK3R6,EGFR,FGF8,UBE2K,MAP2K3,GPRC5C,SPDYA,FGF23,NR1H4,FGF10,ADCY7,EFNA1,MARK2,GPNMB,PLA2G5,MID1,ADRB3,KL,MAP4K2,PILRB,IL34,CD80,TNKS1BP1,PIK3R5,ADCY…
GO:0010562	positive regulation of phosphorus metabolic process	0.029959	ADRA2C,CCNT1,WNT1,MAPT,P2RX7,ITLN1,KIT,ISL1,CLIP3,IL24,PDGFB,CD4,NPY5R,GDF3,ADRA1B,WNT16,SBK2,PSMD10,KLB,GPRC5A,ERCC6,DVL2,FGFR3,PELI2,AKT2,CHP2,PPARGC1B,APP,HSF1,TAL1,MAPK10,RET,ZP3,APOE,RELL1,IL6ST,PTAFR,FGF2,RELN,HES5,IL1B,CARD10,TNFRSF1A,TPD52L1,PIK3R6,EGFR,FGF8,UBE2K,MAP2K3,GPRC5C,SPDYA,FGF23,NR1H4,FGF10,ADCY7,EFNA1,MARK2,GPNMB,PLA2G5,MID1,ADRB3,KL,MAP4K2,PILRB,IL34,CD80,TNKS1BP1,PIK3R5,ADCY…
GO:0043010	camera-type eye development	0.0303736	CLIC4,LHX1,MYH15,SLC17A8,CRYBB2,MAB21L2,LAMA1,GRHL3,WNT16,NAGLU,GNB1,ALDH1A2,CACNA1C,RET,HES5,B9D1,EGFR,VIM,FGF10,SMARCA4,TFAP2A,LIM2,BHLHE23,ACHE,TUB,WNT2,MEIS1,RP1L1,CRYGC,DSCAM,RP1,SDK2,FZD5,ZHX2,TH,PAX2,WNT6,DIO3,VAX1,PAX4,PROM1,RDH13,WT1,WNT5A,VAX2,TMOD1,WNT7B,FOXN4,NRP1,GATA3,PYGO2,TGFBR2,HIPK2,FAT1,RXRA,KDM2B,DLX2,SOX9,EPHB1,HCN1,POU4F2,PTN,FOXL2,MIP,DLL4,TCIRG1,ATP2B1,SMARCD3,SKI,TRAF3IP1…
GO:0035265	organ growth	0.0303806	MSX2,NKX2-5,RARB,MIR200B,FGFR3,COL12A1,COL7A1,PDLIM5,SORBS2,FGF2,EHMT2,AKAP6,COL6A3,FGF8,FGF10,ZFPM2,SCARA3,WNT2,LATS2,MIR1-1,MEIS1,RBPJ,DUSP6,RSPO2,SASH3,ECM1,SMO,COMP,JARID2,MATN3,RIPK1,WT1,MIR199A1,ACACB,VWA2,MATN2,BASP1,SLC6A4,TGFBR2,LEPR,MAPK1,AR,RXRA,CACNA2D2,NPPC,YAP1,SOX9,MESP1,GATA4,PRLR,TGFB2,HLX,FOXC1,AGT,PROX1,MIR195,CAV3,PSAPL1,ARX,G6PD
GO:0055074	calcium ion homeostasis	0.0312191	ANK2,STC2,MCOLN2,P2RX7,SYNPO,CACNA1A,LETM1,NMB,CD4,ADRA1B,FIS1,BDKRB1,GNB1,HCRTR2,CACNA1C,GALR2,APP,OXTR,LCK,APOE,GRIN2C,CHRNA9,TGM2,FGF2,JPH1,FREQ,PTGER1,AKAP6,KCNA5,ITPR2,PLCD1,PTGER3,PTGER2,CCL28,KL,TRPV1,APLNR,MIR1-1,PLCH2,CALCB,PTGIR,BBC3,GTF2I,LPAR3,NOS1,CYP27B1,SLC8A1,GALR1,ATP2A2,CHERP,TRPC4,ATP2B3,PRKACA,CASQ1,TRPC6,GRIN2A,GNG3,P2RX1,EDN3,STIM1,FYN,WNT5A,MIR199A1,P2RX5,GPR12,FAM20A,RYR1,…
GO:0051174	regulation of phosphorus metabolic process	0.0314222	ADRA2C,CCNT1,WNT1,MAPT,P2RX7,ITLN1,KIT,ISL1,ABCA2,CLIP3,IL24,H2AFY,PDGFB,CD4,NPY5R,GDF3,DIRAS3,ADRA1B,PPP2R2B,MIR106B,BDKRB1,FER,WNT16,SBK2,NPFFR2,PSMD10,KLB,GPRC5A,TSC2,ERCC6,PHACTR3,SET,DVL2,NDRG2,FGFR3,PELI2,AKT2,PPEF2,CHP2,PPARGC1B,PPP2R2C,TNIP1,JMJD8,APP,HSF1,TAL1,GPS2,MAPK10,RET,ZP3,LDLR,SPRY1,IRS2,APOE,RELL1,NUAK1,NR2F2,IL6ST,PTAFR,APOA1,CHRNA9,FGF2,FAM20C,RELN,HES5,IL1B,LEMD2,PPP2R3A,CARD…
GO:0003407	neural retina development	0.0314843	LHX1,SLC17A8,NAGLU,SMARCA4,TFAP2A,BHLHE23,DSCAM,RP1,SDK2,ZHX2,DIO3,PROM1,RDH13,FOXN4,HIPK2,DLX2,SOX9,HCN1,POU4F2,PTN,DLL4,ATP2B1,SMARCD3,THY1,TGFB2,PTPRM,GNAT2
GO:0071526	semaphorin-plexin signaling pathway	0.0321909	PLXNA4,SEMA3A,SEMA4D,SEMA4C,SEMA6D,PLXNA2,GDNF,NRP1,MET,PLXNB2,FLNA,HAND2,PLXNC1,NCAM1,SEMA4F,ARHGDIA,SEMA6B,SEMA4A
GO:0006793	phosphorus metabolic process	0.0356288	NRBP2,ADRA2C,EPHB6,ENO3,ENTPD4,CCNT1,GFPT2,PRKCG,RASGRF2,WNT1,MAPT,SRMS,P2RX7,AATK,ME1,ITLN1,KIT,ISL1,ABCA2,CLIP3,SDHA,IL24,RUFY1,H2AFY,HKDC1,PDGFB,IP6K2,CD4,NPY5R,GDF3,PGLS,DIRAS3,ADRA1B,PPP2R2B,MIR106B,LAMA1,PTGIS,BDKRB1,FER,WNT16,SBK2,NPFFR2,PSMD10,TEX14,KLB,GPRC5A,NPHS1,TSC2,ERCC6,PHACTR3,NFE2L1,SET,DVL2,PIGV,NDRG2,IL17RD,TXK,FGFR3,PELI2,AKT2,PPEF2,PSMB8,CHP2,PPARGC1B,PPP2R2C,TNIP1,GALR2,TSSK…
GO:0007169	transmembrane receptor protein tyrosine kinase signaling pathway	0.0358584	HIP1,PDCD6,EPHB6,ESM1,WNT1,SRMS,KIT,PDGFB,CD4,FOXO3,SH2B2,FER,FAT4,HHIP,KLB,GPRC5A,TSC2,FGFR3,AKT2,GAB2,APP,LCK,RET,PTPRE,SPRY1,IRS2,GIT1,SH2B1,FGF2,FAM20C,IL1B,ATP6V0D2,EGFR,FGF8,FGF23,NR1H4,CD7,FGF10,EFNA1,IGFBP6,KL,PILRB,HHEX,MTSS1,AP2M1,AP2A1,TIAM1,ZBTB7B,MIR1-1,SPRED2,DNAI1,EPS15,PTGIR,EPHB4,TYRO3,PRDM14,ATP6V1C2,RBPJ,GFRA4,STAT3,KDR,GHRHR,ATP6V0E2,RUNX2,DSTYK,LGMN,FGF3,TNK1,ENPP1,EPHA6,EFNA…
GO:0001503	ossification	0.0377716	MSX2,P2RX7,ANKH,SRGN,FAT4,MEF2D,FGFR3,PPARGC1B,COL1A2,THRA,CLIC1,IL6ST,FAM20C,SLC34A1,WWOX,CEBPA,XYLT1,SIRT7,MDK,EGFR,FGF23,NBR1,GPNMB,KL,CTHRC1,TFAP2A,ACHE,ALPL,MRC2,SEMA4D,HOXA2,BGLAP,RBPJ,BMP8B,TP63,GFRA4,RSPO2,CYP27B1,SLC8A1,ALOX15,DKK1,RUNX2,WNT3,GDF2,ECM1,PRKACA,SMO,SND1,CDH11,COMP,ENPP1,FGR,BMP8A,HDAC7,TWIST2,RPS15,CHRD,WNT5A,RYR1,WNT7B,WNT10B,SMOC1,MYOC,PTK2B,ADAR,SH3PXD2B,SYNCRIP,TGFB3,T…
GO:0048017	inositol lipid-mediated signaling	0.0380685	KIT,PDGFB,WNT16,TSC2,GAB2,ZP3,MIR206,IRS2,PTAFR,RELN,FREQ,EGFR,NPR3,PLCD1,PIK3R5,PIRT,PLCH2,SEMA4D,TYRO3,PIP4K2C,KDR,IER3,OSM,FGR,PPP2R5C,FYN,TNFAIP8L3,ANGPT1,PIP5K1C,GATA3,FLT3,MYOC,PDGFD,PEAR1,PLCZ1,INPP5F,MAPK1,PLCB3,MAZ,FLT1,MYO16,OGT,SOX9,GH1,TNF,IRS1,RASGRP1,PIK3CD,PLD1,NTRK3,TGFB2,PRR5,FBXL2,AGT,GSN,PPP1R16B,CCL5
GO:0019220	regulation of phosphate metabolic process	0.0393082	ADRA2C,CCNT1,WNT1,MAPT,P2RX7,ITLN1,KIT,ISL1,ABCA2,CLIP3,IL24,H2AFY,PDGFB,CD4,NPY5R,GDF3,DIRAS3,ADRA1B,PPP2R2B,MIR106B,BDKRB1,FER,WNT16,SBK2,NPFFR2,PSMD10,KLB,GPRC5A,TSC2,ERCC6,PHACTR3,SET,DVL2,NDRG2,FGFR3,PELI2,AKT2,PPEF2,CHP2,PPARGC1B,PPP2R2C,TNIP1,JMJD8,APP,HSF1,TAL1,GPS2,MAPK10,RET,ZP3,LDLR,SPRY1,IRS2,APOE,RELL1,NUAK1,NR2F2,IL6ST,PTAFR,APOA1,CHRNA9,FGF2,RELN,HES5,IL1B,LEMD2,PPP2R3A,CARD10,CEBP…
GO:0106106	cold-induced thermogenesis	0.0408439	HOXC10,PPARGC1B,ARNTL,THRA,OXTR,HSF1,DYNC1H1,NPR3,ADRB3,NOVA2,ACHE,ESRRG,ZBTB7B,ZNF516,FABP5,RBPJ,SLC25A44,NR1H2,IRF4,KSR2,GRB10,RB1,NR1H3,FGF21,ZNF423,TRPV2,WNT10B,SLN,ELOVL6,LEPR,RHEB,CIDEA,BSCL2,ELOVL3,OGT,TRPM8,CMKLR1,PRLR,YBX2,PLAC8,ACSL1,G0S2,EBF2,FLCN,ADAMTS5
GO:0120161	regulation of cold-induced thermogenesis	0.0408439	HOXC10,PPARGC1B,ARNTL,THRA,OXTR,HSF1,DYNC1H1,NPR3,ADRB3,NOVA2,ACHE,ESRRG,ZBTB7B,ZNF516,FABP5,RBPJ,SLC25A44,NR1H2,IRF4,KSR2,GRB10,RB1,NR1H3,FGF21,ZNF423,TRPV2,WNT10B,SLN,ELOVL6,LEPR,RHEB,CIDEA,BSCL2,ELOVL3,OGT,TRPM8,CMKLR1,PRLR,YBX2,PLAC8,ACSL1,G0S2,EBF2,FLCN,ADAMTS5
GO:0023061	signal release	0.0410699	ADRA2C,SLC16A2,PRKCG,P2RX7,ISL1,CACNA1B,CACNA1A,NMB,CHRNB4,KCNG2,CACNA1C,ARNTL,DOC2B,SLC18A2,RAB11FIP5,TCF7L2,CRHBP,GRIK5,IRS2,BRSK2,OTOF,GIT1,IL1B,FREQ,KCNA5,ITPR2,EGFR,SYT10,FGF23,NR1H4,SNCG,SNX19,HLA-DRB1,GIPC1,TIAM1,NLGN2,CHGA,PFKFB2,DTNBP1,SYT12,KCNC4,HTR1A,VIP,GLUL,CHRNA6,GHRHR,LIF,GALR1,ATP2A2,ERC2,OSM,P2RX1,BMP8A,STX1A,INHBB,EDN3,FMR1,MIDN,PPFIA3,SLC22A2,ANO1,TFR2,PIP5K1C,OPRK1,GATA3,ACSL…
GO:0010628	positive regulation of gene expression	0.0436759	PROP1,SOX14,TFCP2,CDX1,SOX17,NKD2,ANK2,ZIC2,CCNT1,WNT1,LHX1,P2RX7,KIT,NKX2-5,ISL1,PF4,H2AFY,PDGFB,CD4,GLIS2,EVX1,FOXO3,RBM38,HAS3,PAX1,HOXC10,GRHL3,RARB,WNT16,SLC39A5,NKX2-3,ERCC6,ALDH1A2,NFE2L1,DVL2,DDN,AIRE,MIXL1,MEF2D,TXK,H1F0,BCAS3,CHP2,PPARGC1B,ARNTL,THRA,RNF207,TNIP1,DPF1,E2F5,GALR2,APP,SOX13,NKX2-1,TCF3,TNRC6A,HSF1,TAL1,TCF7L2,GPS2,DAZAP1,RET,IL1F10,ZP3,HES3,BOLL,SOHLH2,IGF2BP1,MIR33B,ARNT…
GO:0051173	positive regulation of nitrogen compound metabolic process	0.0450514	PROP1,SOX14,TFCP2,HIP1,CDX1,PDCD6,SOX17,NKD2,ADRA2C,ZIC2,SRA1,CCNT1,PRKCG,WNT1,MAPT,LHX1,P2RX7,ITLN1,KIT,NKX2-5,ISL1,PUM1,ABCA2,CLIP3,PF4,IL24,IL9,PDGFB,CD4,NPY5R,GDF3,MED27,GLIS2,PRICKLE1,EVX1,ADRA1B,FOXO3,HAS3,PAX1,FIS1,HOXC10,GRHL3,PARM1,RARB,WNT16,SLC39A5,SBK2,PSMD10,KLB,GPRC5A,NKX2-3,ERCC6,AGXT2,NFE2L1,DVL2,DDN,AIRE,MIXL1,MEF2D,TXK,FGFR3,PELI2,ZCCHC18,AKT2,RASSF5,OSBPL7,H1F0,BCAS3,APC2,CHP2,…
GO:0030278	regulation of ossification	0.045179	MSX2,P2RX7,ANKH,SRGN,CLIC1,IL6ST,FAM20C,CEBPA,MDK,FGF23,NBR1,KL,CTHRC1,TFAP2A,SEMA4D,HOXA2,BGLAP,RBPJ,TP63,GFRA4,CYP27B1,SLC8A1,DKK1,RUNX2,ECM1,PRKACA,COMP,ENPP1,HDAC7,TWIST2,CHRD,WNT5A,WNT7B,WNT10B,SMOC1,PTK2B,TGFB3,TNN,MAPK1,CHSY1,AHSG,TAC1,NPPC,SOX9,CTNNBIP1,HAND2,PTN,TCIRG1,TNF,ATP2B1,SKI,FZD9,WNT4,TGFB2,SOST,LRP4,BMP6,SIX2,IL6R
GO:0110110	positive regulation of animal organ morphogenesis	0.0486868	LHX1,SPRY1,MDK,FGF8,FGF10,TFAP2A,WNT2,RBPJ,DKK1,SIX1,LIF,SMO,PAX2,WNT6,WT1,WNT5A,ROBO2,GDNF,GATA3,BASP1,TGFBR2,AR,VDR,SOX9,HAND2,PTN,MESP1,WNT4,TGFB2,AGT,HOXB7
GO:0090596	sensory organ morphogenesis	0.0496765	WNT1,LHX1,GRHL3,RARB,WNT16,NAGLU,DVL2,CRB1,ZIC1,CHRNA9,MYO15A,PRDM1,TIFAB,CELSR1,FGF8,FGF10,CTHRC1,TFAP2A,BHLHE23,WNT2,MEIS1,HOXA2,PCDH15,SALL1,STAT3,MYO3A,SIX1,DSCAM,RP1,SDK2,FZD5,ZHX2,TH,PAX2,DIO3,PRRX1,PRKRA,PROM1,RDH13,CLRN1,WNT5A,VAX2,SOBP,FOXN4,BDNF,GATA3,HIPK2,FAT1,MAPK1,KDM2B,NKD1,GJB6,SOX9,EPHB1,HCN1,PTN,FOXL2,NR4A3,SKI,PITX2,THY1,BCR,PTPRM,GNAT2,PROX1,MFRP,MYO7A,SIX2,GATA2,FZD6,TULP1,AT…
GO:0071944	cell periphery	2.81999e-24	CLIC4,TICAM2,PCDHB7,HIP1,TAPBPL,PCDHGA4,NKD2,ADRA2C,EPHB6,ANK2,MCOLN2,ENO3,SLC16A2,PCDHGA9,SRA1,PRKCG,CDH7,RASGRF2,UNC5A,AIFM2,GAS7,WNT1,ENPEP,MAPT,SRMS,P2RX7,ITLN1,KIT,PCDHGB3,MTNR1A,SLC5A9,PCDHGB6,LPAR5,ABCA2,CLIP3,ANKH,PCDHGB7,GABRG1,CACNA1B,PCDHGA1,FCHSD1,PCDHA5,FAT2,CACNA1A,NPY1R,PDGFB,PCDHGC4,PCDHGA3,SLC16A3,CD4,NPY5R,PCDHGA12,PCDHGC5,HLA-G,ATP10B,GMIP,SLC27A6,DIRAS3,OPALIN,XKR4,ADRA1B,COL2…
GO:0005886	plasma membrane	1.19758e-23	CLIC4,TICAM2,PCDHB7,HIP1,TAPBPL,PCDHGA4,NKD2,ADRA2C,EPHB6,ANK2,MCOLN2,ENO3,SLC16A2,PCDHGA9,SRA1,PRKCG,CDH7,RASGRF2,UNC5A,AIFM2,GAS7,WNT1,ENPEP,MAPT,SRMS,P2RX7,ITLN1,KIT,PCDHGB3,MTNR1A,SLC5A9,PCDHGB6,LPAR5,ABCA2,CLIP3,ANKH,PCDHGB7,GABRG1,CACNA1B,PCDHGA1,PCDHA5,FAT2,CACNA1A,NPY1R,PDGFB,PCDHGC4,PCDHGA3,SLC16A3,CD4,NPY5R,PCDHGA12,PCDHGC5,HLA-G,ATP10B,GMIP,SLC27A6,DIRAS3,OPALIN,XKR4,ADRA1B,COL23A1,SID…
GO:0031226	intrinsic component of plasma membrane	1.0579e-22	PCDHB7,PCDHGA4,ADRA2C,EPHB6,SLC16A2,PCDHGA9,UNC5A,ENPEP,P2RX7,KIT,PCDHGB3,MTNR1A,PCDHGB6,ANKH,PCDHGB7,GABRG1,PCDHGA1,PCDHA5,NPY1R,PCDHGC4,PCDHGA3,SLC16A3,CD4,NPY5R,PCDHGA12,PCDHGC5,ADRA1B,SLC13A4,CHRNB4,PCDH7,HAS3,CRHR2,BDKRB1,PLXNA4,SCN11A,KCNK6,ABCC3,HHIP,SLC39A5,PCDHGA10,NPFFR2,CLCA4,GPRC5A,KCNH5,NPHS1,SLC7A1,PROCR,KCNF1,KCNG2,TMEM150C,FGFR3,KCNE1,HCRTR2,KCNA7,PCDHGA8,LRMP,GLRA1,CACNA1C,PCDHGA…
GO:0005887	integral component of plasma membrane	4.06112e-20	PCDHB7,PCDHGA4,ADRA2C,EPHB6,SLC16A2,PCDHGA9,ENPEP,P2RX7,KIT,PCDHGB3,MTNR1A,PCDHGB6,ANKH,PCDHGB7,GABRG1,PCDHGA1,PCDHA5,NPY1R,PCDHGC4,PCDHGA3,SLC16A3,CD4,NPY5R,PCDHGA12,PCDHGC5,ADRA1B,SLC13A4,CHRNB4,PCDH7,HAS3,CRHR2,BDKRB1,PLXNA4,SCN11A,KCNK6,ABCC3,HHIP,SLC39A5,PCDHGA10,NPFFR2,CLCA4,GPRC5A,KCNH5,NPHS1,SLC7A1,PROCR,KCNF1,KCNG2,TMEM150C,FGFR3,KCNE1,HCRTR2,KCNA7,PCDHGA8,LRMP,GLRA1,CACNA1C,PCDHGA6,EMB,…
GO:0030054	cell junction	1.77884e-10	CLIC4,ANK2,PRKCG,P2RX7,C4orf19,KIT,SYNPO,SLC17A8,GABRG1,FAT2,IP6K2,PCDHGA12,KLHL17,OPALIN,CHRNB4,LAMA1,CADM1,FER,PANX2,DBN1,ANKS1B,BCL2L1,NPHS1,PROCR,DDN,FRMD4B,ZNRF2,CLDN11,FGFR3,GLRA1,CACNA1C,EMB,APP,LIMS2,HEPACAM,C4A,RPS2,PARVG,EGFLAM,IGF2BP1,GRIK5,PMP22,PDLIM5,SVIL,GRIN2C,OTOF,GIT1,SORBS2,CHRNA9,ZFYVE21,EPB41L2,TGM2,CADM2,ENAH,PHLDB2,PPL,LGI1,NRAP,JAM3,LIMS1,FREQ,LASP1,NEU1,ITGBL1,CLASP1,RASG…
GO:0098590	plasma membrane region	2.00654e-10	HIP1,NKD2,ADRA2C,ANK2,PRKCG,UNC5A,ENPEP,MAPT,ITLN1,GABRG1,PDGFB,SLC16A3,HLA-G,ADRA1B,CHRNB4,CADM1,PTGIS,HHIP,SLC39A5,DBN1,CLCA4,GNB1,USH2A,DDN,ZNRF2,KCNE1,AKT2,APC2,GLRA1,CACNA1C,PCDHB13,OXTR,HTR3B,KCNJ16,GRIK5,CRB1,LDLR,SVIL,FOLR1,GRIN2C,OTOF,SORBS2,GRIP2,CHRNA9,DISP1,THBD,SLC34A1,D4S234E,HTR5A,ATP6V0D2,SLC6A5,KCNJ10,RASGRP2,AKAP6,KCNA5,EGFR,ADD1,DPEP1,ABCG5,RAB17,PRCD,GABRA5,KCND3,KL,MAP4K2,SYN…
GO:0043005	neuron projection	2.53177e-10	ADRA2C,ANK2,ELMOD3,PRKCG,UNC5A,MAPT,SYNPO,SLC17A8,GABRG1,CACNA1B,CACNA1A,NMB,NPY5R,KLHL17,CHRNB4,CRHR2,BDKRB1,SCN11A,DBN1,ANKS1B,GNB1,USH2A,DDN,NDRG2,RANBP1,CLDN11,SEZ6,ROBO3,GLRA1,PPEF2,NIN,CACNA1C,EMB,PCDHB13,RTN4RL2,SLC18A2,APP,KCNQ2,MYPN,HEPACAM,MAPK10,RET,C4A,HTR3B,IGF2BP1,CRHBP,GRIK5,APOE,IL6ST,BRSK2,GIT1,GRIP2,MYH14,CHRNA9,CADM2,RELN,DYNC1H1,CETN1,D4S234E,MYO15A,FREQ,WDFY3,ULK1,HTR5A,RASGR…
GO:0045202	synapse	7.67787e-10	HIP1,ADRA2C,ANK2,PRKCG,MAPT,P2RX7,SYNPO,SLC17A8,GABRG1,CACNA1B,FCHSD1,CACNA1A,SLC16A3,NPY5R,KLHL17,SRGN,CHRNB4,CADM1,CRHR2,DBN1,ANKS1B,GNB1,BCL2L1,TSC2,USH2A,DDN,ZNRF2,SEZ6,HCRTR2,APC2,GLRA1,CACNA1C,BCAS1,DOC2B,EMB,PCDHB13,SLC18A2,APP,KCNQ2,MAPK10,C4A,HTR3B,EGFLAM,IGF2BP1,CRHBP,GRIK5,PMP22,PDLIM5,LY6G6E,APOE,GRIN2C,NETO2,OTOF,GIT1,GRIP2,CHRNA9,CADM2,ENAH,UTS2,LGI1,D4S234E,FREQ,HTR5A,SLC6A5,KCNJ10…
GO:0031224	intrinsic component of membrane	1.85237e-09	CLIC4,PCDHB7,TEX2,TAPBPL,PCDHGA4,ADRA2C,EPHB6,CORO7,MCOLN2,SLC16A2,PCDHGA9,ENTPD4,CDH7,UNC5A,AIFM2,SLC25A2,ENPEP,P2RX7,AATK,TRAM1L1,ITLN1,KIT,PCDHGB3,MTNR1A,SLC5A9,PCDHGB6,LPAR5,ABCA2,SLC17A8,ST6GALNAC3,ANKH,PCDHGB7,SOAT2,GABRG1,CACNA1B,PCDHGA1,PCDHA5,FAT2,CACNA1A,NPY1R,LETM1,PCDHGC4,PCDHGA3,SLC16A3,CD4,NPY5R,PCDHGA12,PCDHGC5,HLA-G,ATP10B,SLC27A6,OPALIN,XKR4,ADRA1B,COL23A1,SIDT1,SLC13A4,CHRNB4,MS…
GO:0042995	cell projection	6.82436e-09	CLIC4,TICAM2,ADRA2C,ANK2,ELMOD3,PRKCG,UNC5A,MAPT,P2RX7,ITLN1,SYNPO,SLC17A8,GABRG1,CACNA1B,FCHSD1,CACNA1A,NMB,NPY5R,KLHL17,RAB34,HLA-G,GLIS2,CHRNB4,SH2B2,CRHR2,BDKRB1,FER,SCN11A,HHIP,ARAP3,DBN1,ANKS1B,GNB1,NPHS1,USH2A,DDN,FRMD4B,NDRG2,RANBP1,ZNRF2,CLDN11,AKT2,SEZ6,ROBO3,APC2,GLRA1,PPEF2,ANO2,NIN,CACNA1C,EMB,PCDHB13,RTN4RL2,GALR2,SLC18A2,KIF19,APP,OXTR,KCNQ2,MYPN,HEPACAM,MAPK10,MRI1,RET,C4A,IQCG,HT…
GO:0016021	integral component of membrane	9.0098e-08	CLIC4,PCDHB7,TEX2,TAPBPL,PCDHGA4,ADRA2C,EPHB6,CORO7,MCOLN2,SLC16A2,PCDHGA9,ENTPD4,CDH7,UNC5A,AIFM2,SLC25A2,ENPEP,P2RX7,AATK,TRAM1L1,KIT,PCDHGB3,MTNR1A,SLC5A9,PCDHGB6,LPAR5,ABCA2,SLC17A8,ST6GALNAC3,ANKH,PCDHGB7,SOAT2,GABRG1,CACNA1B,PCDHGA1,PCDHA5,FAT2,CACNA1A,NPY1R,LETM1,PCDHGC4,PCDHGA3,SLC16A3,CD4,NPY5R,PCDHGA12,PCDHGC5,HLA-G,ATP10B,SLC27A6,OPALIN,XKR4,ADRA1B,COL23A1,SIDT1,SLC13A4,CHRNB4,MS4A13,P…
GO:1902495	transmembrane transporter complex	1.16015e-07	CLIC4,ABCA2,GABRG1,CACNA1B,CACNA1A,CHRNB4,SCN11A,KCNK6,KCNF1,KCNG2,KCNE1,KCNA7,GLRA1,ANO2,CACNA1C,CLIC1,KCNQ2,HTR3B,KCNJ16,GRIK5,GRIN2C,CHRNA9,FXYD2,CLIC6,AKAP6,KCNA5,ABCG5,GABRA5,KCND3,GABRD,KCNE3,KCNJ5,HSPA2,SCN4A,DLG3,KCNIP1,KCNC4,SLC26A6,NOS1,TTYH3,CHRNA6,FXYD1,TRPC4,CLCNKA,PRKACA,TRPC6,ATP1A4,GRIN2A,KCNK1,CNIH3,STX1A,SCN4B,RYR1,ATP2A1,GABRA3,CACNG7,KCNQ5,ANO1,KCNA2,PTK2B,GABRG2,LRRC8D,CHRNA3…
GO:0036477	somatodendritic compartment	1.63524e-07	ADRA2C,PRKCG,UNC5A,MAPT,P2RX7,SYNPO,SLC17A8,CACNA1B,FCHSD1,CACNA1A,KLHL17,CRHR2,DBN1,ANKS1B,GNB1,USH2A,DDN,SEZ6,GLRA1,NIN,CACNA1C,TMPRSS5,RTN4RL2,APP,MAPK10,RET,C4A,IGF2BP1,CRHBP,GRIK5,LDLR,APOE,IL6ST,GRIP2,RELN,D4S234E,FREQ,WDFY3,HTR5A,ZNF385A,RAB17,MARK2,SNCG,GABRA5,KCND3,GIPC1,TRPV1,GABRD,PARD3,KIRREL3,ADCY9,SEMA3A,KCNE3,RPSA,TIAM1,CHL1,CNNM4,PMM2,BGLAP,DTNBP1,DLG3,KCNIP1,KCNC4,TP63,NOS1,HTR1A…
GO:0120025	plasma membrane bounded cell projection	2.41723e-07	CLIC4,ADRA2C,ANK2,ELMOD3,PRKCG,UNC5A,MAPT,P2RX7,ITLN1,SYNPO,SLC17A8,GABRG1,CACNA1B,CACNA1A,NMB,NPY5R,KLHL17,RAB34,HLA-G,GLIS2,CHRNB4,SH2B2,CRHR2,BDKRB1,FER,SCN11A,HHIP,ARAP3,DBN1,ANKS1B,GNB1,USH2A,DDN,FRMD4B,NDRG2,RANBP1,CLDN11,AKT2,SEZ6,ROBO3,APC2,GLRA1,PPEF2,ANO2,NIN,CACNA1C,EMB,PCDHB13,RTN4RL2,GALR2,SLC18A2,KIF19,APP,OXTR,KCNQ2,MYPN,HEPACAM,MAPK10,RET,C4A,IQCG,HTR3B,IGF2BP1,CRHBP,GRIK5,CRB1,SV…
GO:0034702	ion channel complex	2.54485e-07	CLIC4,GABRG1,CACNA1B,CACNA1A,CHRNB4,SCN11A,KCNK6,KCNF1,KCNG2,KCNE1,KCNA7,GLRA1,ANO2,CACNA1C,CLIC1,KCNQ2,HTR3B,KCNJ16,GRIK5,GRIN2C,CHRNA9,CLIC6,AKAP6,KCNA5,GABRA5,KCND3,GABRD,KCNE3,KCNJ5,HSPA2,SCN4A,DLG3,KCNIP1,KCNC4,SLC26A6,NOS1,TTYH3,CHRNA6,TRPC4,CLCNKA,PRKACA,TRPC6,GRIN2A,KCNK1,CNIH3,STX1A,SCN4B,RYR1,ATP2A1,GABRA3,CACNG7,KCNQ5,ANO1,KCNA2,PTK2B,GABRG2,LRRC8D,CHRNA3,GRIN3A,LRRC8B,CHRNA4,KCNH4,CAC…
GO:0043025	neuronal cell body	4.2538e-07	ADRA2C,UNC5A,MAPT,P2RX7,SYNPO,SLC17A8,CACNA1B,FCHSD1,CACNA1A,KLHL17,USH2A,DDN,SEZ6,GLRA1,CACNA1C,TMPRSS5,RTN4RL2,APP,MAPK10,RET,C4A,CRHBP,GRIK5,APOE,IL6ST,WDFY3,HTR5A,ZNF385A,RAB17,SNCG,GABRA5,KCND3,TRPV1,GABRD,PARD3,KCNE3,RPSA,TIAM1,CNNM4,PMM2,BGLAP,DLG3,KCNC4,VIP,SORCS2,GLUL,S100A5,KIF5C,DSCAM,CRMP1,FZD5,TH,ANXA3,CRTC1,PURA,KCNK1,GRIP1,ARHGEF2,ITGA1,ASTN2,APOB,RAP1GAP,PTPRK,PCSK2,RBM8A,FMR1,ITG…
GO:0016020	membrane	4.92319e-07	CLIC4,TICAM2,PCDHB7,HIP1,TEX2,TAPBPL,PCDHGA4,PDCD6,NKD2,ADRA2C,EPHB6,ANK2,CORO7,MCOLN2,ENO3,SLC16A2,PCDHGA9,SRA1,ENTPD4,PRKCG,CDH7,RASGRF2,UNC5A,AIFM2,GAS7,SLC25A2,WNT1,ENPEP,MAPT,SRMS,P2RX7,AATK,TRAM1L1,ITLN1,KIT,PCDHGB3,MTNR1A,SLC5A9,PCDHGB6,LPAR5,ABCA2,SLC17A8,ST6GALNAC3,CLIP3,ANKH,PCDHGB7,TFPT,SOAT2,GABRG1,CACNA1B,SDHA,PCDHGA1,RUFY1,PCDHA5,FAT2,CACNA1A,NPY1R,HKDC1,PDGFB,LETM1,PCDHGC4,PCDHGA3,…
GO:1990351	transporter complex	5.02044e-07	CLIC4,ABCA2,GABRG1,CACNA1B,CACNA1A,CHRNB4,SCN11A,KCNK6,KCNF1,KCNG2,KCNE1,KCNA7,GLRA1,ANO2,CACNA1C,CLIC1,KCNQ2,HTR3B,KCNJ16,GRIK5,GRIN2C,CHRNA9,FXYD2,CLIC6,AKAP6,KCNA5,ABCG5,GABRA5,KCND3,GABRD,KCNE3,KCNJ5,HSPA2,SCN4A,DLG3,KCNIP1,KCNC4,SLC26A6,NOS1,TTYH3,CHRNA6,FXYD1,TRPC4,CLCNKA,PRKACA,TRPC6,ATP1A4,GRIN2A,KCNK1,CNIH3,STX1A,SCN4B,RYR1,ATP2A1,GABRA3,CACNG7,KCNQ5,ANO1,KCNA2,PTK2B,GABRG2,LRRC8D,CHRNA3…
GO:0031012	extracellular matrix	5.28944e-07	PF4,LOXL1,PDGFB,SOD3,COL23A1,CHAD,LAMA1,USH2A,COL1A2,RTN4RL2,ZP3,COL12A1,MMP19,EGFLAM,COL7A1,APOE,APOA1,TGM2,RELN,LGALS3BP,MDK,COL6A3,LTBP1,FGF10,SCARA3,AEBP1,BGN,WNT8A,CTHRC1,ACHE,GP1BA,WNT2,RPSA,SERPINB9,DGCR6,ALPL,SERPINF2,HMCN1,COL9A1,ADAMTS4,S100A10,ENTPD2,TIMP3,VASN,SSC5D,ADAMTS15,S100A4,COL15A1,WNT3,MFGE8,ECM1,GPC4,CRISPLD2,TRIL,WNT6,ADAMTS2,COL25A1,COMP,MMP28,MATN3,GPC2,MMP17,CTSZ,PRG2,SE…
GO:0030424	axon	7.94566e-07	ADRA2C,ANK2,PRKCG,MAPT,SLC17A8,CRHR2,SCN11A,DBN1,USH2A,NDRG2,RANBP1,CLDN11,ROBO3,GLRA1,NIN,EMB,RTN4RL2,SLC18A2,APP,KCNQ2,MYPN,HEPACAM,RET,C4A,IGF2BP1,CRHBP,GRIK5,BRSK2,GIT1,MYH14,CADM2,DYNC1H1,FREQ,WDFY3,ULK1,NEFL,SNCG,AVIL,STMN3,SSH1,GABRD,PARD3,KIRREL3,ADCY9,SEMA3A,TIAM1,ATG7,SCN4A,DTNBP1,DLG3,KCNC4,AP3B1,LPAR3,TMOD2,NOS1,GLUL,KIF5C,KIF1C,DICER1,MAP6,DSCAM,CRMP1,FZD5,SLC38A1,ERC2,TH,CRTAC1,AGBL…
GO:0044297	cell body	1.11405e-06	ADRA2C,UNC5A,MAPT,P2RX7,SYNPO,SLC17A8,CACNA1B,FCHSD1,CACNA1A,KLHL17,GNB1,USH2A,DDN,SEZ6,GLRA1,CACNA1C,TMPRSS5,RTN4RL2,APP,MAPK10,RET,C4A,CRHBP,GRIK5,APOE,IL6ST,WDFY3,HTR5A,RDH5,ZNF385A,RAB17,SNCG,GABRA5,KCND3,TRPV1,GABRD,PARD3,KCNE3,RPSA,TIAM1,CNNM4,PMM2,BGLAP,DLG3,KCNC4,VIP,SORCS2,GLUL,S100A5,KIF5C,DSCAM,CRMP1,FZD5,GNG3,TH,ANXA3,CRTC1,PURA,KCNK1,GRIP1,ARHGEF2,ITGA1,ASTN2,APOB,HSPA1L,RAP1GAP,MAPK…
GO:0031982	vesicle	2.76544e-06	CLIC4,TICAM2,HIP1,PDCD6,NKD2,ALB,ADRA2C,C2orf16,ANK2,CORO7,MCOLN2,ENO3,ENTPD4,WNT1,ENPEP,ITLN1,KRT73,KIT,SLC5A9,ABCA2,SLC17A8,CLIP3,PF4,LOXL1,FCHSD1,RUFY1,FAT2,H2AFY,MTMR11,PDGFB,CD4,RAB34,HLA-G,ATP10B,PGLS,AP1B1,SOD3,SRGN,CHRNB4,PCDH7,CC2D1A,BICD1,SERPIND1,DYNC1I1,MAN1A1,ORMDL3,PARM1,SCN11A,FAT4,SLC39A5,TEX14,NAGLU,ANTXR2,GNB1,BCL2L1,GPRC5A,NPHS1,CCDC136,PROCR,ARHGAP30,DVL2,RASSF9,KCNG2,NDRG2,ZN…
GO:0030659	cytoplasmic vesicle membrane	1.21105e-05	CLIC4,TICAM2,HIP1,PDCD6,WNT1,SLC17A8,CD4,RAB34,HLA-G,ATP10B,AP1B1,CHRNB4,PCDH7,ORMDL3,BCL2L1,GPRC5A,CCDC136,RASSF9,ZNRF2,LRMP,SLC18A2,RNF144A,RAB11FIP5,LDLR,AP1M2,APOE,FOLR1,STAB1,PTAFR,OTOF,LAIR1,COPZ2,TAP2,BRI3,D4S234E,ATP6V0D2,SGTA,TYROBP,RAB3D,ITPR2,EGFR,SIRPB1,GPRC5C,SYT10,GPNMB,SNX19,HLA-DRB1,ITGAL,AP2M1,AP2A1,ZPBP,SPRED2,EPS15,BST2,CHGA,FABP5,INPP5B,DTNBP1,SYT12,ITGB2,AP3B1,SLC26A6,AVPR2,S…
GO:0012506	vesicle membrane	1.33267e-05	CLIC4,TICAM2,HIP1,PDCD6,WNT1,SLC17A8,CD4,RAB34,HLA-G,ATP10B,AP1B1,CHRNB4,PCDH7,ORMDL3,BCL2L1,GPRC5A,CCDC136,RASSF9,ZNRF2,LRMP,SLC18A2,RNF144A,RAB11FIP5,LDLR,AP1M2,APOE,FOLR1,STAB1,PTAFR,OTOF,LAIR1,COPZ2,TAP2,BRI3,D4S234E,ATP6V0D2,SGTA,TYROBP,RAB3D,ITPR2,EGFR,SIRPB1,GPRC5C,SYT10,GPNMB,SNX19,HLA-DRB1,ITGAL,GIPC1,AP2M1,AP2A1,ZPBP,SPRED2,EPS15,BST2,CHGA,FABP5,INPP5B,DTNBP1,SYT12,ITGB2,AP3B1,SLC26A6,A…
GO:0070161	anchoring junction	5.24732e-05	CLIC4,ANK2,PRKCG,P2RX7,KIT,SYNPO,PCDHGA12,OPALIN,LAMA1,CADM1,PANX2,DBN1,NPHS1,PROCR,FRMD4B,CLDN11,FGFR3,APP,LIMS2,HEPACAM,RPS2,PARVG,PMP22,SVIL,GIT1,SORBS2,ZFYVE21,EPB41L2,TGM2,ENAH,PHLDB2,PPL,NRAP,JAM3,LIMS1,LASP1,ITGBL1,CLASP1,AKAP6,KCNA5,EGFR,PARVB,VIM,ADD1,CAPN1,GJA5,ASH1L,VCL,TSPAN4,SYNE2,TNS3,PDZD2,IRF2,PARD3,TIAM1,MRC2,PLEKHA7,AMOTL1,DLG3,ITGB2,HSPA1A,PARVA,SLC8A1,NPHS2,SLC4A2,FRMD6,FXYD1,…
GO:0009986	cell surface	5.64553e-05	CLIC4,EPHB6,CDH7,WNT1,ENPEP,P2RX7,KIT,PDGFB,CD4,WIF1,HLA-G,HHIP,ANTXR2,KCNH5,PROCR,FGFR3,KCNE1,GLRA1,RTN4RL2,ENOX1,APP,LY75,IL12RB1,HTR3B,EGFLAM,LY6G6C,LDLR,FOLR1,IL6ST,APOA1,THBD,SLC34A1,IL2RB,CDH4,SDC1,TYROBP,TNFRSF1A,KCNA5,EGFR,FGF8,SIRPB1,FGF10,BGN,HLA-DRB1,ITGAL,ACHE,IGLL1,TPO,GP1BA,CD80,TRPV1,WNT2,TNFRSF10C,NLGN2,KCNJ5,BST2,HSPA2,GPIHBP1,NT5E,TYRO3,SERPINF2,SLC7A5,CEL,ITGB2,UMODL1,ACE,SLC22…
GO:0042383	sarcolemma	6.44519e-05	ANK2,SLC27A6,CACNA1C,AKAP6,COL6A3,VCL,BGN,KCND3,KCNJ5,DTNBP1,NOS1,SLC8A1,GHRHR,FXYD1,CASQ1,FGF6,OBSCN,SGCZ,RYR1,CACNG7,MYOT,CAPN3,SLMAP,SGCD,TGFB3,CACNG1,LAMP1,KRT8,TRIM72,SLC38A2,CLCN1,CACNA1D,LAMA2,SNTG2,DMD,NOS1AP,ABCC8,SGCG,CORO1C,CACNA1S,SLC2A5,KCNB1,SLC8A3,CACNG4,CAV3,ANK1,SYNM
GO:0098805	whole membrane	6.56952e-05	TICAM2,HIP1,PDCD6,ANK2,MCOLN2,ENTPD4,UNC5A,AIFM2,WNT1,ENPEP,MAPT,ITLN1,ABCA2,SLC17A8,CLIP3,RUFY1,CD4,RAB34,HLA-G,AP1B1,ADRA1B,FOXO3,PPP2R2B,CHRNB4,PCDH7,PTGIS,FIS1,DECR2,ORMDL3,PARM1,ANTXR2,GNB1,BCL2L1,CCDC136,RASSF9,ATG2A,TMEM150C,ZNRF2,KCNE1,LRMP,RTN4RL2,SLC18A2,APP,RNF144A,RAB11FIP5,LCK,RET,LDLR,AP1M2,APOE,ANKFY1,FOLR1,STAB1,PTAFR,OTOF,LAIR1,SMURF2,COPZ2,THBD,SLC34A1,TAP2,BRI3,DHRS4,D4S234E,WD…
GO:0012505	endomembrane system	8.95346e-05	NRBP2,TICAM2,HIP1,TEX2,TAPBPL,PDCD6,NKD2,ALB,ADRA2C,ANK2,STC2,CORO7,MCOLN2,NAA11,P4HA2,ENTPD4,RASGRF2,WNT1,P2RX7,TRAM1L1,KIT,SYNPO,ABCA2,SLC17A8,ST6GALNAC3,CLIP3,PF4,TFPT,SOAT2,LOXL1,FCHSD1,RUFY1,FAT2,PDGFB,SLC16A3,CD4,RAB34,HLA-G,ATP10B,PRICKLE1,AP1B1,OPALIN,SOD3,ADRA1B,COL23A1,SRGN,CHRNB4,DENND4B,PCDH7,NFKBIE,BICD1,SERPIND1,DYNC1I1,MAN1A1,PTGIS,FIS1,BDKRB1,ORMDL3,PARM1,ANTXR2,BCL2L1,TSC2,CCDC13…
GO:0062023	collagen-containing extracellular matrix	8.97333e-05	PF4,LOXL1,PDGFB,SOD3,COL23A1,LAMA1,USH2A,COL1A2,ZP3,COL12A1,EGFLAM,COL7A1,APOE,APOA1,TGM2,LGALS3BP,MDK,COL6A3,LTBP1,FGF10,SCARA3,AEBP1,BGN,WNT8A,CTHRC1,ACHE,WNT2,RPSA,SERPINB9,SERPINF2,HMCN1,COL9A1,ADAMTS4,S100A10,ENTPD2,TIMP3,SSC5D,ADAMTS15,S100A4,COL15A1,MFGE8,ECM1,GPC4,ADAMTS2,COL25A1,COMP,MMP28,MATN3,GPC2,CTSZ,PRG2,SERPINH1,TGFB1I1,FBLN1,WNT5A,COL16A1,HTRA1,FLG,TIMP1,SERPINA3,CFP,LMAN1L,VWA2,…
GO:0030425	dendrite	0.000106427	PRKCG,MAPT,SYNPO,SLC17A8,CACNA1B,CACNA1A,KLHL17,CRHR2,DBN1,ANKS1B,GNB1,SEZ6,GLRA1,NIN,CACNA1C,RTN4RL2,APP,RET,C4A,IGF2BP1,CRHBP,GRIK5,APOE,IL6ST,GRIP2,RELN,D4S234E,FREQ,HTR5A,ZNF385A,RAB17,MARK2,GABRA5,KCND3,GIPC1,TRPV1,GABRD,KIRREL3,ADCY9,SEMA3A,KCNE3,TIAM1,CHL1,CNNM4,BGLAP,DTNBP1,DLG3,KCNIP1,TP63,NOS1,HTR1A,SORCS2,SLC8A1,PDLIM4,KIF5C,KIF17,KIF1C,DICER1,MAP6,DSCAM,PRKACA,FZD5,SMO,GRIN2A,GNG3,TH,…
GO:0097447	dendritic tree	0.000130994	PRKCG,MAPT,SYNPO,SLC17A8,CACNA1B,CACNA1A,KLHL17,CRHR2,DBN1,ANKS1B,GNB1,SEZ6,GLRA1,NIN,CACNA1C,RTN4RL2,APP,RET,C4A,IGF2BP1,CRHBP,GRIK5,APOE,IL6ST,GRIP2,RELN,D4S234E,FREQ,HTR5A,ZNF385A,RAB17,MARK2,GABRA5,KCND3,GIPC1,TRPV1,GABRD,KIRREL3,ADCY9,SEMA3A,KCNE3,TIAM1,CHL1,CNNM4,BGLAP,DTNBP1,DLG3,KCNIP1,TP63,NOS1,HTR1A,SORCS2,SLC8A1,PDLIM4,KIF5C,KIF17,KIF1C,DICER1,MAP6,DSCAM,PRKACA,FZD5,SMO,GRIN2A,GNG3,TH,…
GO:0045211	postsynaptic membrane	0.000172464	HIP1,ADRA2C,ANK2,GABRG1,SLC16A3,CHRNB4,DBN1,DDN,GLRA1,CACNA1C,PCDHB13,HTR3B,GRIK5,GRIN2C,GRIP2,CHRNA9,D4S234E,HTR5A,GABRA5,KCND3,GABBR2,TRPV1,GABRD,TIAM1,NLGN2,DTNBP1,SORCS2,SEMA4C,SLC8A1,PDLIM4,CHRNA6,LRRC4C,GRIN2A,SLITRK2,CHRM5,RAPSN,P2RX1,CNIH3,GRIP1,GRASP,CNTN1,FMR1,LHFPL4,MPP2,GSG1L,GABRA3,CACNG7,NRP1,OPRK1,LRRTM4,LRRTM1,SLC6A4,GABRG2,CHRNA3,GRIN3A,CHRNA4,SHANK2,GRIN2D,ADORA1,GABRR1,CHRNG,DM…
GO:0098588	bounding membrane of organelle	0.000254713	TICAM2,HIP1,TAPBPL,PDCD6,CORO7,MCOLN2,ENTPD4,AIFM2,WNT1,ENPEP,ABCA2,SLC17A8,ST6GALNAC3,CLIP3,RUFY1,PDGFB,CD4,RAB34,HLA-G,AP1B1,FOXO3,PPP2R2B,CHRNB4,PCDH7,MAN1A1,FIS1,DECR2,ORMDL3,PARM1,HHIP,ANTXR2,GNB1,BCL2L1,CCDC136,RASSF9,ST6GALNAC5,DSE,IL17RD,TMEM150C,ZNRF2,B4GALNT3,LRMP,SSR4,POMGNT1,YIF1B,SLC18A2,APP,RNF144A,MGAT4C,RAB11FIP5,RET,COL7A1,LDLR,AP1M2,APOE,ANKFY1,FOLR1,STAB1,PTAFR,OTOF,LAIR1,COPZ2…
GO:0098794	postsynapse	0.000325013	HIP1,ADRA2C,ANK2,PRKCG,MAPT,P2RX7,SYNPO,GABRG1,SLC16A3,KLHL17,SRGN,CHRNB4,DBN1,ANKS1B,TSC2,DDN,SEZ6,APC2,GLRA1,CACNA1C,BCAS1,PCDHB13,APP,HTR3B,IGF2BP1,GRIK5,PDLIM5,GRIN2C,NETO2,GRIP2,CHRNA9,D4S234E,FREQ,HTR5A,NEFL,ADD1,GABRA5,KCND3,GIPC1,GABBR2,TRPV1,AP2M1,GABRD,TIAM1,NLGN2,EPS15,FABP5,DTNBP1,DLG3,PLEKHA5,NOS1,SORCS2,INPP4A,STAT3,SEMA4C,SLC8A1,PDLIM4,CHRNA6,LRRC4C,PRKACA,GRIN2A,GNG3,SLITRK2,CHRM5…
GO:0030016	myofibril	0.000477506	TMOD4,ANK2,SYNPO,MYH15,KCNE1,CACNA1C,TNNC1,MYPN,PDLIM5,SVIL,SORBS2,JPH1,PDE4DIP,NRAP,KCNA5,MYL1,PARVB,VCL,NBR1,MTMR12,SYNE2,SLC4A1,CALD1,TMOD2,NOS1,PARVA,SLC8A1,PDLIM4,MYLK2,CASQ1,JUP,ARF1,SDC4,OBSCN,SYNPO2L,DNAJB6,RYR1,TMOD1,ITGB1BP2,MYOT,CAPN3,TIMP4,PDLIM1,ENO1,XIRP2,CASQ2,TNNI3,MYOZ3,KRT8,FLNA,CACNA1D,TNNT2,MTM1,DMD,NOS1AP,OBSL1,CORO1C,GCOM1,LMOD2,C10orf71,CACNA1S,ACTG1,MYL2,CAV3,FHL3,ANK1,SYNM
GO:0097060	synaptic membrane	0.000728088	HIP1,ADRA2C,ANK2,PRKCG,GABRG1,SLC16A3,CHRNB4,DBN1,DDN,ZNRF2,GLRA1,CACNA1C,PCDHB13,HTR3B,GRIK5,GRIN2C,OTOF,GRIP2,CHRNA9,D4S234E,HTR5A,SLC6A5,GABRA5,KCND3,GABBR2,TRPV1,GABRD,TIAM1,NLGN2,DTNBP1,SORCS2,SEMA4C,SLC8A1,PDLIM4,CHRNA6,LRRC4C,GPC4,GRIN2A,SLITRK2,ERC2,CHRM5,RAPSN,P2RX1,CNIH3,GRIP1,GRASP,STX1A,CNTN1,ERC1,FMR1,LHFPL4,CADM3,MPP2,GSG1L,GABRA3,CACNG7,NRP1,OPRK1,KCNA2,LRRTM4,CNTN5,LRRTM1,SLC6A4,G…
GO:0005615	extracellular space	0.000823864	CLIC4,PDCD6,SLIT3,ALB,C2orf16,IL17B,STC2,ENO3,AIFM2,WNT1,ENPEP,MIR141,ITLN1,KRT73,KIT,SLC5A9,PF4,IL31,LOXL1,IL24,FAT2,FGFBP2,H2AFY,MTMR11,MIR376C,IL9,PDGFB,KLHL17,RAB34,HLA-G,GDF3,SCGB1D4,SCGB1D1,PGLS,SOD3,KRT83,COL23A1,SRGN,CHAD,MIR106B,WFDC1,LAMA1,MIA,CC2D1A,SERPIND1,CPA2,MAN1A1,PTGIS,SCN11A,FAT4,WNT16,SLC39A5,TEX14,NAGLU,GNB1,GPRC5A,NPHS1,PROCR,RASSF9,FRMD4B,KCNG2,NDRG2,MIR130B,ALDH7A1,SSR4,DA…
GO:0005576	extracellular region	0.000949395	CLIC4,PDCD6,SLIT3,ALB,C2orf16,ESM1,IL17B,STC2,ENO3,SRA1,AIFM2,WNT1,ENPEP,LGI2,MAPT,RLN3,MIR141,ITLN1,KRT73,KIT,SLC5A9,PF4,IL31,LOXL1,IL24,FAT2,FGFBP2,H2AFY,MTMR11,MIR376C,IL9,PDGFB,GALP,NMB,KLHL17,WIF1,RAB34,HLA-G,GDF3,SCGB1D4,SCGB1D1,PGLS,SOD3,KRT83,COL23A1,SRGN,CHAD,MIR106B,WFDC1,LAMA1,MIA,CC2D1A,SERPIND1,CPA2,APOL6,MAN1A1,PTGIS,HAS3,ADAMTS16,SCN11A,FAT4,HHIP,WNT16,SLC39A5,TEX14,NAGLU,ANTXR2,CL…
GO:0034703	cation channel complex	0.00110122	CACNA1B,CACNA1A,SCN11A,KCNK6,KCNF1,KCNG2,KCNE1,KCNA7,CACNA1C,KCNQ2,HTR3B,KCNJ16,GRIK5,GRIN2C,AKAP6,KCNA5,KCND3,KCNE3,KCNJ5,HSPA2,SCN4A,DLG3,KCNIP1,KCNC4,NOS1,TRPC4,PRKACA,TRPC6,GRIN2A,KCNK1,CNIH3,STX1A,SCN4B,RYR1,ATP2A1,CACNG7,KCNQ5,KCNA2,PTK2B,GRIN3A,KCNH4,CACNG1,GRIN2D,CASQ2,CACNA2D2,KCNMB2,CACNA1D,ABCB8,HCN1,SCNN1G,CACHD1,KCNMB3,NOS1AP,ABCC8,CPT1C,KCNV1,CACNA1S,CACNA1H,CACNA1F,CACNG3,SHISA9,KC…
GO:0000790	nuclear chromatin	0.00131315	PROP1,SOX14,TFCP2,CDX1,MSX2,SOX17,LHX1,NKX2-5,ISL1,TFPT,H2AFY,EVX1,FOXO3,CHD5,PAX1,HOXC10,GRHL3,FER,RARB,OLIG1,NKX2-3,NFE2L1,MIXL1,MEF2D,RFX1,H1F0,ARNTL,THRA,DPF1,E2F5,SOX13,NKX2-1,TCF3,HSF1,TAL1,TCF7L2,HES3,SOHLH2,ARNT2,CECR2,KLF14,INO80,ZBTB46,TBX4,HOXA13,LHX4,PPARG,HES5,C17orf49,CEBPA,EHMT2,SIRT7,LYL1,ZNF385A,OTP,NR1H4,SMARCA4,IRF8,ZFPM2,POU2F3,FOXD3,ESR2,ALX1,SP2,NKX2-6,TFAP2A,PBX2,BHLHE23,HH…
GO:0045177	apical part of cell	0.00136508	CLIC4,ANK2,ENPEP,FAT4,CLCA4,USH2A,DVL2,KCNE1,NIN,APP,OXTR,CRB1,LDLR,FOLR1,SORBS2,SLC34A1,ATP6V0D2,KCNA5,EGFR,DPEP1,ABCG5,MYO7B,RAB17,KL,PARD3,AP2A1,SLC9A4,EPS15,BST2,GPIHBP1,CHL1,UPK3A,SLC7A5,AMOTL1,ATP8B1,SLC26A6,SLC22A8,CEACAM5,ABCG2,SLC4A2,FXYD1,DSTYK,CNTFR,SLC23A1,LGMN,KCNK1,STK39,SLC22A12,MGST1,PROM1,SLC19A1,MREG,ANO1,EDA,SLC39A4,PRKCZ,CUBN,RAB27B,SLC2A9,EPB41L4B,EPCAM,UMOD,SHANK2,FAT1,MUC17…
GO:0043292	contractile fiber	0.0013824	TMOD4,ANK2,SYNPO,MYH15,KCNE1,CACNA1C,TNNC1,MYPN,PDLIM5,SVIL,SORBS2,JPH1,PDE4DIP,NRAP,KCNA5,MYL1,PARVB,VCL,NBR1,MTMR12,SYNE2,SLC4A1,CALD1,MYL5,TMOD2,NOS1,PARVA,SLC8A1,PDLIM4,MYLK2,CASQ1,JUP,ARF1,SDC4,OBSCN,SYNPO2L,DNAJB6,RYR1,TMOD1,ITGB1BP2,MYOT,CAPN3,TIMP4,PDLIM1,ENO1,XIRP2,CASQ2,TNNI3,MYOZ3,KRT8,FLNA,CACNA1D,TNNT2,MTM1,DMD,NOS1AP,OBSL1,CORO1C,GCOM1,LMOD2,C10orf71,CACNA1S,ACTG1,MYL2,CAV3,FHL3,ANK…
GO:0005911	cell-cell junction	0.00238619	CLIC4,ANK2,PRKCG,P2RX7,KIT,SYNPO,PCDHGA12,OPALIN,LAMA1,CADM1,PANX2,DBN1,NPHS1,FRMD4B,CLDN11,APP,LIMS2,HEPACAM,PMP22,PPL,NRAP,JAM3,LIMS1,AKAP6,KCNA5,GJA5,ASH1L,VCL,PDZD2,PARD3,TIAM1,PLEKHA7,AMOTL1,DLG3,SLC8A1,NPHS2,FRMD6,FXYD1,PTPRU,ATP2A2,TRPC4,TRPC6,FZD5,CDC42BPB,JUP,CLDN10,CD53,ARHGEF2,ZAP70,BAIAP2L2,MAGI1,PTPRK,TNK2,SCN4B,PCDH12,CADM3,CLDN18,COL16A1,RASIP1,CCND1,EVPL,PXN,MAGI2,PIP5K1C,PRKCZ,AR…
GO:0031225	anchored component of membrane	0.00275424	ITLN1,RTN4RL2,GML,LY6G6C,FOLR1,LYPD2,DPEP1,EFNA1,ACHE,GP1BA,TNFRSF10C,ALPL,BST2,GPIHBP1,NT5E,GFRA4,CEACAM5,ART3,CNTFR,SMPDL3B,GPC4,MFI2,LYPD3,EFNA3,DPEP2,GPC2,CNTN1,MMP17,LSAMP,MPP2,CD52,ALPP,ULBP3,RGMB,RAB27B,CNTN5,UMOD,RTBDN,CNTN6,PSCA,TEX101,NCAM1,LYPD4,THY1,CD48,GAD2,VNN1,RAB3B,RAB35,GPC1,LYPD6B
GO:0005623	cell	0.00292051	CLIC4,ANK2,STC2,MCOLN2,MAPT,P2RX7,ABCA2,CACNA1A,HKDC1,LETM1,NMB,CD4,ADRA1B,DYNC1I1,FIS1,BDKRB1,ORMDL3,SLC39A5,TEX14,DBN1,GNB1,NFE2L1,HCRTR2,LRMP,CACNA1C,GALR2,APP,OXTR,RAB11FIP5,MT1H,LCK,GRIK5,LDLR,SPRY1,IRS2,AP1M2,APOE,GRIN2C,CHRNA9,TGM2,FGF2,SLC34A1,JPH1,DYNC1H1,PTGER1,CLASP1,ATP6V0D2,TYROBP,AKAP6,KCNA5,KIF13A,ITPR2,UBE2K,ADD1,FGF23,NR1H4,PLCD1,FGF10,RAB17,PTGER3,VCL,PTGER2,CCL28,MAP4K2,TXNDC11…
GO:0005794	Golgi apparatus	0.00319448	TICAM2,HIP1,TAPBPL,PDCD6,ALB,STC2,CORO7,NAA11,ENTPD4,WNT1,ST6GALNAC3,CLIP3,FAT2,PDGFB,RAB34,HLA-G,AP1B1,OPALIN,SOD3,SRGN,DENND4B,NFKBIE,BICD1,MAN1A1,PARM1,TSC2,ST6GALNAC5,DSE,NDRG2,IL17RD,FGFR3,B4GALNT3,H1F0,APC2,POMGNT1,YIF1B,APP,RNF144A,MGAT4C,RAB11FIP5,TNRC6A,COL7A1,LDLR,SPRY1,AP1M2,APOE,FOLR1,OTOF,COPZ2,FAM20C,PDE4DIP,FUT3,ST8SIA5,JAM3,ZDHHC11,WWOX,D4S234E,ARFRP1,FREQ,SDC1,CLASP1,HTR5A,XYLT1,…
GO:0016324	apical plasma membrane	0.00359839	ANK2,ENPEP,CLCA4,USH2A,KCNE1,OXTR,CRB1,FOLR1,SORBS2,SLC34A1,ATP6V0D2,KCNA5,EGFR,DPEP1,ABCG5,RAB17,KL,PARD3,AP2A1,SLC9A4,EPS15,BST2,GPIHBP1,UPK3A,SLC7A5,AMOTL1,ATP8B1,SLC26A6,SLC22A8,CEACAM5,ABCG2,SLC4A2,FXYD1,DSTYK,CNTFR,SLC23A1,KCNK1,STK39,SLC22A12,PROM1,SLC19A1,MREG,ANO1,SLC39A4,PRKCZ,CUBN,RAB27B,SLC2A9,EPCAM,UMOD,SHANK2,FAT1,MUC17,GJB6,LRP2,OCLN,CYBA,AJAP1,SLC7A9,ATP6V0A4,SCNN1G,MIP,TMEM114,MU…
GO:0070062	extracellular exosome	0.00474671	CLIC4,PDCD6,ALB,C2orf16,ENO3,WNT1,ENPEP,ITLN1,KRT73,SLC5A9,FAT2,H2AFY,MTMR11,RAB34,PGLS,SOD3,CC2D1A,SERPIND1,MAN1A1,SCN11A,FAT4,SLC39A5,TEX14,NAGLU,GNB1,GPRC5A,NPHS1,PROCR,RASSF9,KCNG2,NDRG2,ALDH7A1,SSR4,DAAM2,PSMB8,MEST,BCAS1,COL1A2,RTN4RL2,CLIC1,RAB19,APP,LY75,TTC38,LCK,PABPC3,C4A,RPS2,IQCG,COL12A1,GNG7,CETP,APOE,ANKFY1,FOLR1,DOCK2,IL6ST,KRT79,APOA1,C11orf52,MYH14,EPB41L2,TGM2,FAM20C,KPRP,PPL,F…
GO:0030017	sarcomere	0.00487213	TMOD4,ANK2,SYNPO,KCNE1,CACNA1C,TNNC1,MYPN,PDLIM5,SORBS2,JPH1,NRAP,KCNA5,MYL1,PARVB,NBR1,MTMR12,SYNE2,SLC4A1,TMOD2,NOS1,PARVA,SLC8A1,PDLIM4,MYLK2,CASQ1,JUP,ARF1,OBSCN,SYNPO2L,DNAJB6,RYR1,TMOD1,ITGB1BP2,MYOT,CAPN3,TIMP4,PDLIM1,ENO1,XIRP2,CASQ2,TNNI3,MYOZ3,KRT8,FLNA,CACNA1D,TNNT2,MTM1,DMD,NOS1AP,OBSL1,CORO1C,GCOM1,LMOD2,C10orf71,CACNA1S,MYL2,CAV3,FHL3,ANK1
GO:0043204	perikaryon	0.00530336	SYNPO,SLC17A8,FCHSD1,DDN,GLRA1,CACNA1C,RTN4RL2,APP,MAPK10,CRHBP,GRIK5,WDFY3,HTR5A,KCNE3,BGLAP,VIP,SORCS2,GLUL,CRMP1,FZD5,TH,KCNK1,GRIP1,ITGA1,ASTN2,PCSK2,FMR1,TIAM2,OPRK1,CTNND2,KCNA2,ASTN1,CPNE5,MAPK1,GAP43,FLNA,OLFM1,PENK,BRD1,SEMA4F,ASS1,CNGA3,CACNA1F,KCNB1,SLC8A3,TMEM100,CPNE6
GO:0043230	extracellular organelle	0.00621702	CLIC4,PDCD6,ALB,C2orf16,ENO3,WNT1,ENPEP,ITLN1,KRT73,SLC5A9,PF4,FAT2,H2AFY,MTMR11,RAB34,PGLS,SOD3,CC2D1A,SERPIND1,MAN1A1,SCN11A,FAT4,SLC39A5,TEX14,NAGLU,GNB1,GPRC5A,NPHS1,PROCR,RASSF9,KCNG2,NDRG2,ALDH7A1,SSR4,DAAM2,PSMB8,MEST,BCAS1,COL1A2,RTN4RL2,CLIC1,RAB19,APP,LY75,TTC38,LCK,PABPC3,C4A,RPS2,IQCG,COL12A1,GNG7,CETP,APOE,ANKFY1,FOLR1,DOCK2,IL6ST,KRT79,APOA1,C11orf52,MYH14,EPB41L2,TGM2,FAM20C,KPRP,P…
GO:1903561	extracellular vesicle	0.00638148	CLIC4,PDCD6,ALB,C2orf16,ENO3,WNT1,ENPEP,ITLN1,KRT73,SLC5A9,FAT2,H2AFY,MTMR11,RAB34,PGLS,SOD3,CC2D1A,SERPIND1,MAN1A1,SCN11A,FAT4,SLC39A5,TEX14,NAGLU,GNB1,GPRC5A,NPHS1,PROCR,RASSF9,KCNG2,NDRG2,ALDH7A1,SSR4,DAAM2,PSMB8,MEST,BCAS1,COL1A2,RTN4RL2,CLIC1,RAB19,APP,LY75,TTC38,LCK,PABPC3,C4A,RPS2,IQCG,COL12A1,GNG7,CETP,APOE,ANKFY1,FOLR1,DOCK2,IL6ST,KRT79,APOA1,C11orf52,MYH14,EPB41L2,TGM2,FAM20C,KPRP,PPL,F…
GO:0150034	distal axon	0.00647984	ADRA2C,PRKCG,MAPT,SLC17A8,CRHR2,DBN1,USH2A,NDRG2,GLRA1,NIN,SLC18A2,APP,IGF2BP1,CRHBP,GRIK5,BRSK2,GIT1,MYH14,FREQ,NEFL,STMN3,SSH1,PARD3,TIAM1,DTNBP1,DLG3,KCNC4,TMOD2,NOS1,GLUL,KIF5C,DICER1,DSCAM,CRMP1,ERC2,TH,CRTAC1,EXOC6,PREX1,MAPK8IP1,STIM1,CTSZ,FMR1,ITGA4,TIAM2,TRPV2,NRP1,CCDC120,OPRK1,AMFR,KCNA2,PTK2B,GAD1,PCDHGB1,BASP1,DPYSL2,LRRTM1,SHANK2,TNN,GAP43,FLNA,MICAL1,TUBB3,ADORA1,OLFM1,MYO5A,NRXN1,…
GO:0098589	membrane region	0.00931029	ANK2,UNC5A,MAPT,ITLN1,CLIP3,CD4,ADRA1B,PTGIS,KCNE1,RTN4RL2,APP,LCK,RET,SMURF2,SLC34A1,TNFRSF1A,AKAP6,KCNA5,EGFR,ADD1,SELPLG,KCNE3,BST2,SYNJ2,ITGB2,S100A10,NOS1,ABCG2,NPHS2,KDR,FXYD1,ITGAM,TRPC4,PRKACA,ATP1A4,SMO,FAM170B,P2RX1,GRIP1,ZAP70,ITGA1,SDC4,STIM1,CNTN1,SPACA1,SERPINH1,RIPK1,FYN,EDNRB,ANO1,ANGPT1,PRKCZ,RGMB,PTK2B,SLC6A4,TGFBR2,PRTN3,CHRNA3,MAPK1,TRADD,HK1,ADD3,EPHB1,TRPM8,ADCYAP1R1,TEX101,…
GO:0045121	membrane raft	0.00986708	ANK2,UNC5A,MAPT,ITLN1,CLIP3,CD4,ADRA1B,PTGIS,KCNE1,RTN4RL2,APP,LCK,RET,SMURF2,SLC34A1,TNFRSF1A,AKAP6,KCNA5,EGFR,ADD1,SELPLG,KCNE3,BST2,SYNJ2,ITGB2,S100A10,NOS1,ABCG2,NPHS2,KDR,FXYD1,ITGAM,TRPC4,PRKACA,ATP1A4,SMO,P2RX1,GRIP1,ZAP70,ITGA1,SDC4,STIM1,CNTN1,SERPINH1,RIPK1,FYN,EDNRB,ANO1,ANGPT1,PRKCZ,RGMB,PTK2B,SLC6A4,TGFBR2,PRTN3,CHRNA3,MAPK1,TRADD,HK1,ADD3,EPHB1,TRPM8,ADCYAP1R1,TEX101,TNF,DMD,IRS1,OP…
GO:0098857	membrane microdomain	0.011126	ANK2,UNC5A,MAPT,ITLN1,CLIP3,CD4,ADRA1B,PTGIS,KCNE1,RTN4RL2,APP,LCK,RET,SMURF2,SLC34A1,TNFRSF1A,AKAP6,KCNA5,EGFR,ADD1,SELPLG,KCNE3,BST2,SYNJ2,ITGB2,S100A10,NOS1,ABCG2,NPHS2,KDR,FXYD1,ITGAM,TRPC4,PRKACA,ATP1A4,SMO,P2RX1,GRIP1,ZAP70,ITGA1,SDC4,STIM1,CNTN1,SERPINH1,RIPK1,FYN,EDNRB,ANO1,ANGPT1,PRKCZ,RGMB,PTK2B,SLC6A4,TGFBR2,PRTN3,CHRNA3,MAPK1,TRADD,HK1,ADD3,EPHB1,TRPM8,ADCYAP1R1,TEX101,TNF,DMD,IRS1,OP…
GO:0043235	receptor complex	0.0162533	ITLN1,KIT,MTNR1A,GABRG1,CD4,CHRNB4,PLXNA4,GPRC5A,FGFR3,CR1L,APP,IL12RB1,RET,HTR3B,GRIK5,LDLR,IL6ST,GRIN2C,CHRNA9,IL2RB,LRP1B,TNFRSF1A,ITPR2,EGFR,ABCG5,GPRC5C,GABRA5,ADRB3,ITGAL,GABBR2,EPHB4,TYRO3,DLG3,ITGB2,GFRA4,IL2RA,ACVR1B,AHR,CHRNA6,KDR,ITGAM,CNTFR,GRIN2A,TRIL,EPHA6,CNIH3,ZAP70,ITGA1,CD8B,RIPK1,NR1H3,ITGA4,GABRA3,CACNG7,CD40,PLXNA2,GPRC5B,TFR2,NRP1,DDR1,IRAK1,FLT3,EPHA10,CD6,IL12RB2,PTK2B,MET…
GO:0016323	basolateral plasma membrane	0.0201037	NKD2,ANK2,PDGFB,CADM1,SLC39A5,KCNJ16,LDLR,FOLR1,OTOF,DISP1,KCNJ10,EGFR,RAB17,MAP4K2,SLC4A1,AP2A1,SLC9A4,EPS15,GPIHBP1,CNNM4,SLC7A5,DLG3,SLC26A6,SLC22A8,CEACAM5,SLC4A2,SLC7A7,DSTYK,TRPC4,SLC23A1,BSND,ENPP1,STK39,CA9,SLC19A1,HEPH,SLC2A9,SLCO4C1,MET,EPCAM,UMOD,LEPR,LPO,TACSTD2,ADORA1,AJAP1,SLC14A1,EPPK1,MUC20,MAP7,MARVELD2,ATP2B1,TLR9,SLC27A5,MSN,SLC22A9,SLC38A3,IL6R,ANK1,ATP6V1B1
GO:0031674	I band	0.0214828	ANK2,SYNPO,KCNE1,CACNA1C,MYPN,PDLIM5,SORBS2,JPH1,NRAP,KCNA5,PARVB,SYNE2,SLC4A1,NOS1,PARVA,SLC8A1,PDLIM4,CASQ1,JUP,OBSCN,SYNPO2L,DNAJB6,RYR1,ITGB1BP2,MYOT,CAPN3,PDLIM1,XIRP2,CASQ2,MYOZ3,KRT8,FLNA,CACNA1D,MTM1,DMD,NOS1AP,OBSL1,GCOM1,C10orf71,CACNA1S,CAV3,FHL3,ANK1
GO:0030018	Z disc	0.0268328	ANK2,SYNPO,KCNE1,CACNA1C,MYPN,PDLIM5,SORBS2,JPH1,NRAP,KCNA5,PARVB,SYNE2,SLC4A1,NOS1,PARVA,SLC8A1,PDLIM4,CASQ1,JUP,OBSCN,SYNPO2L,DNAJB6,RYR1,ITGB1BP2,MYOT,CAPN3,PDLIM1,XIRP2,CASQ2,MYOZ3,KRT8,FLNA,CACNA1D,DMD,NOS1AP,OBSL1,C10orf71,CAV3,FHL3,ANK1
GO:0098797	plasma membrane protein complex	0.0298047	CDH7,ABCA2,CACNA1B,CACNA1A,CD4,HLA-G,CHRNB4,SCN11A,KCNK6,GNB1,KCNF1,KCNG2,KCNE1,KCNA7,APC2,CACNA1C,KCNQ2,IL12RB1,RET,HTR3B,GNG7,KCNJ16,GRIK5,IL6ST,GRIN2C,CHRNA9,FXYD2,IL2RB,CDH4,GNG12,ATP6V0D2,KCNA5,EGFR,ABCG5,GJA5,KCND3,HLA-DRB1,ITGAL,GABBR2,AP2M1,KCNE3,AP2A1,KCNJ5,EPS15,HSPA2,SCN4A,SLC7A5,DLG3,ITGB2,KCNIP1,KCNC4,NOS1,IL2RA,ACVR1B,CHRNA6,FXYD1,ITGAM,CNTFR,ATP1A4,GRIN2A,GNG3,CDH11,SGIP1,KCNK1,CNI…
GO:0099572	postsynaptic specialization	0.0332039	ADRA2C,PRKCG,SYNPO,SLC16A3,KLHL17,SRGN,DBN1,ANKS1B,TSC2,GLRA1,CACNA1C,BCAS1,GRIK5,PDLIM5,GRIN2C,NETO2,GRIP2,CHRNA9,FREQ,HTR5A,ADD1,GABRA5,KCND3,TIAM1,NLGN2,FABP5,DTNBP1,DLG3,PLEKHA5,NOS1,SORCS2,INPP4A,STAT3,SEMA4C,LRRC4C,GRIN2A,GNG3,RAPSN,CRTC1,SH3GL3,ARF1,GRIP1,GRASP,ARHGEF2,STX1A,SYNGAP1,FMR1,FYN,MPP2,GSG1L,GABRA3,CACNG7,MAGI2,DLG5,PRKCZ,CTNND2,PTK2B,LRRTM4,LRRTM1,CHRNA3,GRIN3A,SHANK2,GRIN2D,MA…
GO:0030139	endocytic vesicle	0.0400567	WNT1,RAB34,HLA-G,DVL2,GNLY,LDLR,APOE,STAB1,APOA1,TAP2,ATP6V0D2,EGFR,VIM,RAB17,HLA-DRB1,GIPC1,MTSS1,AP2M1,UNC93B1,AP2A1,EPS15,INPP5B,AVPR2,ATP6V0E2,WNT3,FZD5,SMO,TAPBP,SGIP1,ANXA3,WNT6,EVL,KIF16B,APOB,WNT5A,WNT7B,AP2S1,HLA-C,CUBN,HVCN1,HLA-DRA,INPP5F,TAP1,LAMP1,SFTA3,LRP2,OCLN,CYBA,NRXN1,ATP6V0A4,SLC18A3,RAB38,TCIRG1,CDC42EP2,MARCO,SFTPA1,SFTPD,TLR9,RAB20,RILP,PLD1,CAMK2B,STX8,WNT4,RAB11FIP3,ITGB5…
GO:0031410	cytoplasmic vesicle	0.0400826	CLIC4,TICAM2,HIP1,PDCD6,NKD2,ALB,ADRA2C,ANK2,CORO7,MCOLN2,ENTPD4,WNT1,ENPEP,KIT,ABCA2,SLC17A8,CLIP3,PF4,LOXL1,FCHSD1,RUFY1,PDGFB,CD4,RAB34,HLA-G,ATP10B,AP1B1,SRGN,CHRNB4,PCDH7,BICD1,DYNC1I1,ORMDL3,PARM1,ANTXR2,BCL2L1,GPRC5A,CCDC136,ARHGAP30,DVL2,RASSF9,ZNRF2,FGFR3,GRAMD1A,AKT2,LRMP,YIF1B,SPERT,TSSK2,SLC18A2,APP,RNF144A,RAB11FIP5,RET,CRHBP,COL7A1,GNLY,LDLR,AP1M2,APOE,ANKFY1,FOLR1,DOCK2,STAB1,HPS1,…
GO:0000785	chromatin	0.0443955	PROP1,SOX14,TFCP2,CDX1,MSX2,SOX17,LHX1,NKX2-5,ISL1,TFPT,H2AFY,EVX1,FOXO3,CHD5,PAX1,HOXC10,GRHL3,FER,RARB,OLIG1,NKX2-3,NFE2L1,MIXL1,MEF2D,RFX1,H1F0,BCAS3,ARNTL,THRA,DPF1,E2F5,SOX13,NKX2-1,TCF3,HSF1,TAL1,TCF7L2,HES3,SOHLH2,ARNT2,CECR2,KLF14,HIST1H2BK,INO80,ZBTB46,TBX4,HOXA13,LHX4,PPARG,HES5,LEMD2,C17orf49,CEBPA,EHMT2,SIRT7,LYL1,ZNF385A,OTP,HLCS,NR1H4,SMARCA4,IRF8,ZFPM2,POU2F3,FOXD3,ESR2,ALX1,SP2,NK…
GO:0097708	intracellular vesicle	0.0451746	CLIC4,TICAM2,HIP1,PDCD6,NKD2,ALB,ADRA2C,ANK2,CORO7,MCOLN2,ENTPD4,WNT1,ENPEP,KIT,ABCA2,SLC17A8,CLIP3,PF4,LOXL1,FCHSD1,RUFY1,PDGFB,CD4,RAB34,HLA-G,ATP10B,AP1B1,SRGN,CHRNB4,PCDH7,BICD1,DYNC1I1,ORMDL3,PARM1,ANTXR2,BCL2L1,GPRC5A,CCDC136,ARHGAP30,DVL2,RASSF9,ZNRF2,FGFR3,GRAMD1A,AKT2,LRMP,YIF1B,SPERT,TSSK2,SLC18A2,APP,RNF144A,RAB11FIP5,RET,CRHBP,COL7A1,GNLY,LDLR,AP1M2,APOE,ANKFY1,FOLR1,DOCK2,STAB1,HPS1,…
GO:0000228	nuclear chromosome	0.0466867	PROP1,SOX14,TFCP2,CDX1,MSX2,SOX17,LHX1,NKX2-5,ISL1,TFPT,H2AFY,EVX1,FOXO3,CHD5,PAX1,HOXC10,GRHL3,FER,RARB,OLIG1,NKX2-3,NFE2L1,MIXL1,MEF2D,RFX1,H1F0,ARNTL,GINS4,THRA,DPF1,E2F5,SOX13,NKX2-1,TCF3,HSF1,TAL1,TCF7L2,FKBP6,HES3,SOHLH2,ARNT2,CECR2,KLF14,INO80,ZBTB46,TBX4,HOXA13,LHX4,PPARG,HES5,C17orf49,CEBPA,EHMT2,SIRT7,LYL1,ZNF385A,OTP,NR1H4,SMARCA4,IRF8,ZFPM2,POU2F3,FOXD3,ESR2,ALX1,SP2,NKX2-6,ZMIZ2,TFAP…
GO:0098552	side of membrane	0.0480178	HIP1,ENPEP,SRMS,P2RX7,KIT,CD4,HLA-G,FER,ANTXR2,GNB1,GRAMD1A,GLRA1,RTN4RL2,ENOX1,LY75,LCK,IL12RB1,LY6G6C,GNG7,LDLR,FOLR1,IL6ST,IL2RB,SDC1,GNG12,FGF8,SPTB,HLA-DRB1,IGLL1,GP1BA,CD80,TRPV1,WNT2,SLC4A1,TIAM1,KCNJ5,GPIHBP1,SLC7A5,ITGB2,UMODL1,KCNIP1,ACE,GFRA4,IL2RA,CEACAM5,ABCG2,ALOX15,NPHS2,MOG,ATP2A2,ITGAM,CNTFR,MFGE8,GPC4,TAPBP,GNG3,TH,TNK1,P2RX1,JUP,FGR,ITGA1,ERMAP,BTNL9,TNK2,TGM3,ANPEP,GNG4,FYN,CD…
GO:0005593	FACIT collagen trimer	0.049821	COL12A1,COL9A1,COL16A1,COL9A2,COL9A3,COL5A3
GO:0005509	calcium ion binding	4.18537e-10	PCDHB7,PCDHGA4,PDCD6,SLIT3,NKD2,CAPSL,PCDHGA9,CDH7,ITLN1,PCDHGB3,PCDHGB6,PCDHGB7,CACNA1B,PCDHGA1,PCDHA5,FAT2,LETM1,PCDHGC4,PCDHGA3,PCDHGA12,PCDHGC5,PCDH7,MAN1A1,FAT4,PCDHGA10,C1R,PCDHGA8,PPEF2,NIN,CHP2,PCDHGA6,DOC2B,PCDHB13,TNNC1,RET,TBC1D9,EGFLAM,CRB1,LDLR,TLL1,STAB1,OTOF,EFHB,THBD,FAM20C,CETN1,FREQ,PPP2R3A,CDH4,SPATA21,LRP1B,RASGRP2,MYL1,LTBP1,PCDHGB4,PCDHGB5,ITPR2,CELSR1,PRSS3,PCDHB10,MCC,CAPN…
GO:0015318	inorganic molecular entity transmembrane transporter activity	5.48777e-09	CLIC4,MCOLN2,SLC16A2,SLC25A2,P2RX7,SLC5A9,SLC17A8,ANKH,GABRG1,CACNA1B,CACNA1A,LETM1,SLC16A3,SLC13A4,CHRNB4,SCN11A,KCNK6,ABCC3,SLC39A5,CLCA4,KCNH5,SLC7A1,KCNF1,KCNG2,TMEM150C,KCNE1,KCNA7,GLRA1,ANO2,CACNA1C,CLIC1,SLC18A2,KCNQ2,HTR3B,KCNJ16,GRIK5,SLC25A22,GRIN2C,CHRNA9,SLC34A1,JPH1,FXYD2,COX4I2,COX7C,KCNJ12,FREQ,CLIC6,ATP6V0D2,SLC6A5,KCNJ10,SLC38A5,SLCO2A1,KCNA5,ITPR2,ANO9,SLC5A11,GABRA5,KCND3,SLC25…
GO:0015075	ion transmembrane transporter activity	4.99194e-08	CLIC4,MCOLN2,SLC16A2,SLC25A2,P2RX7,SLC5A9,SLC17A8,ANKH,GABRG1,CACNA1B,CACNA1A,LETM1,SLC16A3,SLC13A4,CHRNB4,SCN11A,KCNK6,ABCC3,SLC39A5,CLCA4,KCNH5,SLC7A1,SLC25A42,KCNF1,KCNG2,TMEM150C,KCNE1,KCNA7,GLRA1,ANO2,CACNA1C,PLP2,CLIC1,SLC18A2,KCNQ2,HTR3B,KCNJ16,GRIK5,SLC25A22,GRIN2C,CHRNA9,SLC34A1,JPH1,FXYD2,COX4I2,COX7C,KCNJ12,FREQ,LASP1,CLIC6,ATP6V0D2,SLC6A5,KCNJ10,SLC38A5,SLCO2A1,KCNA5,ITPR2,ANO9,SLC5A1…
GO:0022836	gated channel activity	9.03631e-07	CLIC4,MCOLN2,P2RX7,GABRG1,CACNA1B,CACNA1A,CHRNB4,SCN11A,KCNK6,CLCA4,KCNH5,KCNF1,KCNG2,TMEM150C,KCNE1,KCNA7,GLRA1,ANO2,CACNA1C,CLIC1,KCNQ2,HTR3B,KCNJ16,GRIK5,GRIN2C,CHRNA9,JPH1,KCNJ12,FREQ,CLIC6,KCNJ10,KCNA5,ITPR2,ANO9,GABRA5,KCND3,TRPV1,GABRD,KCNE3,CNGA2,KCNJ5,SCN4A,KCNIP1,KCNC4,TTYH3,CHRNA6,CLCNKA,ANO8,GRIN2A,P2RX1,KCNK1,CLCN7,SCN4B,ANO4,P2RX5,RYR1,GABRA3,CACNG7,KCNQ5,ANO1,HVCN1,KCNA2,PTK2B,GABR…
GO:0005215	transporter activity	1.01236e-06	CLIC4,MCOLN2,SLC16A2,SLC25A2,P2RX7,SLC5A9,ABCA2,SLC17A8,ANKH,GABRG1,CACNA1B,CACNA1A,LETM1,SLC16A3,ATP10B,SLC27A6,SIDT1,SLC13A4,CHRNB4,SCN11A,KCNK6,ABCC3,PANX2,SLC39A5,CLCA4,KCNH5,SLC7A1,SLC25A42,KCNF1,KCNG2,TMEM150C,KCNE1,GRAMD1A,OSBPL7,KCNA7,GLRA1,ANO2,CACNA1C,PLP2,CLIC1,SLC18A2,KCNQ2,GLTPD2,HTR3B,KCNJ16,GRIK5,SLC25A22,OSBPL5,CETP,APOE,GRIN2C,APOA1,SLC25A43,CHRNA9,DISP1,SLC34A1,JPH1,TAP2,FXYD2,C…
GO:0022857	transmembrane transporter activity	1.60395e-06	CLIC4,MCOLN2,SLC16A2,SLC25A2,P2RX7,SLC5A9,ABCA2,SLC17A8,ANKH,GABRG1,CACNA1B,CACNA1A,LETM1,SLC16A3,SIDT1,SLC13A4,CHRNB4,SCN11A,KCNK6,ABCC3,PANX2,SLC39A5,CLCA4,KCNH5,SLC7A1,SLC25A42,KCNF1,KCNG2,TMEM150C,KCNE1,KCNA7,GLRA1,ANO2,CACNA1C,PLP2,CLIC1,SLC18A2,KCNQ2,HTR3B,KCNJ16,GRIK5,SLC25A22,GRIN2C,SLC25A43,CHRNA9,DISP1,SLC34A1,JPH1,TAP2,FXYD2,COX4I2,COX7C,SLC2A7,KCNJ12,FREQ,LASP1,CLIC6,ATP6V0D2,SLC6A5,K…
GO:0005216	ion channel activity	9.76817e-06	CLIC4,MCOLN2,P2RX7,GABRG1,CACNA1B,CACNA1A,CHRNB4,SCN11A,KCNK6,CLCA4,KCNH5,KCNF1,KCNG2,TMEM150C,KCNE1,KCNA7,GLRA1,ANO2,CACNA1C,CLIC1,KCNQ2,HTR3B,KCNJ16,GRIK5,GRIN2C,CHRNA9,JPH1,KCNJ12,FREQ,CLIC6,KCNJ10,KCNA5,ITPR2,ANO9,GABRA5,KCND3,TRPV1,GABRD,KCNE3,CNGA2,KCNJ5,SCN4A,KCNIP1,KCNC4,SLC26A6,TTYH3,CHRNA6,FXYD1,TRPC4,CLCNKA,TRPC6,ANO8,GRIN2A,BSND,P2RX1,KCNK1,SLC26A8,CLCN7,STIM1,SCN4B,ANO4,P2RX5,CUL5,RY…
GO:0000981	DNA-binding transcription factor activity, RNA polymerase II-specific	1.27284e-05	PROP1,SOX14,TFCP2,CDX1,RCOR2,MSX2,SOX17,ZIC2,LHX1,NKX2-5,ISL1,TCF7L1,GLIS2,EVX1,FOXO3,CC2D1A,PAX1,HOXC10,GRHL3,RARB,OLIG1,NKX2-3,NFE2L1,DDN,AIRE,MIXL1,MEF2D,TXK,RFX1,ARNTL,THRA,TADA2B,E2F5,SOX13,NKX2-1,TCF3,HSF1,TAL1,TCF7L2,HES3,SOHLH2,ARNT2,KLF14,ZIC1,NR2F2,ZBTB46,TBX4,HOXA13,LHX4,PPARG,HES5,CEBPA,PRDM1,LYL1,VGLL2,OTP,NR1H4,ASH1L,IRF8,ZBTB12,ZFPM2,POU2F3,FOXD3,AEBP1,ESR2,ALX1,SP2,NKX2-6,TFAP2A,G…
GO:0000976	transcription regulatory region sequence-specific DNA binding	1.8511e-05	PROP1,TFCP2,CDX1,MSX2,ZIC2,LHX1,NKX2-5,ISL1,H2AFY,GLIS2,FOXO3,CC2D1A,PAX1,HOXC10,GRHL3,RARB,NKX2-3,NFE2L1,DDN,AIRE,MIXL1,MEF2D,TXK,RFX1,ARNTL,THRA,APP,SOX13,NKX2-1,TCF3,HSF1,TAL1,TCF7L2,HES3,ARNT2,BCL3,ZIC1,NR2F2,TBX4,LHX4,SARS,PPARG,HES5,CEBPA,EHMT2,PRDM1,LYL1,NR1H4,HDAC5,SMARCA4,IRF8,ZBTB12,POU2F3,FOXD3,AEBP1,ESR2,ALX1,SP2,NKX2-6,TFAP2A,PBX2,HHEX,HOXC5,ETS2,ESRRG,IRF2,ZNF219,ZBTB7B,SMYD3,ZBTB17…
GO:0001067	regulatory region nucleic acid binding	2.37747e-05	PROP1,TFCP2,CDX1,RCOR2,MSX2,SOX17,ZIC2,CCNT1,WNT1,LHX1,NKX2-5,ISL1,TCF7L1,H2AFY,GLIS2,FOXO3,CC2D1A,PAX1,HOXC10,GRHL3,RARB,NKX2-3,NFE2L1,DDN,AIRE,MIXL1,MEF2D,TXK,RFX1,ARNTL,THRA,APP,SOX13,NKX2-1,TCF3,HSF1,TAL1,TCF7L2,HES3,ARNT2,BCL3,ZIC1,NR2F2,TBX4,LHX4,SARS,PPARG,HES5,CEBPA,EHMT2,PRDM1,LYL1,NR1H4,HDAC5,SMARCA4,IRF8,ZBTB12,POU2F3,FOXD3,AEBP1,ESR2,ALX1,SP2,NKX2-6,TFAP2A,GFI1,PBX2,HHEX,HOXC5,ETS2,ES…
GO:0044212	transcription regulatory region DNA binding	3.38859e-05	PROP1,TFCP2,CDX1,RCOR2,MSX2,SOX17,ZIC2,CCNT1,WNT1,LHX1,NKX2-5,ISL1,TCF7L1,H2AFY,GLIS2,FOXO3,CC2D1A,PAX1,HOXC10,GRHL3,RARB,NKX2-3,NFE2L1,DDN,AIRE,MIXL1,MEF2D,TXK,RFX1,ARNTL,THRA,APP,SOX13,NKX2-1,TCF3,HSF1,TAL1,TCF7L2,HES3,ARNT2,BCL3,ZIC1,NR2F2,TBX4,LHX4,SARS,PPARG,HES5,CEBPA,EHMT2,PRDM1,LYL1,NR1H4,HDAC5,SMARCA4,IRF8,ZBTB12,POU2F3,FOXD3,AEBP1,ESR2,ALX1,SP2,NKX2-6,TFAP2A,GFI1,PBX2,HHEX,HOXC5,ETS2,ES…
GO:0015267	channel activity	3.50523e-05	CLIC4,MCOLN2,P2RX7,GABRG1,CACNA1B,CACNA1A,CHRNB4,SCN11A,KCNK6,PANX2,CLCA4,KCNH5,KCNF1,KCNG2,TMEM150C,KCNE1,KCNA7,GLRA1,ANO2,CACNA1C,CLIC1,KCNQ2,HTR3B,KCNJ16,GRIK5,GRIN2C,CHRNA9,JPH1,KCNJ12,FREQ,CLIC6,KCNJ10,KCNA5,ITPR2,ANO9,GJA5,GABRA5,KCND3,TRPV1,GABRD,KCNE3,CNGA2,KCNJ5,SCN4A,KCNIP1,KCNC4,SLC26A6,TTYH3,CHRNA6,FXYD1,TRPC4,CLCNKA,TRPC6,ANO8,GRIN2A,BSND,P2RX1,KCNK1,SLC26A8,CLCN7,STIM1,SCN4B,ANO4,P2…
GO:0022803	passive transmembrane transporter activity	3.97955e-05	CLIC4,MCOLN2,P2RX7,GABRG1,CACNA1B,CACNA1A,CHRNB4,SCN11A,KCNK6,PANX2,CLCA4,KCNH5,KCNF1,KCNG2,TMEM150C,KCNE1,KCNA7,GLRA1,ANO2,CACNA1C,CLIC1,KCNQ2,HTR3B,KCNJ16,GRIK5,GRIN2C,CHRNA9,JPH1,KCNJ12,FREQ,CLIC6,KCNJ10,KCNA5,ITPR2,ANO9,GJA5,GABRA5,KCND3,TRPV1,GABRD,KCNE3,CNGA2,KCNJ5,SCN4A,KCNIP1,KCNC4,SLC26A6,TTYH3,CHRNA6,FXYD1,TRPC4,CLCNKA,TRPC6,ANO8,GRIN2A,BSND,P2RX1,KCNK1,SLC26A8,CLCN7,STIM1,SCN4B,ANO4,P2…
GO:0000977	RNA polymerase II regulatory region sequence-specific DNA binding	6.5094e-05	PROP1,TFCP2,CDX1,MSX2,ZIC2,LHX1,NKX2-5,ISL1,H2AFY,GLIS2,FOXO3,CC2D1A,PAX1,HOXC10,GRHL3,RARB,NKX2-3,NFE2L1,DDN,AIRE,MIXL1,MEF2D,TXK,RFX1,ARNTL,THRA,APP,SOX13,NKX2-1,TCF3,HSF1,TAL1,TCF7L2,HES3,ARNT2,BCL3,ZIC1,NR2F2,TBX4,LHX4,SARS,PPARG,HES5,CEBPA,EHMT2,PRDM1,LYL1,NR1H4,HDAC5,SMARCA4,IRF8,ZBTB12,POU2F3,FOXD3,AEBP1,ESR2,ALX1,SP2,NKX2-6,TFAP2A,PBX2,HHEX,HOXC5,ETS2,ESRRG,IRF2,ZNF219,ZBTB7B,SMYD3,ZBTB17…
GO:0001012	RNA polymerase II regulatory region DNA binding	7.89449e-05	PROP1,TFCP2,CDX1,MSX2,ZIC2,LHX1,NKX2-5,ISL1,H2AFY,GLIS2,FOXO3,CC2D1A,PAX1,HOXC10,GRHL3,RARB,NKX2-3,NFE2L1,DDN,AIRE,MIXL1,MEF2D,TXK,RFX1,ARNTL,THRA,APP,SOX13,NKX2-1,TCF3,HSF1,TAL1,TCF7L2,HES3,ARNT2,BCL3,ZIC1,NR2F2,TBX4,LHX4,SARS,PPARG,HES5,CEBPA,EHMT2,PRDM1,LYL1,NR1H4,HDAC5,SMARCA4,IRF8,ZBTB12,POU2F3,FOXD3,AEBP1,ESR2,ALX1,SP2,NKX2-6,TFAP2A,PBX2,HHEX,HOXC5,ETS2,ESRRG,IRF2,ZNF219,ZBTB7B,SMYD3,ZBTB17…
GO:0005515	protein binding	0.000115526	PROP1,SOX14,TFCP2,CLIC4,TICAM2,HIP1,TMOD4,CDX1,RCOR2,MSX2,TAPBPL,PDCD6,SLIT3,SOX17,NKD2,ALB,ADRA2C,EPHB6,ESM1,ANK2,IL17B,STC2,CORO7,MCOLN2,NAA11,ENO3,SRA1,P4HA2,ELMOD3,PHLDB3,CCNT1,GFPT2,CDH7,RASGRF2,UNC5A,GAS7,WNT1,LGI2,MAPT,CEP72,SRMS,KIAA1211,TRIML1,RLN3,P2RX7,C4orf19,AATK,TACC3,ITLN1,KRT73,KIT,MTNR1A,NKX2-5,SYNPO,MYH15,ISL1,PUM1,CLIP3,PF4,NR2C2AP,CRYBB2,TFPT,TCF7L1,IL31,GABRG1,CACNA1B,SDHA,AN…
GO:1990837	sequence-specific double-stranded DNA binding	0.000116683	PROP1,TFCP2,CDX1,MSX2,ZIC2,MAPT,LHX1,NKX2-5,ISL1,H2AFY,GLIS2,FOXO3,CC2D1A,PAX1,HOXC10,GRHL3,RARB,NKX2-3,NFE2L1,DDN,AIRE,MIXL1,MEF2D,TXK,RFX1,H1F0,ARNTL,THRA,APP,SOX13,NKX2-1,TCF3,HSF1,TAL1,TCF7L2,HES3,ARNT2,BCL3,ZIC1,NR2F2,TBX4,LHX4,SARS,PPARG,HES5,CEBPA,EHMT2,PRDM1,LYL1,NR1H4,HDAC5,SMARCA4,IRF8,ZBTB12,POU2F3,FOXD3,AEBP1,ESR2,ALX1,SP2,NKX2-6,TFAP2A,PBX2,HHEX,HOXC5,ETS2,ESRRG,IRF2,ZNF219,ZBTB7B,SM…
GO:0043167	ion binding	0.000154258	NRBP2,PCDHB7,HIP1,PCDHGA4,PDCD6,SLIT3,NKD2,ALB,EPHB6,CAPSL,ENO3,ZIC2,PCDHGA9,SLC2A4RG,P4HA2,ENTPD4,PRKCG,CDH7,APOBEC3B,AIFM2,ENPEP,MAPT,SRMS,TRIML1,LHX1,P2RX7,AATK,ME1,ITLN1,KIT,PCDHGB3,PCDHGB6,MYH15,ISL1,ZNF474,ABCA2,PF4,PCDHGB7,SOAT2,CACNA1B,LOXL1,SDHA,PCDHGA1,RUFY1,PCDHA5,FAT2,CACNA1A,HKDC1,LETM1,PCDHGC4,PCDHGA3,UNKL,ZNF83,IP6K2,CD4,PCDHGA12,PCDHGC5,PIR,RAB34,ZADH2,ATP10B,GMIP,GLIS2,PITRM1,DIR…
GO:0005102	signaling receptor binding	0.000262221	HIP1,SLIT3,ADRA2C,ESM1,IL17B,STC2,WNT1,SRMS,RLN3,P2RX7,ISL1,PF4,IL31,GABRG1,IL24,IL9,PDGFB,GALP,NMB,CD4,WIF1,HLA-G,GDF3,LAMA1,MIA,CADM1,BICD1,SH2B2,FER,RARB,WNT16,NPFFR2,ANKS1B,KLB,DVL2,GAB2,BCAS3,PPARGC1B,ARNTL,FGF11,APP,TCF7L2,LCK,IL12RB1,IL1F10,ZP3,ARNT2,IRS2,APOE,TACC2,DOCK2,IL6ST,NETO2,APOA1,SH2B1,SMURF2,FGF2,RELN,TAP2,UTS2,LGI1,ARHGEF11,PPARG,JAM3,IL1B,MEGF10,D4S234E,TAC3,PTGER1,ITGBL1,CLIC…
GO:0008092	cytoskeletal protein binding	0.000576037	HIP1,TMOD4,NKD2,ANK2,CORO7,CDH7,GAS7,MAPT,SYNPO,MYH15,CLIP3,KLHL17,FAM110C,BICD1,DYNC1I1,DBN1,GNB1,KIFC2,NPHS1,PHACTR3,USH2A,C10orf90,KCNE1,BCAS3,APC2,DAAM2,CACNA1C,KIF19,TNNC1,RAB11FIP5,KCNQ2,MYPN,PARVG,PDLIM5,SVIL,APOE,INO80,BRSK2,SORBS2,MYH14,EPB41L2,ENAH,WDR90,PPARG,NRAP,CETN1,MYO15A,LASP1,CDH4,CLASP1,RAB3D,KCNA5,KIF13A,EGFR,PARVB,REEP1,ADD1,SPTB,MYO7B,GAS2L1,VCL,MARK2,KIF7,MTUS2,MID1,MOBP,GI…
GO:0008509	anion transmembrane transporter activity	0.000610672	CLIC4,SLC16A2,SLC25A2,SLC17A8,ANKH,GABRG1,SLC16A3,SLC13A4,ABCC3,CLCA4,SLC7A1,SLC25A42,GLRA1,ANO2,CLIC1,SLC18A2,SLC25A22,SLC34A1,CLIC6,SLC6A5,SLC38A5,SLCO2A1,ANO9,GABRA5,SLC25A18,SLCO1A2,GABRD,SLC4A1,SLC9A4,SLC9A7,SLC7A5,SLC38A4,SLC7A4,SLC2A6,SLC26A6,SLC22A8,TTYH3,ABCG2,SLC4A2,FXYD1,SLC25A44,SLC7A7,CLCNKA,SLC23A1,SLC38A1,ANO8,SLC16A14,BSND,SLC12A9,SLC26A8,SLC38A10,SLC10A4,SLC22A12,CLCN7,ANO4,SLC19…
GO:0000987	cis-regulatory region sequence-specific DNA binding	0.000713972	PROP1,TFCP2,CDX1,LHX1,NKX2-5,ISL1,FOXO3,CC2D1A,PAX1,GRHL3,NKX2-3,NFE2L1,DDN,MIXL1,MEF2D,TXK,RFX1,ARNTL,APP,NKX2-1,TCF3,HSF1,TAL1,TCF7L2,HES3,ARNT2,BCL3,ZIC1,SARS,PPARG,CEBPA,PRDM1,NR1H4,HDAC5,SMARCA4,IRF8,POU2F3,ESR2,SP2,NKX2-6,TFAP2A,HHEX,HOXC5,ETS2,ZNF219,ZBTB7B,SMYD3,ZBTB17,BRF1,CRX,MEOX1,ZNF516,MEIS1,HOXA2,RBPJ,MYF6,SALL1,FLI1,STAT3,AHR,SIX1,NFATC2,RUNX2,LRRFIP1,NR1H2,BATF2,IRF4,PAX2,HOXB2,NF…
GO:0035326	cis-regulatory region binding	0.000793684	PROP1,TFCP2,CDX1,LHX1,NKX2-5,ISL1,FOXO3,CC2D1A,PAX1,GRHL3,NKX2-3,NFE2L1,DDN,MIXL1,MEF2D,TXK,RFX1,ARNTL,APP,NKX2-1,TCF3,HSF1,TAL1,TCF7L2,HES3,ARNT2,BCL3,ZIC1,SARS,PPARG,CEBPA,PRDM1,NR1H4,HDAC5,SMARCA4,IRF8,POU2F3,ESR2,SP2,NKX2-6,TFAP2A,HHEX,HOXC5,ETS2,ZNF219,ZBTB7B,SMYD3,ZBTB17,BRF1,CRX,MEOX1,ZNF516,MEIS1,HOXA2,RBPJ,MYF6,SALL1,FLI1,STAT3,AHR,SIX1,NFATC2,RUNX2,LRRFIP1,NR1H2,BATF2,IRF4,PAX2,HOXB2,NF…
GO:0008324	cation transmembrane transporter activity	0.000898941	MCOLN2,SLC25A2,P2RX7,SLC5A9,CACNA1B,CACNA1A,LETM1,SLC13A4,CHRNB4,SCN11A,KCNK6,SLC39A5,KCNH5,SLC7A1,SLC25A42,KCNF1,KCNG2,KCNE1,KCNA7,CACNA1C,SLC18A2,KCNQ2,HTR3B,KCNJ16,GRIK5,GRIN2C,CHRNA9,SLC34A1,JPH1,FXYD2,COX4I2,COX7C,KCNJ12,FREQ,ATP6V0D2,SLC6A5,KCNJ10,SLC38A5,KCNA5,ITPR2,SLC5A11,KCND3,COX10,TRPV1,KCNE3,CNGA2,SLC9A4,KCNJ5,SLC9A7,CNNM4,SCN4A,SLC7A5,ATP6V1C2,KCNIP1,KCNC4,SLC2A6,NDUFA4L2,SLC8A1,ABC…
GO:0019838	growth factor binding	0.00112504	NKD2,ESM1,KIT,FGFBP2,PDGFB,NLRP7,KLB,FGFR3,IL10RA,COL1A2,RPS2,IL6ST,IL2RB,LTBP1,EGFR,IGFBP6,KL,DUSP1,WFIKKN2,IL2RA,VASN,ACVR1B,KDR,GHRHR,HTRA1,FSTL4,NRP1,FLT3,IL1RN,TGFBR2,LTBP4,TGFB3,FLT1,LRP2,LIFR,ITGB4,PTN,S100A13,PCSK6,NTRK3,FLT4,GHR,ACVR1C,PXDN,IL1R2,GPC1,IL6R
GO:0019904	protein domain specific binding	0.0011274	WNT1,MAPT,KIT,RUFY1,KLHL17,CADM1,BCL2L1,NFE2L1,DVL2,PPARGC1B,THRA,APP,MYPN,TCF7L2,LCK,PLEKHA2,GRIK5,IRS2,EPB41L2,TGM2,SLC34A1,ENAH,PPARG,IL1B,NLRP1,GNG12,CARD10,EHMT2,CHD8,NEFL,VIM,GJA5,INPP5A,GIPC1,ETS2,STMN3,AP2M1,ESRRG,TNKS1BP1,FUT8,CASP1,EPS15,HSPA2,CRX,SYNJ2,IKZF1,MEOX1,CTBP1,DLG3,DFFB,SLC26A6,HSPA1A,TP63,RUNX2,DICER1,WNT3,ATP2B3,PRKACA,TCEAL2,ELMO3,TH,SGIP1,SRRM2,EVL,PRRX1,ARF1,GRASP,MDC1,S…
GO:0005244	voltage-gated ion channel activity	0.00129502	CLIC4,CACNA1B,CACNA1A,SCN11A,KCNK6,KCNH5,KCNF1,KCNG2,KCNE1,KCNA7,CACNA1C,CLIC1,KCNQ2,KCNJ16,GRIN2C,KCNJ12,FREQ,CLIC6,KCNJ10,KCNA5,KCND3,KCNE3,KCNJ5,SCN4A,KCNIP1,KCNC4,CLCNKA,GRIN2A,KCNK1,CLCN7,SCN4B,RYR1,CACNG7,KCNQ5,ANO1,HVCN1,KCNA2,PTK2B,TRPM5,CALHM1,GRIN3A,KCNH4,CACNG1,GRIN2D,CACNA2D2,KCNK18,CLCN1,CACNA1D,HCN1,CACHD1,KCNJ15,ABCC8,KCNV1,KCNK13,CACNA1S,CACNA1H,CACNA1F,CACNG3,KCNB1,CACNG4,KCNS2
GO:0022843	voltage-gated cation channel activity	0.00135934	CACNA1B,CACNA1A,KCNK6,KCNH5,KCNF1,KCNG2,KCNE1,KCNA7,CACNA1C,KCNQ2,KCNJ16,GRIN2C,KCNJ12,FREQ,KCNJ10,KCNA5,KCND3,KCNE3,KCNJ5,KCNC4,GRIN2A,KCNK1,RYR1,CACNG7,KCNQ5,HVCN1,KCNA2,PTK2B,CALHM1,GRIN3A,KCNH4,CACNG1,GRIN2D,CACNA2D2,KCNK18,CACNA1D,HCN1,CACHD1,KCNJ15,ABCC8,KCNV1,CACNA1S,CACNA1H,CACNA1F,CACNG3,KCNB1,CACNG4,KCNS2
GO:0003690	double-stranded DNA binding	0.00145084	PROP1,TFCP2,CDX1,MSX2,ZIC2,MAPT,LHX1,NKX2-5,ISL1,H2AFY,GLIS2,FOXO3,CC2D1A,PAX1,HOXC10,GRHL3,RARB,NKX2-3,NFE2L1,DDN,AIRE,MIXL1,MEF2D,TXK,RFX1,H1F0,ARNTL,THRA,APP,SOX13,NKX2-1,TCF3,HSF1,TAL1,TCF7L2,HES3,AFF1,ARNT2,BCL3,ZIC1,NR2F2,TBX4,LHX4,SARS,PPARG,HES5,CEBPA,EHMT2,PRDM1,LYL1,EGFR,NR1H4,HDAC5,SMARCA4,IRF8,ZBTB12,POU2F3,FOXD3,AEBP1,ESR2,ALX1,SP2,NKX2-6,TFAP2A,PBX2,HHEX,HOXC5,ETS2,ESRRG,IRF2,ZNF219…
GO:0046873	metal ion transmembrane transporter activity	0.0014532	MCOLN2,SLC5A9,CACNA1B,CACNA1A,LETM1,SLC13A4,SCN11A,KCNK6,SLC39A5,KCNH5,KCNF1,KCNG2,KCNE1,KCNA7,CACNA1C,SLC18A2,KCNQ2,KCNJ16,GRIK5,GRIN2C,CHRNA9,SLC34A1,JPH1,FXYD2,KCNJ12,FREQ,SLC6A5,KCNJ10,KCNA5,ITPR2,SLC5A11,KCND3,TRPV1,KCNE3,SLC9A4,KCNJ5,SLC9A7,CNNM4,SCN4A,KCNIP1,KCNC4,SLC8A1,ATP2A2,TRPC4,ATP2B3,TRPC6,ATP1A4,SLC23A1,SLC38A1,GRIN2A,SLC39A11,SLC12A9,NIPAL2,KCNK1,SLC6A17,SLC10A4,STIM1,SCN4B,CUL5,R…
GO:0022832	voltage-gated channel activity	0.00154675	CLIC4,CACNA1B,CACNA1A,SCN11A,KCNK6,KCNH5,KCNF1,KCNG2,KCNE1,KCNA7,CACNA1C,CLIC1,KCNQ2,KCNJ16,GRIN2C,KCNJ12,FREQ,CLIC6,KCNJ10,KCNA5,KCND3,KCNE3,KCNJ5,SCN4A,KCNIP1,KCNC4,CLCNKA,GRIN2A,KCNK1,CLCN7,SCN4B,RYR1,CACNG7,KCNQ5,ANO1,HVCN1,KCNA2,PTK2B,TRPM5,CALHM1,GRIN3A,KCNH4,CACNG1,GRIN2D,CACNA2D2,KCNK18,CLCN1,CACNA1D,HCN1,CACHD1,KCNJ15,ABCC8,KCNV1,KCNK13,CACNA1S,CACNA1H,CACNA1F,CACNG3,KCNB1,CACNG4,KCNS2
GO:0001216	DNA-binding transcription activator activity	0.00265695	PROP1,TFCP2,CDX1,SOX17,NKX2-5,ISL1,GLIS2,FOXO3,PAX1,HOXC10,GRHL3,NFE2L1,AIRE,MIXL1,MEF2D,TXK,ARNTL,E2F5,SOHLH2,ARNT2,KLF14,ZIC1,TBX4,LHX4,CEBPA,NR1H4,POU2F3,ALX1,NKX2-6,TFAP2A,PBX2,ESRRG,IRF2,ZBTB7B,ZBTB17,CRX,MEOX1,MEIS1,BARHL2,RBPJ,EBF4,TP63,MYF6,FLI1,STAT3,SIX1,NFATC2,RUNX2,NR1H2,IRF4,HOXB2,NFKB1,NFYC,HOXB3,GBX1,POU6F2,NUCKS1,FOXD2,ELF5,PRDM2,MEIS2,WT1,NR1H3,PITX1,NFATC1,IKZF3,HOXB5,GATA3,FOSL…
GO:0001228	DNA-binding transcription activator activity, RNA polymerase II-specific	0.00324459	PROP1,TFCP2,CDX1,SOX17,NKX2-5,ISL1,GLIS2,FOXO3,PAX1,HOXC10,GRHL3,NFE2L1,AIRE,MIXL1,MEF2D,TXK,ARNTL,SOHLH2,ARNT2,KLF14,ZIC1,TBX4,LHX4,CEBPA,NR1H4,POU2F3,ALX1,NKX2-6,TFAP2A,PBX2,ESRRG,IRF2,ZBTB7B,ZBTB17,CRX,MEOX1,MEIS1,BARHL2,RBPJ,EBF4,TP63,MYF6,FLI1,STAT3,SIX1,NFATC2,RUNX2,NR1H2,IRF4,HOXB2,NFKB1,NFYC,HOXB3,GBX1,POU6F2,NUCKS1,FOXD2,ELF5,PRDM2,MEIS2,WT1,NR1H3,PITX1,NFATC1,IKZF3,HOXB5,GATA3,FOSL2,HOX…
GO:0043565	sequence-specific DNA binding	0.0037077	PROP1,SOX14,TFCP2,CDX1,MSX2,SOX17,ZIC2,MAPT,LHX1,NKX2-5,ISL1,TCF7L1,H2AFY,GLIS2,EVX1,FOXO3,CC2D1A,PAX1,HOXC10,GRHL3,RARB,NKX2-3,ERCC6,NFE2L1,DDN,AIRE,MIXL1,MEF2D,TXK,RFX1,H1F0,ARNTL,THRA,E2F5,APP,SOX13,NKX2-1,TCF3,HSF1,TAL1,TCF7L2,HES3,ARNT2,BCL3,KLF14,ZIC1,NR2F2,TBX4,HOXA13,LHX4,SARS,PPARG,HES5,CEBPA,EHMT2,PRDM1,LYL1,OTP,NR1H4,HDAC5,SMARCA4,IRF8,ZBTB12,POU2F3,FOXD3,AEBP1,ESR2,ALX1,SP2,NKX2-6,TFA…
GO:0022890	inorganic cation transmembrane transporter activity	0.00488967	MCOLN2,P2RX7,SLC5A9,CACNA1B,CACNA1A,LETM1,SLC13A4,CHRNB4,SCN11A,KCNK6,SLC39A5,KCNH5,KCNF1,KCNG2,KCNE1,KCNA7,CACNA1C,SLC18A2,KCNQ2,HTR3B,KCNJ16,GRIK5,GRIN2C,CHRNA9,SLC34A1,JPH1,FXYD2,COX4I2,COX7C,KCNJ12,FREQ,ATP6V0D2,SLC6A5,KCNJ10,KCNA5,ITPR2,SLC5A11,KCND3,COX10,TRPV1,KCNE3,CNGA2,SLC9A4,KCNJ5,SLC9A7,CNNM4,SCN4A,ATP6V1C2,KCNIP1,KCNC4,SLC2A6,NDUFA4L2,SLC8A1,CHRNA6,ATP6V0E2,ATP2A2,TRPC4,ATP2B3,TRPC6,…
GO:0015108	chloride transmembrane transporter activity	0.0087619	CLIC4,GABRG1,CLCA4,GLRA1,ANO2,CLIC1,SLC18A2,CLIC6,ANO9,GABRA5,GABRD,SLC4A1,SLC26A6,TTYH3,FXYD1,CLCNKA,ANO8,BSND,SLC12A9,SLC26A8,CLCN7,ANO4,GABRA3,ANO1,SLC6A4,GABRG2,CLCN1,GABRR1,SLC22A3,SLC26A9,GABRP,SLC12A8,GABRR2,SLC12A7
GO:0005261	cation channel activity	0.0106372	MCOLN2,P2RX7,CACNA1B,CACNA1A,CHRNB4,SCN11A,KCNK6,KCNH5,KCNF1,KCNG2,KCNE1,KCNA7,CACNA1C,KCNQ2,HTR3B,KCNJ16,GRIK5,GRIN2C,CHRNA9,JPH1,KCNJ12,FREQ,KCNJ10,KCNA5,ITPR2,KCND3,TRPV1,KCNE3,CNGA2,KCNJ5,SCN4A,KCNIP1,KCNC4,CHRNA6,TRPC4,TRPC6,GRIN2A,P2RX1,KCNK1,STIM1,SCN4B,P2RX5,CUL5,RYR1,CACNG7,KCNQ5,ANO1,TRPV2,HVCN1,KCNA2,PTK2B,TRPM5,ACCN3,CALHM1,CHRNA3,TRPM3,GRIN3A,CHRNA4,KCNH4,CACNG1,GRIN2D,CACNA2D2,KCNK1…
GO:0016812	hydrolase activity, acting on carbon-nitrogen (but not peptide) bonds, in cyclic amides	0.0108152	DPYSL4,CRMP1,OPLAH,AMDHD1,DPYSL2,DPYS,CAD,DPYSL5
GO:0043169	cation binding	0.0120338	PCDHB7,PCDHGA4,PDCD6,SLIT3,NKD2,ALB,CAPSL,ENO3,ZIC2,PCDHGA9,SLC2A4RG,P4HA2,PRKCG,CDH7,APOBEC3B,ENPEP,TRIML1,LHX1,ME1,ITLN1,KIT,PCDHGB3,PCDHGB6,ISL1,ZNF474,PCDHGB7,CACNA1B,LOXL1,PCDHGA1,RUFY1,PCDHA5,FAT2,CACNA1A,LETM1,PCDHGC4,PCDHGA3,UNKL,ZNF83,CD4,PCDHGA12,PCDHGC5,PIR,ZADH2,ATP10B,GMIP,GLIS2,PITRM1,PRICKLE1,SOD3,CHD5,CHRNB4,PCDH7,CPA2,MAN1A1,PTGIS,ADAMTS16,PC,RARB,FAT4,HHIP,ARAP3,PCDHGA10,ANTXR2,…
GO:0015276	ligand-gated ion channel activity	0.0150095	MCOLN2,P2RX7,GABRG1,CHRNB4,KCNK6,GLRA1,HTR3B,KCNJ16,GRIK5,GRIN2C,CHRNA9,JPH1,KCNJ12,KCNJ10,ITPR2,GABRA5,TRPV1,GABRD,CNGA2,KCNJ5,CHRNA6,GRIN2A,P2RX1,KCNK1,P2RX5,RYR1,GABRA3,PTK2B,GABRG2,ACCN3,CHRNA3,GRIN3A,CHRNA4,GRIN2D,HCN1,GABRR1,SCNN1G,CHRNG,KCNJ15,ABCC8,GABRP,CHRNB1,CNGA3,GABRR2
GO:0022834	ligand-gated channel activity	0.0150095	MCOLN2,P2RX7,GABRG1,CHRNB4,KCNK6,GLRA1,HTR3B,KCNJ16,GRIK5,GRIN2C,CHRNA9,JPH1,KCNJ12,KCNJ10,ITPR2,GABRA5,TRPV1,GABRD,CNGA2,KCNJ5,CHRNA6,GRIN2A,P2RX1,KCNK1,P2RX5,RYR1,GABRA3,PTK2B,GABRG2,ACCN3,CHRNA3,GRIN3A,CHRNA4,GRIN2D,HCN1,GABRR1,SCNN1G,CHRNG,KCNJ15,ABCC8,GABRP,CHRNB1,CNGA3,GABRR2
GO:0005254	chloride channel activity	0.0170937	CLIC4,GABRG1,CLCA4,GLRA1,ANO2,CLIC1,CLIC6,ANO9,GABRA5,GABRD,SLC26A6,TTYH3,FXYD1,CLCNKA,ANO8,BSND,SLC26A8,CLCN7,ANO4,GABRA3,ANO1,GABRG2,CLCN1,GABRR1,SLC26A9,GABRP,GABRR2
GO:0005488	binding	0.0208752	NRBP2,PROP1,SOX14,TFCP2,CLIC4,TICAM2,PCDHB7,HIP1,TMOD4,CDX1,RCOR2,TEX2,MSX2,TAPBPL,PCDHGA4,PDCD6,SLIT3,SOX17,NKD2,ALB,ADRA2C,EPHB6,ESM1,ANK2,IL17B,STC2,CAPSL,CORO7,MCOLN2,NAA11,ENO3,ZIC2,PCDHGA9,SRA1,SLC2A4RG,P4HA2,ENTPD4,ELMOD3,MIR196A2,PHLDB3,CCNT1,GFPT2,PRKCG,CDH7,RASGRF2,APOBEC3B,MIR659,UNC5A,AIFM2,GAS7,WNT1,ENPEP,R3HDM2,LGI2,MAPT,CEP72,SRMS,KIAA1211,TRIML1,RLN3,LHX1,P2RX7,C4orf19,AATK,ME1,MI…
GO:0000978	RNA polymerase II cis-regulatory region sequence-specific DNA binding	0.0233923	PROP1,TFCP2,CDX1,NKX2-5,ISL1,FOXO3,CC2D1A,PAX1,GRHL3,NKX2-3,NFE2L1,DDN,MIXL1,MEF2D,TXK,RFX1,ARNTL,APP,NKX2-1,TCF3,HSF1,TAL1,TCF7L2,HES3,ARNT2,BCL3,ZIC1,SARS,PPARG,CEBPA,PRDM1,NR1H4,HDAC5,SMARCA4,IRF8,POU2F3,ESR2,SP2,NKX2-6,TFAP2A,HHEX,HOXC5,ETS2,ZNF219,ZBTB7B,SMYD3,ZBTB17,CRX,MEOX1,MEIS1,HOXA2,RBPJ,MYF6,SALL1,FLI1,STAT3,AHR,SIX1,NFATC2,RUNX2,LRRFIP1,NR1H2,BATF2,IRF4,HOXB2,NFKB1,NFYC,HOXB3,PRRX1,V…
GO:0003700	DNA-binding transcription factor activity	0.0255461	PROP1,SOX14,TFCP2,CDX1,RCOR2,MSX2,SOX17,ZIC2,SLC2A4RG,GAS7,LHX1,NKX2-5,ISL1,TCF7L1,GLIS2,EVX1,FOXO3,CC2D1A,PAX1,HOXC10,GRHL3,RARB,OLIG1,NKX2-3,NFE2L1,DDN,AIRE,MIXL1,MEF2D,TXK,RFX1,ARNTL,THRA,CBFA2T2,TADA2B,E2F5,SOX13,NKX2-1,TCF3,HSF1,TAL1,TCF7L2,HES3,SOHLH2,AFF1,ARNT2,BCL3,KLF14,ZIC1,NR2F2,ZNF165,ZBTB46,TBX4,HOXA13,RUNX1T1,LHX4,PPARG,HES5,CEBPA,PRDM1,LYL1,VGLL2,OTP,NR1H4,ASH1L,IRF8,ZBTB12,ZFPM2,P…
GO:0043168	anion binding	0.0263999	NRBP2,HIP1,SLIT3,ALB,EPHB6,P4HA2,ENTPD4,PRKCG,AIFM2,MAPT,SRMS,P2RX7,AATK,ME1,KIT,MYH15,ABCA2,PF4,SOAT2,CACNA1B,SDHA,HKDC1,IP6K2,RAB34,ATP10B,DIRAS3,SOD3,CHD5,NLRP7,SERPIND1,PC,FER,ABCC3,ARAP3,SBK2,TEX14,KIFC2,ERCC6,AGXT2,CYB5R2,ATAD3C,TXK,FGFR3,AKT2,GAB2,GLRA1,NIN,DOC2B,NLRP10,TSSK2,RAB19,KIF19,APP,SIGLEC6,CDK18,MAPK10,LCK,GLTPD2,RET,MAST4,PLEKHA2,OSBPL5,CLK2,CETP,CYP4F11,APOE,ANKFY1,FOLR1,INO80,…
GO:0005230	extracellular ligand-gated ion channel activity	0.0295781	P2RX7,GABRG1,CHRNB4,GLRA1,HTR3B,GRIK5,GRIN2C,CHRNA9,GABRA5,TRPV1,GABRD,CHRNA6,GRIN2A,P2RX1,P2RX5,GABRA3,PTK2B,GABRG2,CHRNA3,GRIN3A,CHRNA4,GRIN2D,GABRR1,CHRNG,GABRP,CHRNB1,GABRR2
GO:0046872	metal ion binding	0.0329151	PCDHB7,PCDHGA4,PDCD6,SLIT3,NKD2,ALB,CAPSL,ENO3,ZIC2,PCDHGA9,SLC2A4RG,P4HA2,PRKCG,CDH7,APOBEC3B,ENPEP,TRIML1,LHX1,ME1,ITLN1,KIT,PCDHGB3,PCDHGB6,ISL1,ZNF474,PCDHGB7,CACNA1B,LOXL1,PCDHGA1,RUFY1,PCDHA5,FAT2,CACNA1A,LETM1,PCDHGC4,PCDHGA3,UNKL,ZNF83,CD4,PCDHGA12,PCDHGC5,PIR,ZADH2,ATP10B,GMIP,GLIS2,PITRM1,PRICKLE1,SOD3,CHD5,PCDH7,CPA2,MAN1A1,PTGIS,ADAMTS16,PC,RARB,FAT4,HHIP,ARAP3,PCDHGA10,ANTXR2,CLCA4,G…
GO:0019955	cytokine binding	0.0480238	KIT,CD4,NLRP7,IL10RA,PLP2,IL12RB1,IL6ST,FGF2,IL2RB,TNFRSF1A,LTBP1,WFIKKN2,NBL1,IL2RA,VASN,CNTFR,COMP,CHRD,ITGA4,CCR6,NRP1,IL12RB2,IL1RN,TGFBR2,LTBP4,CCBP2,TGFB3,LEPR,LIFR,IL5RA,CXCR1,PRLR,POU5F1,CCR3,GHR,PXDN,IL1R2,GREM2,CCR8,IL6R
GO:0005253	anion channel activity	0.0492783	CLIC4,GABRG1,CLCA4,GLRA1,ANO2,CLIC1,CLIC6,ANO9,GABRA5,GABRD,SLC26A6,TTYH3,FXYD1,CLCNKA,ANO8,BSND,SLC26A8,CLCN7,ANO4,GABRA3,ANO1,GABRG2,LRRC8D,LRRC8B,CLCN1,GABRR1,SLC26A9,GABRP,GABRR2
KEGG:04080	Neuroactive ligand-receptor interaction	1.94399e-05	ADRA2C,RLN3,P2RX7,MTNR1A,GABRG1,NPY1R,NMB,NPY5R,ADRA1B,CHRNB4,CRHR2,BDKRB1,NPFFR2,HCRTR2,GLRA1,THRA,GALR2,OXTR,GRIK5,GRIN2C,PTAFR,CHRNA9,UTS2,TAC3,PTGER1,HTR5A,PRSS3,PTGER3,PTGER2,GABRA5,ADRB3,GPR83,GABBR2,TRPV1,GABRD,PARD3,APLNR,S1PR2,CALCB,PTGIR,AVPR2,LPAR3,HTR1A,VIP,PPY,CHRNA6,GHRHR,GALR1,GRIN2A,CHRM5,P2RX1,EDN3,GRM8,PYY,P2RX5,NPBWR1,EDNRB,GABRA3,SSTR4,UTS2R,OPRK1,NPW,CCKBR,BDKRB2,NPY,GABRG2,C…
KEGG:04020	Calcium signaling pathway	0.000329619	PRKCG,P2RX7,CACNA1B,CACNA1A,ADRA1B,BDKRB1,CACNA1C,OXTR,TNNC1,GRIN2C,PTAFR,PTGER1,HTR5A,ITPR2,EGFR,PLCD1,ADCY7,PTGER3,ADRB3,ADCY9,PHKA1,NOS1,SLC8A1,ATP2A2,MYLK2,ATP2B3,PRKACA,CASQ1,GRIN2A,CHRM5,P2RX1,STIM1,P2RX5,RYR1,ATP2A1,EDNRB,PDE1B,CCKBR,BDKRB2,PTK2B,PLCZ1,GRIN2D,CASQ2,PLCB3,PHKB,TRHR,CACNA1D,SPHK2,ADRA1D,ATP2B1,CAMK2B,CAMK1D,MYLK4,CACNA1S,CACNA1H,GRM1,CACNA1F,ADCY3,HRH2,SLC8A3,HRH1,ORAI2
KEGG:05414	Dilated cardiomyopathy (DCM)	0.000848009	LAMA1,CACNA1C,TNNC1,ADCY7,ADCY9,SLC8A1,ATP2A2,PRKACA,ITGA1,ITGA4,ATP2A1,CACNG7,SGCD,TGFB3,CACNG1,TNNI3,CACNA2D2,CACNA1D,ITGB4,TNNT2,LAMA2,TNF,DMD,SGCG,TGFB2,CACNA1S,ITGB5,AGT,ACTG1,CACNA1F,CACNG3,ADCY3,SLC8A3,CACNG4,MYL2,ITGA2
KEGG:04727	GABAergic synapse	0.00124091	PRKCG,GABRG1,CACNA1B,CACNA1A,GLS2,GNB1,CACNA1C,GNG7,GNG12,SLC38A5,ADCY7,GABRA5,GABBR2,GABRD,ADCY9,GLUL,PRKACA,SLC38A1,GNG3,GNG4,GABRA3,GAD1,GABRG2,SLC38A2,CACNA1D,GABRR1,GABRP,CACNA1S,CACNA1F,GAD2,ADCY3,SLC38A3,GABRR2,SLC6A1
KEGG:04920	Adipocytokine signaling pathway	0.00145469	NFKBIE,AKT2,MAPK10,IRS2,ACSBG1,TNFRSF1A,STAT3,ACSL5,NFKB1,CAMKK2,ACACB,ACSL4,NPY,PRKCQ,RELA,LEPR,PRKAG2,TRADD,RXRA,G6PC3,TNF,IRS1,CPT1C,CPT1A,ACSL1,POMC,ACSL3,RXRB
KEGG:05410	Hypertrophic cardiomyopathy (HCM)	0.001645	LAMA1,CACNA1C,TNNC1,ACE,SLC8A1,ATP2A2,ITGA1,ITGA4,ATP2A1,CACNG7,SGCD,TGFB3,CACNG1,PRKAG2,TNNI3,CACNA2D2,CACNA1D,ITGB4,TNNT2,LAMA2,TNF,DMD,SGCG,TGFB2,CACNA1S,ITGB5,AGT,ACTG1,CACNA1F,CACNG3,SLC8A3,CACNG4,MYL2,ITGA2
KEGG:04724	Glutamatergic synapse	0.00232164	PRKCG,SLC17A8,CACNA1A,GLS2,GNB1,CACNA1C,GNG7,GRIK5,GRIN2C,GNG12,ITPR2,ADCY7,ADCY9,GLUL,PRKACA,SLC38A1,GRIN2A,GNG3,JMJD7-PLA2G4B,GRM8,GNG4,ADRBK1,GRIN3A,SHANK2,GRIN2D,MAPK1,PLCB3,SLC38A2,PLA2G4B,CACNA1D,SHANK3,SLC17A6,HOMER2,PLD1,GRM1,ADCY3,PLA2G4E,SLC38A3,PLA2G4D,DLGAP1
KEGG:04010	MAPK signaling pathway	0.00325712	PRKCG,RASGRF2,MAPT,KIT,CACNA1B,CACNA1A,PDGFB,FGFR3,AKT2,CACNA1C,MAPK10,FGF2,IL1B,GNG12,RASGRP2,TNFRSF1A,EGFR,FGF8,MAP2K3,FGF23,FGF10,EFNA1,MAP4K2,HSPA2,DUSP1,DUSP6,HSPA1A,KDR,DUSP9,PRKACA,MAP3K8,HSPA6,FGF3,JMJD7-PLA2G4B,NFKB1,EFNA3,FGF6,HSPA1L,MAPK8IP1,FGF19,FGF21,CACNG7,NFATC1,ANGPT1,BDNF,IRAK1,PGF,FLT3,MET,PDGFD,TGFBR2,DUSP4,DUSP3,RELA,TGFB3,CACNG1,MAPK1,TRADD,CACNA2D2,FLNA,MAPK8IP2,FLT1,PLA2G4…
KEGG:04514	Cell adhesion molecules (CAMs)	0.00860783	CD4,HLA-G,CADM1,CLDN11,JAM3,CDH4,SDC1,HLA-DRB1,ITGAL,SELPLG,CD80,NLGN2,ITGB2,LRRC4C,ITGAM,CLDN10,CD58,SDC4,CD8B,CNTN1,CADM3,SIGLEC1,CLDN18,ITGA4,CD40,HLA-C,CD6,PDCD1,HLA-DRA,MADCAM1,CD276,OCLN,CDH3,NRXN1,NCAM1,CLDN6,VTCN1,NFASC,PTPRM,CD86,CLDN14,CLDN15,HLA-DRB5,CDH15,CLDN3,SDC2
KEGG:05033	Nicotine addiction	0.0136968	SLC17A8,GABRG1,CACNA1B,CACNA1A,GRIN2C,GABRA5,GABRD,CHRNA6,GRIN2A,GABRA3,GABRG2,GRIN3A,CHRNA4,GRIN2D,GABRR1,SLC17A6,GABRP,GABRR2
KEGG:04725	Cholinergic synapse	0.0202156	PRKCG,CACNA1B,CACNA1A,CHRNB4,GNB1,AKT2,CACNA1C,KCNQ2,GNG7,KCNJ12,GNG12,PIK3R6,ITPR2,ADCY7,ACHE,PIK3R5,ADCY9,CHRNA6,PRKACA,GNG3,CHRM5,GNG4,FYN,KCNQ5,CHRNA3,CHRNA4,MAPK1,PLCB3,CREB3L1,CACNA1D,SLC18A3,CREB3L2,PIK3CD,CAMK2B,CACNA1S,CACNA1F,ADCY3
KEGG:04014	Ras signaling pathway	0.024213	PRKCG,RASGRF2,KIT,PDGFB,GNB1,BCL2L1,FGFR3,AKT2,RASSF5,GAB2,MAPK10,GNG7,FGF2,GNG12,RASGRP2,EGFR,FGF8,FGF23,FGF10,EFNA1,PLA2G5,ETS2,TIAM1,RALGDS,RASAL1,KDR,PRKACA,GRIN2A,GNG3,FGF3,JMJD7-PLA2G4B,NFKB1,RAB5C,KSR2,EFNA3,ZAP70,FGF6,SYNGAP1,FGF19,GNG4,FGF21,ABL2,ANGPT1,BDNF,PGF,FLT3,MET,PDGFD,RELA,MAPK1,FLT1,PLA2G4B,RASGRP3,PLA2G2E,RAPGEF5,RIN1,RASGRP1,PIK3CD,PLD1,FLT4,FGF22,RRAS2,PAK3,PLA2G4E,PLA2G4D
KEGG:04022	cGMP-PKG signaling pathway	0.0376445	ADRA2C,ADRA1B,MEF2D,AKT2,CACNA1C,IRS2,FXYD2,PIK3R6,ITPR2,ADCY7,ADRB3,PIK3R5,ADCY9,GTF2I,SLC8A1,NFATC2,ATP2A2,MYLK2,ATP2B3,TRPC6,ATP1A4,ATP2A1,EDNRB,NFATC1,BDKRB2,MAPK1,PLCB3,MRVI1,NPPC,ADORA1,CREB3L1,KCNMB2,CACNA1D,MEF2B,GNA12,GATA4,IRS1,OPRD1,ADRA1D,KCNMB3,CREB3L2,ATP2B1,PRKG1,MYLK4,CACNA1S,CACNA1F,ADCY3,SLC8A3,KCNMB1
MIRNA:hsa-miR-335-5p	hsa-miR-335-5p	3.96682e-07	VPS13B,CLIC4,TMOD4,SOX17,C2orf16,ANK2,CORO7,ENTPD4,CCNT1,PRKCG,AATK,KIT,ZNF474,CLIP3,ANKH,SOAT2,CACNA1B,LOXL1,PCDHGA1,FCHSD1,NPY1R,PCDHGC4,ZNF83,KLHL17,PCDHGC5,WIF1,ATP10B,SCGB1D1,SLC27A6,XKR4,RASGEF1C,FOXO3,NLRP7,SLC13A4,ASB4,CHRNB4,FAM110C,SERPIND1,DYNC1I1,MAN1A1,ADAMTS16,ARHGEF3,CRHR2,PLXNA4,PC,GLS2,GRHL3,ABCC3,PCDHGA10,TIGD3,ANTXR2,CLCA4,KIFC2,AGXT2,USH2A,DDN,FRMD4B,MEF2D,IL17RD,PELI2,RASSF5,…
MIRNA:hsa-miR-3180-3p	hsa-miR-3180-3p	0.00762044	TACC3,ATG2A,DPF1,LYRM4,MARVELD1,XPO6,ZNF385A,PBX2,STMN3,ZBTB7B,SLC9A7,ZNF516,SLC7A5,FXYD1,FAM43A,MFI2,SLC39A11,MSI1,SBF1,CLCN7,MIDN,GMDS,SCAMP3,NACC1,FAM193A,VPS18,MAPK8IP2,FOXK1,MSC,SKI,ASCL2,RXRB,CDKN1A,REXO1,TULP1
MIRNA:hsa-miR-3180	hsa-miR-3180	0.00762044	TACC3,ATG2A,DPF1,LYRM4,MARVELD1,XPO6,ZNF385A,PBX2,STMN3,ZBTB7B,SLC9A7,ZNF516,SLC7A5,FXYD1,FAM43A,MFI2,SLC39A11,MSI1,SBF1,CLCN7,MIDN,GMDS,SCAMP3,NACC1,FAM193A,VPS18,MAPK8IP2,FOXK1,MSC,SKI,ASCL2,RXRB,CDKN1A,REXO1,TULP1
MIRNA:hsa-miR-6816-5p	hsa-miR-6816-5p	0.00989447	TACC3,ATG2A,DPF1,LYRM4,MARVELD1,XPO6,ZNF385A,PBX2,STMN3,ZBTB7B,SLC9A7,ZNF516,SLC7A5,FXYD1,FAM43A,MFI2,SLC39A11,MSI1,SBF1,CLCN7,MIDN,GMDS,SCAMP3,NACC1,FAM193A,VPS18,MAPK8IP2,FOXK1,MSC,SKI,ASCL2,RXRB,CDKN1A,REXO1,TULP1
MIRNA:hsa-miR-3196	hsa-miR-3196	0.016408	TACC3,ATG2A,DPF1,LYRM4,MARVELD1,XPO6,ZNF385A,PBX2,STMN3,ZBTB7B,SLC9A7,ZNF516,SLC7A5,FXYD1,FAM43A,MFI2,SLC39A11,MSI1,SBF1,CLCN7,MIDN,GMDS,SCAMP3,NACC1,FAM193A,VPS18,MAPK8IP2,FOXK1,MSC,SKI,ASCL2,RXRB,CDKN1A,REXO1,TULP1
MIRNA:hsa-miR-3648	hsa-miR-3648	0.0406944	APC2,KHSRP,AGAP1,C1orf229,ZNF787,CCND1,NFIX,YIPF2,CASZ1,ANKRD53,FOXK1
REAC:R-HSA-112316	Neuronal System	1.33359e-07	PRKCG,RASGRF2,CACNA1B,CACNA1A,CHRNB4,GLS2,KCNK6,PANX2,GNB1,KCNH5,KCNF1,KCNG2,KCNA7,GLRA1,SLC18A2,KCNQ2,HTR3B,GNG7,KCNJ16,GRIK5,PDLIM5,GRIN2C,GIT1,GRIP2,CHRNA9,EPB41L2,KCNJ12,GNG12,KCNJ10,KCNA5,NEFL,SYT10,PPM1F,ADCY7,GABRA5,KCND3,ACHE,GABBR2,ADCY9,AP2A1,NLGN2,KCNJ5,DLG3,SYT12,KCNC4,GLUL,KIF17,CHRNA6,PRKACA,SLC38A1,GRIN2A,GNG3,SLITRK2,KCNK1,GRIP1,CAMKK2,TUBA3C,STX1A,TUBA1C,CAMKK1,GNG4,IL1RAPL2,TUBB…
REAC:R-HSA-397014	Muscle contraction	5.3735e-05	TMOD4,NKX2-5,SCN11A,KCNK6,KCNE1,CACNA1C,FGF11,TNNC1,FXYD2,KCNJ12,MYL1,ITPR2,VIM,VCL,KCND3,KCNE3,CALD1,MYL5,SCN4A,KCNIP1,TMOD2,NOS1,SLC8A1,FXYD1,SORBS3,ATP2A2,ATP2B3,PRKACA,CASQ1,ATP1A4,KCNK1,ITGA1,STIM1,SCN4B,PXN,RYR1,ATP2A1,TMOD1,CACNG7,MYBPC2,SLN,HIPK2,DMPK,CACNG1,CASQ2,TNNI3,TRIM72,CACNA2D2,KCNK18,NPPC,CACNA1D,TNNT2,GATA4,DMD,ATP2B1,CAMK2B,KCNK13,CACNA1S,ITGB5,CACNA1F,CACNG3,FXYD6,SLC8A3,CACNG…
REAC:R-HSA-5576891	Cardiac conduction	0.000312226	NKX2-5,SCN11A,KCNK6,KCNE1,CACNA1C,FGF11,FXYD2,KCNJ12,ITPR2,KCND3,KCNE3,SCN4A,KCNIP1,NOS1,SLC8A1,FXYD1,ATP2A2,ATP2B3,PRKACA,CASQ1,ATP1A4,KCNK1,STIM1,SCN4B,RYR1,ATP2A1,CACNG7,SLN,HIPK2,DMPK,CACNG1,CASQ2,TNNI3,CACNA2D2,KCNK18,NPPC,CACNA1D,GATA4,ATP2B1,CAMK2B,KCNK13,CACNA1S,CACNA1F,CACNG3,FXYD6,SLC8A3,CACNG4,KCNK15,ORAI2
REAC:R-HSA-112315	Transmission across Chemical Synapses	0.00177696	PRKCG,RASGRF2,CACNA1B,CACNA1A,CHRNB4,GLS2,GNB1,GLRA1,SLC18A2,HTR3B,GNG7,KCNJ16,GRIK5,GRIN2C,GIT1,GRIP2,CHRNA9,KCNJ12,GNG12,KCNJ10,NEFL,PPM1F,ADCY7,GABRA5,ACHE,GABBR2,ADCY9,AP2A1,KCNJ5,DLG3,GLUL,KIF17,CHRNA6,PRKACA,SLC38A1,GRIN2A,GNG3,GRIP1,CAMKK2,TUBA3C,STX1A,TUBA1C,CAMKK1,GNG4,TUBB1,PPFIA3,SLC22A2,GABRA3,LRTOMT,GAD1,SLC6A4,GABRG2,CHRNA3,GRIN3A,CHRNA4,GRIN2D,PRKAG2,MAPK1,PLCB3,CACNA2D2,EPB41L1,TU…
REAC:R-HSA-1296071	Potassium Channels	0.0112927	KCNK6,GNB1,KCNH5,KCNF1,KCNG2,KCNA7,KCNQ2,GNG7,KCNJ16,KCNJ12,GNG12,KCNJ10,KCNA5,KCND3,GABBR2,KCNJ5,KCNC4,GNG3,KCNK1,GNG4,KCNQ5,KCNA2,KCNH4,KCNK18,KCNMB2,HCN1,KCNJ15,KCNMB3,ABCC8,KCNV1,KCNK13,KCNN3,KCNB1,KCNMB1,KCNS2
REAC:R-HSA-8964043	Plasma lipoprotein clearance	0.016436	SOAT2,LDLR,APOE,APOA1,APOC1,AP2M1,AP2A1,APOC4,NR1H2,APOB,NR1H3,AP2S1,CUBN,NPC2,LIPA,LIPC
REAC:R-HSA-164952	The role of Nef in HIV-1 replication and disease pathogenesis	0.0176472	CD4,AP1B1,LCK,AP1M2,DOCK2,AP2M1,AP2A1,ARF1,CD8B,PACS1,FYN,AP2S1,ELMO1,HCK
REAC:R-HSA-1500931	Cell-Cell communication	0.0274105	CDH7,CADM1,NPHS1,CLDN11,LIMS2,CADM2,LIMS1,CDH4,TYROBP,PARVB,SIRPB1,PARD3,KIRREL3,PARVA,NPHS2,SDK2,KRT5,CDH11,JUP,CLDN10,CADM3,FYN,CLDN18,PXN,MAGI2,FBLIM1,PTK2B,FLNA,CDH3,CDH24,ITGB4,SFTPA1,SFTPD,CLDN6,SKAP2,CLDN14,CLDN15,ACTG1,CDH15,KRT14,CLDN3
REAC:R-HSA-5578775	Ion homeostasis	0.0331741	FXYD2,ITPR2,NOS1,SLC8A1,FXYD1,ATP2A2,ATP2B3,PRKACA,CASQ1,ATP1A4,STIM1,RYR1,ATP2A1,SLN,DMPK,CASQ2,TNNI3,ATP2B1,CAMK2B,FXYD6,SLC8A3,ORAI2
REAC:R-HSA-382551	Transport of small molecules	0.0368754	ALB,MCOLN2,SLC16A2,SLC5A9,ABCA2,SLC17A8,ANKH,SOAT2,LETM1,SLC16A3,ATP10B,SLC27A6,SLC13A4,ABCC3,SLC39A5,PSMD10,CLCA4,GNB1,SLC7A1,CYB5R2,ANO2,PSMB8,EMB,SLC18A2,GNG7,SLC25A22,LDLR,CETP,APOE,APOA1,SLC34A1,FXYD2,SLC2A7,GNG12,ATP6V0D2,SLC6A5,SLC35C1,SLC38A5,SLCO2A1,ANO9,ADD1,ABCG5,APOC1,ADCY7,SLC5A11,SLC25A18,SLCO1A2,SGK2,TRPV1,AP2M1,ADCY9,SLC4A1,AP2A1,SLC9A4,SLC9A7,GPIHBP1,SLC7A5,ATP6V1C2,SLC38A4,ATP8B…
REAC:R-HSA-399956	CRMPs in Sema3A signaling	0.0445431	PLXNA4,SEMA3A,DPYSL4,CRMP1,FYN,PLXNA2,NRP1,DPYSL2,FES,DPYSL5

## Sheet: WGCNA Hub Genes
Module	black	blue	brown	cyan	green	greenyellow	grey	lightcyan	magenta	midnightblue	pink	purple	red	salmon	tan	turquoise	yellow
Correlation with Subtype	0.9	-0.71	-0.27	0.095	-0.91	-0.8	-0.76	0.096	0.35	0.75	-0.39	-0.7	0.44	-0.2	-0.55	0.29	-0.28
P-Value	7.46277956830123e-47	1.22186995216993e-20	0.0020327039109582	0.292317027020015	2.88059579927437e-48	6.08401699193187e-29	1.55655891951674e-24	0.287554807287719	5.05367369484472e-05	1.91167249078313e-23	5.21738843108187e-06	8.16451484436144e-20	3.84302372434064e-07	0.0243614182098724	2.89082748039777e-11	0.00124428231941814	0.00185953436375911
Module Gene 1	GFPT2	LASS6	CDC42EP2	ZNF280C	SOX17	CD4	ADPRHL1	LOC284788	SFN	A2LD1	PDLIM4	LYRM4	PARG	CXorf36	FGR	NCRNA00086	IQCA1
Module Gene 2	SLIT3	IRS2	MIR376A1	GNL3L	R3HDM2	ST6GALNAC5	LOC402778	LACTB2	C21orf56	FOLR1	SMCP	PABPC3	LOC284233	LOC158572	RDH5	SLMO2	SLC11A1
Module Gene 3	PDCD6	SET	BIK	TMSB4X	LHX1	HSPB8	FLJ90757	PTTG1IP	PARVA	SCGB1D4	MPP2	SLC25A22	SETD3	NHS	DEM1	TMEM90B	ZAK
Module Gene 4	PCDHGA9	SSH1	C10orf53	VBP1	AIFM2	RASSF9	ANKFN1	FLJ45079	LRP4	GPR111	CD52	DNAH1	GJA5	PAK3	PTPN14	TNFSF4	KIF1A
Module Gene 5	ENPEP	C16orf42	PCDHB18	CSAG1	SMEK3P	LIMS2	TMEM206	ZNF669	ACTL8	HEATR4	ENO1	PLA2G5	RAP1GAP	HMGB3	CD53	LOC387647	ACTR1B
Module Gene 6	ZAR1	NAP1L4	OSBPL1A	ARMCX3	MIR196A2	MYPN	SMEK3P	SLC23A2	TTBK1	COL7A1	TNN	REEP1	ZNF275	PNPLA4	PREX1	EML2	NXPH2
Module Gene 7	SYNPO	ADPRHL1	KDM2A	MAGEH1	SOX14	LOC399815	DENND2A	THSD4	FGFR4	C7orf58	SLC12A9	SMYD3	CTNNA3	BEX4	SRL	FLT4	C2orf78
Module Gene 8	C5orf52	CHCHD10	CCDC63	SPIN2B	ABCA2	PANX2	POMGNT1	TTC23	ADAMTS5	CHD8	CCDC137	LOC285780	ANXA8L2	KIAA2022	NT5E	NPAS4	SLC16A9
Module Gene 9	GABRG1	FUCA1	CLNK	NCRNA00087	SLC16A2	SOX13	CCNT1	PEBP4	CD93	DYNC1H1	PLEKHN1	CECR2	HOXB8	NLGN3	EXTL1	APOB	PEAR1
Module Gene 10	LGI2	IL6ST	RGPD4	SH3BGRL	TAPBPL	CCNT1	AATK	UBE2J2	PDE2A	RAB17	LOC151534	C14orf159	YWHAQ	SCML1	LOC255167	B4GALNT4	EXT1
Module Gene 11	TRIML1	MIR33B	CYP27C1	PCDH19	MAPT	PELI2	APC2	HYI	AGT	DIRAS3	EHD4	OR1M1	CCDC140	GPR101	C21orf33	GLDN	BRUNOL6
Module Gene 12	LRRC14B	XYLT1	LOC648691	BCYRN1	FLJ90757	SGTA	E2F5	NKX6-3	XAGE3	RGS22	TNFRSF13B	SLC2A7	IL27	VENTXP1	C6orf138	C8orf47	FIGN
Module Gene 13	NAA11	SBK2	CLDN18	FHL1	TFCP2	LRRC45	AIFM2	GRIN1	SDC3	HIP1	CHD2	KRT83	CLCNKA	BEX1	SAPS2	LDB1	SPAG16
Module Gene 14	PCDHGA4	KHSRP	C20orf96	ANKRD58	KRT73	BCL3	SLC7A1	BNIP3	C2orf72	DOC2B	LOC100130581	AGXT2	ARHGEF2	BCAP31	RIPK1	TDGF1	OSMR
Module Gene 15	ANK2	ANO2	KAZALD1	KCND1	CCNT1	BDKRB1	FAM83H	C14orf115	KLC1	C11orf9	IL1R2	PIP4K2C	C1orf113	SMS	IL12RB2	OAS2	ERMN
Module Gene 16	CDX1	HAS3	GJB5	DCAF8L1	EPHB6	GPR112	ADARB1	DIRAS1	SRC	YPEL4	PAMR1	CLIC1	RNF13	KLHL34	POM121L1P	SNRPN	STAMBP
Module Gene 17	ANKH	DENND2A	HMOX2	RBM10	AATK	KRT73	SOX14	LASS4	ZC3H12A	SGK2	KRT14	CTBP1	MASP1	ABCD1	TRIM7	SULF2	TGFBI
Module Gene 18	TRAM1L1	PRAP1	TMEM121	AKAP4	LOC400931	SLC5A9	DPF1	SSH3	HECW1	GLTPD2	RNASET2	HCG26	C6orf124	PGK1	SILV	FMN2	PLA2G4E
Module Gene 19	IL17B	GINS4	TOMM20L	POU3F4	IL31	APCDD1	FAT2	DCHS1	FCGR2A	ACCN4	IRX2	BIRC8	ABL2	RPL10	GRM8	ABLIM2	SRL
Module Gene 20	NPY1R	SNCG	CALB2	APLN	PUM1	WDFY3	FLJ44817	KIAA1614	ARMS2	ZFPM2	ARHGAP29	LRMP	VIPR1	MTMR1	C6orf146	ARSI	HOXD11
